# Supplementary material for: Genome-Wide Identification of Circular RNAs Potentially Involved in the Biosynthesis of Secondary Metabolites in Salvia miltiorrhiza
Source: Front Genet. 2021 Nov 5;12:645115. doi: 10.3389/fgene.2021.645115 (PMC8602197; doi:10.3389/fgene.2021.645115)
Supplement: Supplementary file 1 [file DataSheet1.ZIP]

Archive with 109 entries (107 files):
- Supplementary_Material/
- Supplementary_Material/Supplementary Material_2.xlsx
- Supplementary_Material/Supplementary_Material_1.docx
- Supplementary_Material/Supplementary_Material_3.docx
- Supplementary_Material/Supplementary_Material_4/
- Supplementary_Material/Supplementary_Material_4/SMscf116-197061-197404_CF.ab1
- Supplementary_Material/Supplementary_Material_4/SMscf116-197061-197404_CR.ab1
- Supplementary_Material/Supplementary_Material_4/SMscf116-197061-197404_DF.ab1
- Supplementary_Material/Supplementary_Material_4/SMscf1271-41093-41414_CF.ab1
- Supplementary_Material/Supplementary_Material_4/SMscf1271-41093-41414_CR.ab1
- Supplementary_Material/Supplementary_Material_4/SMscf1271-41093-41414_DF.ab1
- Supplementary_Material/Supplementary_Material_4/SMscf1356-15490-15872_CF.ab1
- Supplementary_Material/Supplementary_Material_4/SMscf1356-15490-15872_CR.ab1
- Supplementary_Material/Supplementary_Material_4/SMscf1356-15490-15872_DF.ab1
- Supplementary_Material/Supplementary_Material_4/SMscf1368-52664-53164_CF.ab1
- Supplementary_Material/Supplementary_Material_4/SMscf1368-52664-53164_CR.ab1
- Supplementary_Material/Supplementary_Material_4/SMscf1368-52664-53164_DF.ab1
- Supplementary_Material/Supplementary_Material_4/SMscf1368-52664-53164_DR.ab1
- Supplementary_Material/Supplementary_Material_4/SMscf16-111773-112193_CF.ab1
- Supplementary_Material/Supplementary_Material_4/SMscf16-111773-112193_CR.ab1
- Supplementary_Material/Supplementary_Material_4/SMscf16-111773-112193_DF.ab1
- Supplementary_Material/Supplementary_Material_4/SMscf16-111773-112193_DR.ab1
- Supplementary_Material/Supplementary_Material_4/SMscf1730-1749-2013_CF.ab1
- Supplementary_Material/Supplementary_Material_4/SMscf1730-1749-2013_CR.ab1
- Supplementary_Material/Supplementary_Material_4/SMscf1730-1749-2013_DF.ab1
- Supplementary_Material/Supplementary_Material_4/SMscf1963-6778-7702_CF.ab1
- Supplementary_Material/Supplementary_Material_4/SMscf1963-6778-7702_CR.ab1
- Supplementary_Material/Supplementary_Material_4/SMscf1963-6778-7702_DF.ab1
- Supplementary_Material/Supplementary_Material_4/SMscf1963-6778-7702_DR.ab1
- Supplementary_Material/Supplementary_Material_4/SMscf1963-7777-8239_CF.ab1
- Supplementary_Material/Supplementary_Material_4/SMscf1963-7777-8239_CR.ab1
- Supplementary_Material/Supplementary_Material_4/SMscf1963-7777-8239_DF.ab1
- Supplementary_Material/Supplementary_Material_4/SMscf1963-7777-8239_DR.ab1
- Supplementary_Material/Supplementary_Material_4/SMscf2473-46693-46978_CF.ab1
- Supplementary_Material/Supplementary_Material_4/SMscf2473-46693-46978_CR.ab1
- Supplementary_Material/Supplementary_Material_4/SMscf2473-46693-46978_DF.ab1
- Supplementary_Material/Supplementary_Material_4/SMscf2473-46693-46978_DR.ab1
- Supplementary_Material/Supplementary_Material_4/SMscf265-64276-65238_CF.ab1
- Supplementary_Material/Supplementary_Material_4/SMscf265-64276-65238_CR.ab1
- Supplementary_Material/Supplementary_Material_4/SMscf265-64276-65238_DF.ab1
- Supplementary_Material/Supplementary_Material_4/SMscf2718-42165-42692_CF.ab1
- Supplementary_Material/Supplementary_Material_4/SMscf2718-42165-42692_CR.ab1
- Supplementary_Material/Supplementary_Material_4/SMscf2718-42165-42692_DF.ab1
- Supplementary_Material/Supplementary_Material_4/SMscf2718-42165-42692_DR.ab1
- Supplementary_Material/Supplementary_Material_4/SMscf2773-28597-28968_CF.ab1
- Supplementary_Material/Supplementary_Material_4/SMscf2773-28597-28968_CR.ab1
- Supplementary_Material/Supplementary_Material_4/SMscf2773-28597-28968_DF.ab1
- Supplementary_Material/Supplementary_Material_4/SMscf2773-28597-28968_DR.ab1
- Supplementary_Material/Supplementary_Material_4/SMscf2790-15295-17145_CF.ab1
- Supplementary_Material/Supplementary_Material_4/SMscf2790-15295-17145_CR.ab1
- Supplementary_Material/Supplementary_Material_4/SMscf2790-15295-17145_DF.ab1
- Supplementary_Material/Supplementary_Material_4/SMscf2903-18170-18473_CF.ab1
- Supplementary_Material/Supplementary_Material_4/SMscf2903-18170-18473_CR.ab1
- Supplementary_Material/Supplementary_Material_4/SMscf2903-18170-18473_DF.ab1
- Supplementary_Material/Supplementary_Material_4/SMscf2943-49422-49697_CF.ab1
- Supplementary_Material/Supplementary_Material_4/SMscf2943-49422-49697_CR.ab1
- Supplementary_Material/Supplementary_Material_4/SMscf2943-49422-49697_DF.ab1
- Supplementary_Material/Supplementary_Material_4/SMscf3091-29256-29724_CF.ab1
- Supplementary_Material/Supplementary_Material_4/SMscf3091-29256-29724_CR.ab1
- Supplementary_Material/Supplementary_Material_4/SMscf3091-29256-29724_DF.ab1
- Supplementary_Material/Supplementary_Material_4/SMscf3091-29256-29724_DR.ab1
- Supplementary_Material/Supplementary_Material_4/SMscf3192-19361-19635_CF.ab1
- Supplementary_Material/Supplementary_Material_4/SMscf3192-19361-19635_CR.ab1
- Supplementary_Material/Supplementary_Material_4/SMscf3192-19361-19635_DF.ab1
- Supplementary_Material/Supplementary_Material_4/SMscf3192-19361-19635_DR.ab1
- Supplementary_Material/Supplementary_Material_4/SMscf326-85758-86758_CF.ab1
- Supplementary_Material/Supplementary_Material_4/SMscf326-85758-86758_CR.ab1
- Supplementary_Material/Supplementary_Material_4/SMscf326-85758-86758_DF.ab1
- Supplementary_Material/Supplementary_Material_4/SMscf3354-34034-34338_CF.ab1
- Supplementary_Material/Supplementary_Material_4/SMscf3354-34034-34338_CR.ab1
- Supplementary_Material/Supplementary_Material_4/SMscf3354-34034-34338_DF.ab1
- Supplementary_Material/Supplementary_Material_4/SMscf354-48544-48880_CF.ab1
- Supplementary_Material/Supplementary_Material_4/SMscf354-48544-48880_CR.ab1
- Supplementary_Material/Supplementary_Material_4/SMscf354-48544-48880_DF.ab1
- Supplementary_Material/Supplementary_Material_4/SMscf4140-50187-50921_CF.ab1
- Supplementary_Material/Supplementary_Material_4/SMscf4140-50187-50921_CR.ab1
- Supplementary_Material/Supplementary_Material_4/SMscf4140-50187-50921_DF.ab1
- Supplementary_Material/Supplementary_Material_4/SMscf432-13232-13866_CF.ab1
- Supplementary_Material/Supplementary_Material_4/SMscf432-13232-13866_CR.ab1
- Supplementary_Material/Supplementary_Material_4/SMscf432-13232-13866_DF.ab1
- Supplementary_Material/Supplementary_Material_4/SMscf432-13232-13866_DR.ab1
- Supplementary_Material/Supplementary_Material_4/SMscf437-100158-100515_CF.ab1
- Supplementary_Material/Supplementary_Material_4/SMscf437-100158-100515_CR.ab1
- Supplementary_Material/Supplementary_Material_4/SMscf437-100158-100515_DF.ab1
- Supplementary_Material/Supplementary_Material_4/SMscf4690-17342-17882_CF.ab1
- Supplementary_Material/Supplementary_Material_4/SMscf4690-17342-17882_CR.ab1
- Supplementary_Material/Supplementary_Material_4/SMscf4690-17342-17882_DF.ab1
- Supplementary_Material/Supplementary_Material_4/SMscf5077-22608-23239_CF.ab1
- Supplementary_Material/Supplementary_Material_4/SMscf5077-22608-23239_CR.ab1
- Supplementary_Material/Supplementary_Material_4/SMscf5077-22608-23239_DF.ab1
- Supplementary_Material/Supplementary_Material_4/SMscf519-14750-15516_CF.ab1
- Supplementary_Material/Supplementary_Material_4/SMscf519-14750-15516_CR.ab1
- Supplementary_Material/Supplementary_Material_4/SMscf519-14750-15516_DF.ab1
- Supplementary_Material/Supplementary_Material_4/SMscf534-16776-17238_CF.ab1
- Supplementary_Material/Supplementary_Material_4/SMscf534-16776-17238_CR.ab1
- Supplementary_Material/Supplementary_Material_4/SMscf534-16776-17238_DF.ab1
- Supplementary_Material/Supplementary_Material_4/SMscf550-26951-27637_CF.ab1
- Supplementary_Material/Supplementary_Material_4/SMscf550-26951-27637_CR.ab1
- Supplementary_Material/Supplementary_Material_4/SMscf550-26951-27637_DF.ab1
- Supplementary_Material/Supplementary_Material_4/SMscf7007-10563-10888_CF.ab1
- Supplementary_Material/Supplementary_Material_4/SMscf7007-10563-10888_CR.ab1
- Supplementary_Material/Supplementary_Material_4/SMscf7007-10563-10888_DF.ab1
- Supplementary_Material/Supplementary_Material_4/SMscf7007-10563-10888_DR.ab1
- Supplementary_Material/Supplementary_Material_4/SMscf781-38611-40161_CF.ab1
- Supplementary_Material/Supplementary_Material_4/SMscf781-38611-40161_CR.ab1
- Supplementary_Material/Supplementary_Material_4/SMscf781-38611-40161_DF.ab1
- Supplementary_Material/Supplementary_Material_4/SMscf84-63624-64346_CF.ab1
- Supplementary_Material/Supplementary_Material_4/SMscf84-63624-64346_CR.ab1
- Supplementary_Material/Supplementary_Material_4/SMscf84-63624-64346_DF.ab1
