# Supplementary material for: Genome-Wide Identification of Circular RNAs Potentially Involved in the Biosynthesis of Secondary Metabolites in Salvia miltiorrhiza
Source: Front Genet. 2021 Nov 5;12:645115. doi: 10.3389/fgene.2021.645115 (PMC8602197; doi:10.3389/fgene.2021.645115)
Supplement: Supplementary file 1 [file DataSheet1.ZIP › Supplementary_Material/Supplementary Material_2.xlsx]

## Sheet: Table1
Table S1 Summary of the RNA-seq data. L: leaf, R: root, S: stem. R1: replicate 1, R2: replicate 2, R3: replicate 3.
Sample	Raw Reads	Clean Reads	Clean Bases	Error rate (%)	Q20 (%)	Q30 (%)	GC content (%)
R_R1	74826428	57330056	8.60G	0.02	99.02	96.49	48.44
L_R1	71443106	56164480	8.42G	0.02	99.12	96.87	42.11
S_R1	76168044	60362486	9.06G	0.02	99.12	96.83	44.04
R_R2	67628360	52521484	7.88G	0.02	99.06	96.62	46.57
L_R2	74799394	53313406	8.00G	0.02	98.88	96.16	42.61
S_R2	80547824	59902630	8.98G	0.02	98.91	96.09	45.2
R_R3	74773880	55451248	8.32G	0.02	98.97	96.38	46.55
L_R3	81769774	61963300	9.30G	0.02	98.97	96.27	43.08
S_R3	75717846	56062542	8.40G	0.02	99.02	96.54	44.23

## Sheet: TableS2
Table S2 The identified circRNAs by both circRNA_finder and CIRI softwares with at least two junction reads in S. miltiorrhiza. Number of exon: the number of exons spanned for each exonic circRNA. start/middle/end: the circRNAs mapped to the first/middle/last exon of parental genes.
CircRNA ID	CircRNA Type	Gene ID	Strand	Number of exon	Position of first exon	Position of last exon	Junction Reads										CircRNA ID in PlantcircBsae	CircRNA ID in PlantCircNet
							Average junction reads among 9 samples	L_R1	L_R2	L_R3	R_R1	R_R2	R_R3	S_R1	S_R2	S_R3
SMscf1271-41093-41414	exon	SMil_00012209	-	1	middle	end	974	N/A	N/A	N/A	1423	1730	1707	N/A	6	4	NA	NA
SMscf1963-6778-7702	exon	SMil_00004712	-	3	middle	middle	261.333	36	70	26	645	633	591	132	185	34	stu_circ_001574	NA
SMscf9912-2714-3248	exon	SMil_00028295	+	4	middle	middle	228.778	62	39	87	378	482	622	156	130	103	NA	NA
SMscf354-48544-48880	exon	SMil_00005540	+	1	middle	middle	205.857	N/A	37	N/A	389	430	218	150	125	92	NA	NA
SMscf2493-10317-10839	exon	SMil_00017418	+	3	middle	middle	139	52	32	68	531	226	43	119	135	45	NA	NA
SMscf1368-52664-53164	exon	SMil_00012837	+	3	middle	middle	124.333	11	6	7	232	273	432	54	92	12	NA	NA
SMscf519-14750-15516	exon	SMil_00007178	-	3	middle	middle	106.111	54	71	52	218	106	154	105	102	93	NA	NA
SMscf265-64276-65238	exon	SMil_00004675	+	4	middle	end	91	45	55	42	109	69	156	128	91	124	NA	NA
SMscf2005-24851-26251	exon	SMil_00015604	-	3	middle	middle	90.5556	48	57	25	161	145	135	84	75	85	NA	NA
SMscf534-16776-17238	exon	SMil_00003088	-	2	middle	middle	76.5	N/A	7	18	121	156	142	36	78	54	NA	NA
SMscf108-10846-11326	exon	SMil_00002757	-	2	middle	middle	75.8889	12	12	17	176	217	133	47	37	32	NA	NA
SMscf1664-8711-9458	exon	SMil_00014191	-	4	middle	middle	74.5556	16	19	26	112	167	173	43	73	42	NA	NA
SMscf84-63624-64346	exon	SMil_00002204	-	4	middle	middle	72.2222	41	36	38	185	132	43	62	75	38	NA	NA
SMscf6962-18932-20871	exon	SMil_00026045	+	9	start	end	71.8889	54	60	71	47	31	58	110	90	126	NA	NA
SMscf106-188080-189202	exon	SMil_00000396	-	3	middle	middle	67.4444	31	34	70	99	62	81	69	78	83	sly_circ_000775	NA
SMscf2790-15295-17145	exon	SMil_00018376	-	5	middle	middle	64.3333	41	33	38	133	87	69	78	43	57	NA	NA
SMscf8113-3563-4035	exon	SMil_00025370	+	3	middle	middle	60.4444	6	6	16	79	74	108	119	93	43	NA	NA
SMscf3717-3985-7092	exon	SMil_00020807	+	3	middle	middle	58.7778	17	13	15	146	101	74	63	57	43	NA	NA
SMscf116-197061-197404	exon	SMil_00000668	+	2	middle	middle	57.1111	15	14	30	145	89	19	80	83	39	NA	NA
SMscf973-29390-30550	exon	SMil_00010463	-	3	middle	middle	56.1667	N/A	N/A	N/A	49	48	228	5	3	4	NA	NA
SMscf1963-7777-8239	exon	SMil_00004712	-	2	middle	middle	52.1111	21	30	39	58	71	145	32	55	18	NA	NA
SMscf3032-61085-61483	exon	SMil_00012759	+	1	start	middle	50.3333	38	22	60	N/A	N/A	N/A	61	81	40	NA	NA
SMscf2903-18170-18473	exon	SMil_00018728	-	1	middle	middle	46.6667	15	13	19	87	61	83	49	62	31	NA	NA
SMscf5628-16600-17709	exon	SMil_00024395	+	5	middle	middle	46	17	20	27	46	69	52	57	76	50	NA	NA
SMscf1214-21367-21912	exon	SMil_00011872	-	1	middle	middle	45.6	N/A	N/A	N/A	110	107	5	N/A	3	3	NA	NA
SMscf437-100158-100515	exon	SMil_00006412	-	2	middle	middle	43.3333	17	4	8	152	76	74	24	25	10	NA	NA
SMscf4798-6887-11347	exon	SMil_00023018	+	7	middle	middle	41	24	19	18	92	60	50	42	35	29	csa_circ_001767	NA
SMscf2943-49422-49697	exon	SMil_00010126	+	1	middle	middle	39.5	N/A	N/A	N/A	54	42	67	23	44	7	NA	NA
SMscf2773-28597-28968	exon	SMil_00018329	-	1	middle	middle	39.4286	N/A	4	N/A	46	45	100	23	33	25	NA	NA
SMscf1356-15490-15872	exon	SMil_00009615	+	2	middle	middle	39.2222	32	25	40	68	60	31	21	45	31	csi_circ_000218	NA
SMscf3354-34034-34338	exon	SMil_00019961	+	1	middle	end	39.2222	28	20	20	31	65	62	43	58	26	NA	NA
SMscf2426-17800-19446	exon	SMil_00017143	+	3	middle	middle	36.6667	9	3	10	64	97	84	15	27	21	NA	NA
SMscf5077-22608-23239	exon	SMil_00023535	-	3	middle	middle	36.5	75	33	63	9	7	N/A	37	28	40	NA	NA
SMscf1476-17641-17972	exon	SMil_00013313	+	1	middle	middle	35.75	3	3	N/A	30	41	172	7	25	5	NA	NA
SMscf1247-70701-71171	exon	SMil_00012072	-	2	start	middle	32.2222	20	15	22	60	53	34	32	29	25	NA	NA
SMscf354-48544-49348	exon	SMil_00005540	+	3	middle	middle	32	N/A	N/A	N/A	N/A	32	N/A	N/A	N/A	N/A	NA	NA
SMscf2638-11723-13610	exon	SMil_00017886	+	9	middle	middle	31	31	N/A	N/A	N/A	N/A	N/A	N/A	N/A	N/A	NA	NA
SMscf5662-13564-14872	exon	SMil_00024445	-	3	middle	middle	30.8889	14	7	9	66	46	41	32	33	30	NA	OSA_circ06342_Os07g0674100
SMscf6302-4698-5198	exon	SMil_00025259	-	1	middle	middle	30.3333	9	5	3	60	63	99	16	11	7	NA	NA
SMscf670-63361-66958	exon	SMil_00008448	+	8	middle	middle	30.1111	24	27	16	17	28	26	50	43	40	NA	NA
SMscf602-32989-33255	exon	SMil_00007851	-	1	middle	middle	29.8	N/A	N/A	8	59	48	32	N/A	N/A	2	NA	NA
SMscf7405-12842-16301	exon	SMil_00026468	-	4	start	middle	29.7778	6	9	16	64	65	29	29	24	26	NA	NA
SMscf355-37741-38133	exon	SMil_00005560	-	2	middle	middle	28.8889	8	4	8	70	54	32	33	34	17	NA	NA
SMscf1150-52842-56070	exon	SMil_00011514	-	5	middle	middle	28	N/A	N/A	N/A	N/A	N/A	28	N/A	N/A	N/A	NA	NA
SMscf1096-12685-14133	exon	SMil_00002722	+	6	middle	middle	27.7778	12	11	7	58	40	39	36	24	23	NA	NA
SMscf1209-43725-44937	exon	SMil_00011864	+	4	middle	middle	27	11	15	11	49	40	39	28	38	12	NA	NA
SMscf2481-26237-28707	exon	SMil_00017367	+	7	middle	middle	26.625	9	11	N/A	57	32	36	22	22	24	NA	NA
SMscf305-108416-108698	exon	SMil_00001252	+	1	middle	middle	26.5	N/A	N/A	7	5	5	N/A	47	73	22	NA	NA
SMscf2081-20919-21303	exon	SMil_00015862	+	1	middle	middle	26.3333	N/A	N/A	N/A	N/A	15	62	N/A	2	N/A	osa_circ_035710	NA
SMscf5117-18277-24437	exon	SMil_00023608	-	3	middle	middle	25.8333	N/A	N/A	N/A	32	45	39	16	15	8	NA	NA
SMscf53-94130-94864	exon	SMil_00001490	+	2	middle	middle	25.125	5	9	N/A	35	17	34	23	31	47	NA	NA
SMscf359-35288-36733	exon	SMil_00003282	-	2	middle	middle	25	3	N/A	N/A	28	20	49	N/A	N/A	N/A	NA	NA
SMscf3099-20788-21219	exon	SMil_00009176	-	2	middle	middle	24.7143	N/A	6	N/A	20	26	97	9	9	6	NA	NA
SMscf63-31516-32643	exon	SMil_00001795	-	3	middle	middle	24.5556	8	7	9	32	50	42	30	19	24	NA	NA
SMscf4788-11308-12055	exon	SMil_00023005	+	4	middle	middle	24.2222	21	12	19	39	19	34	31	20	23	NA	NA
SMscf9802-12301-13174	exon	SMil_00028225	-	4	middle	middle	24	N/A	N/A	N/A	28	20	N/A	N/A	N/A	N/A	NA	NA
SMscf1463-58261-58800	exon	SMil_00013257	+	3	middle	middle	24	5	N/A	14	27	50	46	15	N/A	11	NA	NA
SMscf5135-25121-25815	exon	SMil_00023642	-	5	middle	middle	23.5714	N/A	7	N/A	31	24	25	25	30	23	NA	NA
SMscf387-103446-104410	exon	SMil_00005825	-	2	middle	middle	23.4444	18	15	15	39	35	23	30	14	22	NA	NA
SMscf620-12053-13545	exon	SMil_00007979	+	4	middle	middle	22.8571	5	N/A	5	36	34	53	N/A	13	14	NA	NA
SMscf22-45149-50545	exon	SMil_00000753	-	13	middle	middle	22.6667	19	14	12	36	37	33	23	18	12	gar_circ_000071	NA
SMscf550-26951-27637	exon	SMil_00007441	-	1	middle	middle	22.4444	3	4	3	45	83	39	9	11	5	NA	NA
SMscf9575-7960-8409	exon	SMil_00028093	+	2	middle	middle	22.2857	9	N/A	N/A	36	41	3	15	11	41	NA	NA
SMscf2943-49147-49697	exon	SMil_00010126	+	2	middle	middle	22	5	N/A	N/A	33	17	77	9	6	7	NA	NA
SMscf2928-37170-37549	exon	SMil_00018783	+	1	middle	middle	21.7143	4	N/A	N/A	32	12	89	6	5	4	NA	NA
SMscf718-46029-48976	exon	SMil_00008775	-	7	middle	middle	21.625	8	N/A	11	23	37	37	18	18	21	NA	NA
SMscf4485-17759-18136	exon	SMil_00022387	-	1	middle	middle	21.2857	N/A	N/A	3	27	40	39	17	17	6	NA	NA
SMscf10161-7050-7447	exon	SMil_00028452	+	2	middle	middle	21.25	N/A	N/A	N/A	13	7	62	3	N/A	N/A	NA	NA
SMscf2144-40373-41344	exon	SMil_00016127	+	4	middle	middle	21.2	N/A	4	N/A	37	4	52	N/A	9	N/A	NA	SLY_circ03532_other
SMscf2668-69407-69857	exon	SMil_00009822	+	2	middle	middle	21	N/A	N/A	N/A	N/A	N/A	N/A	22	18	23	NA	NA
SMscf181-198285-198948	exon	SMil_00000383	+	3	middle	middle	20.5	4	5	N/A	24	29	12	37	22	31	ath_circ_029154	ath-circ82905-AT5G56530_AT5G56530
SMscf1084-14683-15158	exon	SMil_00011079	+	2	middle	middle	20	N/A	N/A	N/A	20	N/A	N/A	N/A	N/A	N/A	NA	NA
SMscf5415-22985-23481	exon	SMil_00020867	-	2	middle	middle	20	2	N/A	N/A	16	25	74	4	13	6	NA	NA
SMscf116-92425-93364	exon	SMil_00000658	+	3	middle	end	19.8889	29	39	34	4	4	9	17	20	23	NA	NA
SMscf1679-35785-36436	exon	SMil_00014284	-	3	middle	middle	19.75	20	N/A	28	N/A	N/A	N/A	18	N/A	13	NA	NA
SMscf3053-40715-41229	exon	SMil_00019148	-	2	middle	middle	19.6	N/A	N/A	N/A	29	20	37	8	N/A	4	NA	NA
SMscf421-68836-69290	exon	SMil_00006246	-	2	middle	middle	19.1667	N/A	N/A	N/A	16	33	51	4	7	4	NA	NA
SMscf11-126327-126644	exon	SMil_00000706	-	2	middle	middle	19	N/A	N/A	N/A	24	28	33	11	14	4	NA	NA
SMscf16-119851-120805	exon	SMil_00000685	-	2	middle	middle	19	N/A	N/A	N/A	19	N/A	N/A	N/A	N/A	N/A	NA	NA
SMscf789-49191-51029	exon	SMil_00009285	+	1	middle	middle	19	N/A	N/A	N/A	N/A	19	N/A	N/A	N/A	N/A	NA	NA
SMscf4706-6601-7028	exon	SMil_00022856	+	2	middle	middle	19	N/A	N/A	N/A	18	9	30	N/A	N/A	N/A	NA	NA
SMscf2718-42165-42692	exon	SMil_00012823	+	3	middle	middle	18.5	4	4	N/A	19	31	70	6	8	6	NA	NA
SMscf8870-13222-13614	exon	SMil_00022971	+	1	middle	middle	18.5	3	6	4	21	24	62	12	16	N/A	NA	NA
SMscf1356-11958-12925	exon	SMil_00009615	+	5	middle	middle	18.4444	18	13	21	15	19	13	30	13	24	NA	NA
SMscf279-47704-50825	exon	SMil_00004842	+	13	middle	middle	18.2222	8	12	8	33	38	32	11	10	12	gma_circ_002000	NA
SMscf3225-14266-14924	exon	SMil_00019629	-	3	middle	middle	18.2	N/A	N/A	N/A	20	18	41	4	8	N/A	NA	NA
SMscf679-145486-145869	exon	SMil_00001384	-	2	middle	middle	18.1111	3	8	5	41	33	24	15	18	16	NA	NA
SMscf664-38491-39518	exon	SMil_00002890	+	4	middle	middle	18	N/A	N/A	N/A	N/A	17	34	6	15	N/A	NA	NA
SMscf809-56237-57331	exon	SMil_00009439	+	6	middle	middle	18	4	5	N/A	24	36	33	13	N/A	11	NA	NA
SMscf1657-37470-37891	exon	SMil_00011217	+	2	middle	middle	17.8333	N/A	4	N/A	30	43	14	8	8	N/A	NA	NA
SMscf2188-16570-20024	exon	SMil_00016277	-	3	middle	middle	17.6667	N/A	N/A	N/A	27	17	23	14	16	9	NA	NA
SMscf119-62073-62656	exon	SMil_00000214	-	3	middle	middle	17.5714	8	N/A	N/A	36	29	5	16	7	22	NA	NA
SMscf1077-98449-98861	exon	SMil_00003822	+	2	middle	middle	17.5556	17	14	20	28	31	17	8	16	7	NA	NA
SMscf3065-59892-60929	exon	SMil_00010216	-	3	middle	middle	17.5556	13	11	4	31	19	12	32	14	22	NA	NA
SMscf1380-28970-30632	exon	SMil_00012910	+	5	middle	end	17.4444	19	17	21	10	5	11	23	20	31	NA	NA
SMscf2059-10917-11378	exon	SMil_00015790	-	2	middle	middle	17.3333	N/A	N/A	N/A	18	21	36	15	10	4	NA	NA
SMscf1224-28400-30026	exon	SMil_00011936	+	5	middle	middle	17.3333	14	12	11	28	20	3	37	12	19	NA	NA
SMscf1483-7161-7442	exon	SMil_00013352	+	1	middle	middle	17.3333	9	5	9	22	23	6	31	29	22	NA	NA
SMscf7007-10563-10888	exon	SMil_00026090	+	1	middle	middle	17.3333	5	5	9	13	19	30	36	25	14	NA	NA
SMscf2859-19103-19522	exon	SMil_00018605	-	2	start	middle	17	N/A	N/A	N/A	39	28	15	7	10	3	NA	NA
SMscf317-60979-62360	exon	SMil_00005128	+	4	middle	middle	17	N/A	N/A	N/A	11	15	37	13	9	N/A	csa_circ_001690	NA
SMscf2859-18491-19522	exon	SMil_00018605	-	4	start	end	16.75	N/A	N/A	N/A	26	N/A	20	9	12	N/A	NA	NA
SMscf2818-43429-43997	exon	SMil_00011440	+	2	middle	middle	16.75	4	5	11	36	10	N/A	14	12	42	NA	NA
SMscf355-35390-38133	exon	SMil_00005560	-	6	middle	middle	16.6667	8	3	11	41	26	25	8	13	15	NA	NA
SMscf315-60487-60908	exon	SMil_00005124	-	1	middle	middle	16.625	3	5	N/A	22	22	52	8	11	10	NA	NA
SMscf3606-11063-11314	exon	SMil_00010615	-	1	middle	middle	16.6	N/A	N/A	N/A	28	31	10	5	9	N/A	NA	NA
SMscf1313-13238-15769	exon	SMil_00012485	-	7	start	middle	16.5556	24	15	21	14	5	11	31	18	10	NA	NA
SMscf380-43933-44743	exon	SMil_00000810	-	4	middle	middle	16.4	N/A	3	N/A	24	23	28	4	N/A	N/A	NA	NA
SMscf2207-30530-31509	exon	SMil_00016376	-	4	middle	middle	16.25	4	9	N/A	22	16	45	7	18	9	NA	NA
SMscf1102-34756-35516	exon	SMil_00011210	+	2	middle	middle	16.2222	3	3	6	34	28	18	22	15	17	NA	NA
SMscf1219-66057-67544	exon	SMil_00010050	-	5	start	end	16.1667	19	23	N/A	12	N/A	N/A	14	18	11	NA	NA
SMscf9056-9983-10770	exon	SMil_00027818	+	4	middle	middle	16.1429	6	9	N/A	31	25	17	14	N/A	11	NA	NA
SMscf265-106390-107089	exon	SMil_00004679	+	4	middle	middle	16	N/A	N/A	N/A	N/A	N/A	16	N/A	N/A	N/A	NA	NA
SMscf145-46790-47473	exon	SMil_00003297	-	3	middle	middle	15.875	9	3	N/A	21	25	35	9	10	15	NA	NA
SMscf605-18959-19705	exon	SMil_00003480	+	5	middle	middle	15.8333	15	14	N/A	24	19	17	N/A	N/A	6	NA	NA
SMscf687-33514-34443	exon	SMil_00003181	-	3	middle	middle	15.6667	N/A	N/A	N/A	16	17	14	N/A	N/A	N/A	NA	NA
SMscf669-11549-12347	exon	SMil_00007941	+	2	middle	middle	15.6667	N/A	N/A	N/A	15	11	21	N/A	N/A	N/A	NA	NA
SMscf3056-47321-48160	exon	SMil_00019161	+	4	middle	end	15.5	10	7	N/A	21	21	17	17	12	19	NA	NA
SMscf782-72528-73302	exon	SMil_00009250	+	2	middle	middle	15.4	N/A	N/A	N/A	12	9	37	10	9	N/A	NA	NA
SMscf387-103446-104627	exon	SMil_00005825	-	3	middle	middle	15.3333	4	5	8	24	24	38	15	7	13	NA	NA
SMscf8313-10346-10729	exon	SMil_00027279	+	1	middle	middle	15	16	19	14	13	15	13	N/A	N/A	N/A	NA	NA
SMscf10294-5334-5655	exon	SMil_00028509	-	1	middle	middle	15	N/A	N/A	N/A	N/A	N/A	N/A	N/A	15	N/A	NA	NA
SMscf809-56842-57331	exon	SMil_00009439	+	3	middle	middle	15	N/A	N/A	8	23	21	21	13	11	8	NA	NA
SMscf420-26063-27007	exon	SMil_00006227	+	3	middle	middle	15	5	N/A	N/A	22	18	22	15	N/A	8	NA	NA
SMscf2305-41865-42774	exon	SMil_00016743	-	3	middle	end	14.6667	N/A	N/A	N/A	11	21	12	N/A	N/A	N/A	NA	NA
SMscf294-7983-8842	exon	SMil_00004947	-	2	middle	middle	14.5	N/A	N/A	N/A	14	N/A	15	N/A	N/A	N/A	NA	NA
SMscf1163-31844-32874	exon	SMil_00003240	+	4	middle	middle	14.25	6	7	N/A	13	22	17	8	13	28	NA	NA
SMscf5471-7230-7690	exon	SMil_00024135	+	2	middle	middle	14.2222	21	19	19	8	7	11	14	15	14	NA	NA
SMscf6-91481-93058	exon	SMil_00000488	-	4	middle	middle	14.2222	11	9	6	30	17	19	17	9	10	NA	NA
SMscf3160-27555-27960	exon	SMil_00016039	+	1	middle	middle	14.125	5	5	N/A	16	19	23	16	11	18	NA	NA
SMscf152-59556-60539	exon	SMil_00003348	-	5	middle	middle	14	N/A	N/A	N/A	N/A	18	17	7	N/A	N/A	NA	NA
SMscf628-108763-109476	exon	SMil_00004159	-	3	middle	middle	14	N/A	N/A	N/A	12	15	35	N/A	4	4	NA	ath-circ38195-AT3G07770_AT3G07770
SMscf4156-37530-38168	exon	SMil_00021732	+	2	middle	middle	14	N/A	7	N/A	22	23	18	6	14	8	NA	NA
SMscf257-103495-103890	exon	SMil_00004611	+	1	middle	middle	13.7778	5	6	6	25	11	20	18	9	24	NA	NA
SMscf999-15761-18609	exon	SMil_00010567	+	5	middle	middle	13.6667	8	14	10	18	18	16	17	9	13	NA	NA
SMscf2925-19838-20408	exon	SMil_00010220	+	2	middle	middle	13.5556	15	9	9	22	5	20	18	12	12	NA	NA
SMscf1657-37470-38114	exon	SMil_00011217	+	3	middle	middle	13.4	N/A	N/A	N/A	10	16	29	7	N/A	5	NA	NA
SMscf1585-59309-59631	exon	SMil_00013865	+	1	middle	middle	13.3333	N/A	N/A	N/A	19	17	N/A	4	N/A	N/A	NA	NA
SMscf4924-8522-8797	exon	SMil_00023295	-	1	middle	middle	13.3333	N/A	N/A	N/A	16	13	11	N/A	N/A	N/A	NA	NA
SMscf798-53139-53619	exon	SMil_00009361	-	3	middle	middle	13.2857	16	3	13	14	16	13	18	N/A	N/A	NA	NA
SMscf1121-63298-64143	exon	SMil_00011350	-	3	start	end	13.2857	N/A	10	N/A	15	6	19	10	16	17	NA	NA
SMscf5742-11880-13511	exon	SMil_00024539	-	9	middle	middle	13.2	N/A	N/A	N/A	9	6	40	7	4	N/A	NA	NA
SMscf820-57371-58040	exon	SMil_00009503	+	2	middle	end	13.1667	N/A	2	N/A	33	22	15	3	4	N/A	NA	NA
SMscf3254-37097-38000	exon	SMil_00019693	-	3	middle	middle	13.125	N/A	2	5	31	20	16	16	9	6	NA	NA
SMscf1747-41114-43017	exon	SMil_00014554	-	3	middle	middle	13	N/A	N/A	N/A	N/A	N/A	13	N/A	N/A	N/A	NA	NA
SMscf1422-59141-59472	exon	SMil_00013081	+	1	middle	middle	13	N/A	N/A	N/A	N/A	12	14	N/A	N/A	N/A	NA	NA
SMscf3106-27294-27735	exon	SMil_00019286	-	1	middle	middle	13	10	12	12	25	13	19	12	3	11	NA	NA
SMscf3967-21015-22545	exon	SMil_00019552	+	4	middle	middle	13	N/A	4	N/A	21	17	15	22	7	5	NA	NA
SMscf1148-21583-24624	exon	SMil_00010034	+	4	middle	middle	13	N/A	N/A	2	18	29	11	8	10	N/A	NA	NA
SMscf3291-29761-30705	exon	SMil_00019764	-	2	middle	middle	12.8889	9	15	12	15	5	7	21	9	23	NA	NA
SMscf433-74217-76804	exon	SMil_00006360	+	5	middle	middle	12.6	N/A	N/A	4	11	18	24	6	N/A	N/A	NA	NA
SMscf2789-56983-60209	exon	SMil_00012453	+	6	start	end	12.5556	13	5	16	19	15	7	19	7	12	NA	NA
SMscf5162-16649-16922	exon	SMil_00020733	-	1	middle	middle	12.5	N/A	N/A	N/A	15	10	N/A	N/A	N/A	N/A	NA	NA
SMscf564-3059-4502	exon	SMil_00007201	-	4	middle	middle	12.5	N/A	N/A	N/A	N/A	11	14	N/A	N/A	N/A	NA	NA
SMscf6396-1178-1506	exon	SMil_00018122	+	1	middle	middle	12.5	N/A	N/A	N/A	N/A	N/A	N/A	8	N/A	17	NA	NA
SMscf951-70803-71336	exon	SMil_00006966	+	3	middle	middle	12.4	N/A	N/A	N/A	18	N/A	22	7	10	5	NA	NA
SMscf16-118107-119780	exon	SMil_00000685	-	8	middle	middle	12.375	4	5	6	8	22	27	13	14	N/A	NA	NA
SMscf1208-59955-60731	exon	SMil_00011858	-	2	middle	middle	12.375	N/A	4	9	13	21	14	11	13	14	NA	NA
SMscf3151-36586-37144	exon	SMil_00010715	-	3	middle	middle	12.3333	N/A	N/A	N/A	18	17	2	N/A	N/A	N/A	NA	NA
SMscf254-64108-67279	exon	SMil_00002126	-	7	middle	middle	12.3333	N/A	N/A	N/A	N/A	N/A	N/A	17	10	10	NA	NA
SMscf2859-24510-25598	exon	SMil_00018606	-	6	middle	middle	12.2222	11	2	2	22	19	22	14	10	8	NA	NA
SMscf8450-12104-12744	exon	SMil_00027397	+	2	middle	end	12	N/A	N/A	N/A	21	22	12	6	8	3	NA	NA
SMscf9802-12301-12882	exon	SMil_00028225	-	2	middle	middle	12	N/A	N/A	N/A	14	10	N/A	N/A	N/A	N/A	NA	NA
SMscf2057-34882-35610	exon	SMil_00015783	-	2	middle	middle	12	N/A	N/A	N/A	N/A	N/A	N/A	N/A	12	N/A	NA	NA
SMscf589-46126-48713	exon	SMil_00007770	-	7	middle	middle	12	N/A	9	4	20	N/A	N/A	N/A	14	13	NA	SLY_circ03360_other
SMscf728-38942-39214	exon	SMil_00008835	-	1	middle	middle	12	N/A	N/A	N/A	9	18	9	N/A	N/A	N/A	csa_circ_002047	NA
SMscf669-11549-13228	exon	SMil_00007941	+	5	middle	middle	12	N/A	N/A	N/A	7	N/A	17	N/A	N/A	N/A	NA	NA
SMscf2913-20305-21343	exon	SMil_00018747	-	5	middle	middle	11.8889	5	9	9	17	14	21	14	7	11	NA	NA
SMscf3967-21042-22545	exon	SMil_00019552	+	4	middle	middle	11.8571	5	N/A	N/A	22	17	20	8	3	8	NA	NA
SMscf664-37864-38409	exon	SMil_00002890	+	3	middle	middle	11.75	N/A	N/A	N/A	9	18	17	N/A	3	N/A	NA	NA
SMscf16-119152-119780	exon	SMil_00000685	-	3	middle	middle	11.5714	N/A	6	6	11	18	14	N/A	16	10	NA	NA
SMscf5063-4483-4822	exon	SMil_00023512	+	1	middle	middle	11.5714	2	N/A	N/A	37	18	5	4	9	6	NA	NA
SMscf9802-12301-13052	exon	SMil_00028225	-	3	middle	middle	11.5	N/A	N/A	N/A	15	8	N/A	N/A	N/A	N/A	NA	NA
SMscf4156-32998-33454	exon	SMil_00021732	+	2	middle	middle	11.5	N/A	N/A	N/A	N/A	8	15	N/A	N/A	N/A	NA	NA
SMscf4345-4200-4578	exon	SMil_00022135	-	1	middle	middle	11.5	N/A	N/A	N/A	N/A	6	17	N/A	N/A	N/A	NA	NA
SMscf6236-8116-8766	exon	SMil_00025174	+	3	middle	middle	11.5	N/A	N/A	N/A	4	N/A	29	8	5	N/A	NA	NA
SMscf8645-16753-17014	exon	SMil_00027548	+	1	middle	middle	11.4	N/A	N/A	N/A	8	26	N/A	10	10	3	NA	NA
SMscf1389-61996-62552	exon	SMil_00009203	-	2	middle	middle	11.3333	N/A	N/A	N/A	13	9	12	N/A	N/A	N/A	NA	NA
SMscf51-268432-268708	exon	SMil_00000124	-	1	middle	middle	11.3333	5	N/A	9	27	10	N/A	11	6	N/A	NA	NA
SMscf3299-30141-30851	exon	SMil_00019792	-	4	middle	middle	11	N/A	N/A	N/A	N/A	N/A	11	N/A	N/A	N/A	NA	NA
SMscf3616-8771-9407	exon	SMil_00020550	-	2	middle	middle	11	N/A	N/A	N/A	N/A	N/A	11	N/A	N/A	N/A	ghi_circ_000064	NA
SMscf6491-10267-10783	exon	SMil_00025462	-	2	middle	middle	11	N/A	N/A	N/A	N/A	N/A	11	N/A	N/A	N/A	ath_circ_004911	ATH_circ01818_AT1G56110
SMscf952-44704-45942	exon	SMil_00006325	-	5	middle	middle	11	N/A	N/A	N/A	N/A	N/A	11	N/A	N/A	N/A	NA	NA
SMscf359-36819-37155	exon	SMil_00003282	-	1	middle	middle	11	N/A	N/A	N/A	9	11	19	5	N/A	N/A	NA	NA
SMscf4973-6800-8918	exon	SMil_00023367	-	4	middle	middle	11	7	N/A	N/A	14	16	14	N/A	N/A	4	NA	NA
SMscf2473-46693-46978	exon	SMil_00017330	-	1	middle	middle	10.8	N/A	N/A	3	25	8	16	N/A	2	N/A	NA	NA
SMscf2826-38410-40376	exon	SMil_00018501	-	3	middle	middle	10.75	10	6	N/A	14	18	16	8	8	6	gma_circ_007232	NA
SMscf1656-43920-44586	exon	SMil_00014156	-	3	middle	middle	10.6667	N/A	N/A	N/A	11	15	N/A	6	N/A	N/A	NA	NA
SMscf9680-6599-7946	exon	SMil_00028160	+	4	middle	middle	10.6667	N/A	N/A	N/A	5	N/A	23	N/A	4	N/A	NA	NA
SMscf3805-21242-21990	exon	SMil_00021039	+	3	middle	middle	10.625	6	2	N/A	13	11	23	12	8	10	NA	NA
SMscf8113-2738-4035	exon	SMil_00025370	+	6	middle	middle	10.5714	2	N/A	N/A	12	8	26	10	4	12	NA	NA
SMscf72-141945-142705	exon	SMil_00001967	+	3	middle	middle	10.5	N/A	N/A	N/A	11	20	5	6	N/A	N/A	NA	NA
SMscf2785-13283-14071	exon	SMil_00018360	+	3	middle	middle	10.4286	N/A	N/A	2	12	10	12	8	13	16	osa_circ_019641	NA
SMscf3467-14917-16167	exon	SMil_00018420	-	6	middle	middle	10.2857	11	6	13	10	N/A	N/A	11	4	17	NA	NA
SMscf8076-11536-12230	exon	SMil_00027074	-	3	middle	middle	10.1667	4	N/A	N/A	16	N/A	11	7	7	16	NA	NA
SMscf10359-9815-10283	exon	SMil_00028553	-	2	middle	middle	10.125	6	N/A	2	8	14	25	11	8	7	NA	NA
SMscf3022-27806-30471	exon	SMil_00019054	-	6	start	middle	10	22	12	11	10	2	6	13	4	10	NA	NA
SMscf2305-8331-9091	exon	SMil_00016738	-	2	middle	middle	10	N/A	N/A	N/A	N/A	N/A	19	4	7	N/A	NA	NA
SMscf6813-16681-17261	exon	SMil_00025839	+	2	middle	middle	10	N/A	N/A	12	11	10	9	8	11	9	NA	NA
SMscf5449-22029-26455	exon	SMil_00024101	+	6	middle	middle	10	N/A	N/A	10	N/A	N/A	N/A	N/A	N/A	N/A	ath_circ_006975	NA
SMscf2310-19198-19520	exon	SMil_00016764	-	1	middle	middle	10	N/A	N/A	N/A	10	N/A	N/A	N/A	N/A	N/A	NA	NA
SMscf1325-9844-10764	exon	SMil_00012555	-	2	middle	middle	10	N/A	N/A	N/A	N/A	10	N/A	N/A	N/A	N/A	NA	NA
SMscf2019-57224-57908	exon	SMil_00015648	+	4	middle	middle	10	N/A	N/A	N/A	N/A	N/A	10	N/A	N/A	N/A	sly_circ_000547	NA
SMscf2530-35097-35500	exon	SMil_00017546	-	1	middle	middle	10	N/A	N/A	N/A	N/A	N/A	10	N/A	N/A	N/A	NA	NA
SMscf711-125309-125862	exon	SMil_00002997	-	2	middle	middle	10	N/A	N/A	N/A	N/A	N/A	10	N/A	N/A	N/A	NA	NA
SMscf1334-56001-56285	exon	SMil_00012614	+	1	middle	middle	10	N/A	N/A	N/A	N/A	N/A	N/A	N/A	10	N/A	osa_circ_000867	NA
SMscf2411-14574-14943	exon	SMil_00017100	+	1	middle	middle	10	8	5	7	4	11	N/A	8	17	20	NA	NA
SMscf669-11549-12158	exon	SMil_00007941	+	2	middle	middle	10	N/A	N/A	N/A	8	N/A	12	N/A	N/A	N/A	NA	NA
SMscf2437-7727-8258	exon	SMil_00017188	-	3	middle	end	10	2	N/A	N/A	N/A	N/A	N/A	17	6	15	NA	NA
SMscf2491-26116-28242	exon	SMil_00017407	-	5	middle	middle	9.8	N/A	3	N/A	11	14	14	N/A	N/A	7	NA	NA
SMscf80-101626-103256	exon	SMil_00002138	-	3	middle	middle	9.75	N/A	6	9	7	5	14	16	8	13	NA	NA
SMscf2853-37901-38475	exon	SMil_00018582	-	2	middle	middle	9.71429	N/A	N/A	7	2	4	11	12	15	17	NA	NA
SMscf570-24743-28524	exon	SMil_00007634	+	5	middle	middle	9.66667	4	N/A	7	11	N/A	9	19	8	N/A	stu_circ_001574	SLY_circ05265_other
SMscf112-74356-75391	exon	SMil_00002858	-	3	middle	middle	9.625	6	N/A	5	17	15	12	8	5	9	gra_circ_000383	NA
SMscf6-35951-37325	exon	SMil_00000483	+	5	middle	middle	9.6	N/A	5	N/A	N/A	N/A	2	10	11	20	NA	NA
SMscf2334-7423-8309	exon	SMil_00016833	+	5	middle	middle	9.57143	N/A	8	11	14	5	6	N/A	11	12	NA	NA
SMscf66-63498-65106	exon	SMil_00001848	-	6	middle	middle	9.57143	N/A	3	N/A	9	10	27	9	6	3	NA	NA
SMscf5321-26987-27440	exon	SMil_00023129	-	2	middle	middle	9.55556	2	8	3	12	6	27	9	11	8	NA	NA
SMscf8304-7604-8198	exon	SMil_00027269	-	3	middle	middle	9.5	N/A	N/A	N/A	12	N/A	7	N/A	N/A	N/A	NA	NA
SMscf200-59646-59955	exon	SMil_00004016	+	1	middle	middle	9.5	6	N/A	3	26	13	3	11	3	11	NA	NA
SMscf2700-29784-30117	exon	SMil_00015957	-	1	middle	middle	9.4	N/A	6	5	N/A	7	23	N/A	6	N/A	NA	NA
SMscf798-51774-53619	exon	SMil_00009361	-	4	start	middle	9.33333	8	8	7	9	11	15	13	6	7	NA	NA
SMscf3740-3746-4765	exon	SMil_00020858	-	6	middle	middle	9.25	N/A	N/A	N/A	6	18	7	N/A	N/A	6	NA	NA
SMscf781-38611-40161	exon	SMil_00009234	+	2	middle	middle	9.22222	7	5	8	12	8	11	11	10	11	NA	NA
SMscf3675-21993-23935	exon	SMil_00020705	+	4	middle	middle	9.22222	4	5	3	14	14	17	10	9	7	NA	NA
SMscf1094-70531-71633	exon	SMil_00011162	+	3	middle	middle	9.2	N/A	N/A	N/A	12	10	11	N/A	5	8	NA	NA
SMscf882-52856-54060	exon	SMil_00009949	-	3	middle	middle	9.16667	N/A	N/A	N/A	17	8	14	7	2	7	NA	NA
SMscf265-98647-100467	exon	SMil_00004678	+	3	middle	middle	9.11111	7	5	3	21	14	14	5	4	9	NA	NA
SMscf2926-45472-45915	exon	SMil_00008761	+	2	middle	middle	9	N/A	N/A	N/A	11	8	8	N/A	N/A	N/A	NA	NA
SMscf3983-16552-17963	exon	SMil_00015021	-	3	middle	middle	9	N/A	N/A	N/A	11	10	16	7	2	8	NA	NA
SMscf4299-44441-44898	exon	SMil_00015129	-	2	middle	middle	9	N/A	N/A	N/A	9	N/A	N/A	N/A	N/A	N/A	NA	NA
SMscf2084-34499-35329	exon	SMil_00015867	-	4	middle	middle	9	N/A	N/A	N/A	N/A	N/A	9	N/A	N/A	N/A	NA	NA
SMscf2793-74963-75724	exon	SMil_00006642	-	5	middle	middle	9	N/A	N/A	N/A	N/A	N/A	N/A	N/A	9	N/A	NA	NA
SMscf396-70774-71240	exon	SMil_00005927	-	2	middle	middle	9	N/A	N/A	N/A	6	17	N/A	N/A	4	N/A	NA	NA
SMscf1963-8304-8637	exon	SMil_00004712	-	1	middle	middle	9	N/A	N/A	N/A	3	N/A	15	N/A	N/A	N/A	stu_circ_000734	SLY_circ04265_other
SMscf301-67956-68690	exon	SMil_00004996	+	3	middle	middle	9	N/A	N/A	N/A	3	9	14	N/A	N/A	10	NA	NA
SMscf519-14061-15516	exon	SMil_00007178	-	4	start	middle	8.875	9	2	3	10	N/A	12	18	8	9	NA	NA
SMscf3049-20072-20420	exon	SMil_00012473	+	1	middle	middle	8.875	4	4	N/A	16	15	10	6	12	4	NA	NA
SMscf4112-16983-17402	exon	SMil_00021630	-	2	middle	middle	8.8	N/A	N/A	6	9	10	N/A	13	N/A	6	NA	NA
SMscf4705-20586-21169	exon	SMil_00022855	-	3	middle	middle	8.8	3	N/A	N/A	5	12	11	13	N/A	N/A	NA	NA
SMscf437-44279-46592	exon	SMil_00006403	+	8	middle	middle	8.77778	8	3	3	17	16	9	9	5	9	NA	NA
SMscf7039-13450-14666	exon	SMil_00026126	-	5	middle	middle	8.75	N/A	3	N/A	5	N/A	12	N/A	N/A	15	NA	NA
SMscf2630-93576-94166	exon	SMil_00006653	-	3	start	middle	8.71429	9	6	13	N/A	6	6	N/A	12	9	NA	NA
SMscf4356-30015-31259	exon	SMil_00011294	+	4	middle	middle	8.71429	4	N/A	N/A	11	10	12	11	7	6	NA	NA
SMscf3406-51939-54441	exon	SMil_00012089	-	7	middle	middle	8.625	N/A	3	3	7	13	19	6	4	14	NA	NA
SMscf3110-16902-17469	exon	SMil_00019295	+	3	start	middle	8.6	N/A	N/A	N/A	8	9	14	8	N/A	4	NA	NA
SMscf181-198285-198549	exon	SMil_00000383	+	1	middle	middle	8.57143	2	N/A	N/A	9	12	3	24	5	5	NA	NA
SMscf5121-17352-19480	exon	SMil_00023621	-	3	middle	middle	8.5	N/A	N/A	N/A	N/A	5	12	N/A	N/A	N/A	NA	NA
SMscf207-47829-48185	exon	SMil_00004083	-	1	middle	middle	8.5	N/A	N/A	N/A	4	13	N/A	N/A	N/A	N/A	NA	NA
SMscf2204-47323-48701	exon	SMil_00016361	-	3	middle	middle	8.44444	4	10	3	18	13	9	10	5	4	NA	NA
SMscf1179-71457-72213	exon	SMil_00011704	+	5	middle	middle	8.33333	N/A	N/A	N/A	14	8	N/A	3	N/A	N/A	NA	NA
SMscf3592-20301-20739	exon	SMil_00020495	+	1	middle	middle	8.33333	N/A	N/A	N/A	9	9	7	N/A	N/A	N/A	sly_circ_000735	NA
SMscf808-24408-25021	exon	SMil_00009428	+	4	middle	middle	8.33333	N/A	N/A	N/A	9	N/A	8	N/A	8	N/A	gma_circ_002372	NA
SMscf416-54679-55256	exon	SMil_00006156	+	1	middle	middle	8.33333	6	8	7	15	4	4	9	12	10	NA	NA
SMscf305-108788-109073	exon	SMil_00001252	+	1	middle	middle	8.33333	N/A	N/A	4	N/A	N/A	N/A	13	8	N/A	NA	NA
SMscf3862-11923-15682	exon	SMil_00021173	+	7	middle	end	8.25	15	7	11	4	N/A	5	7	8	9	NA	NA
SMscf380-43933-45378	exon	SMil_00000810	-	5	middle	middle	8.25	N/A	N/A	N/A	15	4	11	N/A	N/A	3	NA	NA
SMscf16-111773-112193	exon	SMil_00000684	-	2	middle	middle	8.25	N/A	N/A	N/A	14	12	3	N/A	4	N/A	NA	NA
SMscf1165-27785-28211	exon	SMil_00011606	+	2	middle	middle	8.25	N/A	N/A	N/A	12	6	12	3	N/A	N/A	NA	NA
SMscf3131-28703-30047	exon	SMil_00019384	-	5	middle	middle	8.25	N/A	N/A	N/A	9	9	13	N/A	2	N/A	NA	NA
SMscf3465-8384-9129	exon	SMil_00010665	-	2	start	middle	8.25	N/A	N/A	N/A	5	N/A	N/A	14	7	7	NA	NA
SMscf3785-32815-33372	exon	SMil_00015926	-	3	middle	middle	8.25	N/A	N/A	4	9	13	7	N/A	N/A	N/A	NA	NA
SMscf42-34953-36247	exon	SMil_00001279	-	3	middle	middle	8.16667	N/A	5	N/A	12	N/A	20	7	2	3	NA	NA
SMscf2479-26700-27062	exon	SMil_00017359	+	1	middle	middle	8.14286	N/A	N/A	3	12	6	22	4	5	5	NA	NA
SMscf2551-14693-15134	exon	SMil_00017628	-	3	middle	middle	8	13	4	N/A	10	9	4	N/A	8	N/A	NA	NA
SMscf7-143585-143971	exon	SMil_00000325	+	1	middle	middle	8	N/A	N/A	N/A	N/A	N/A	N/A	13	3	N/A	NA	NA
SMscf4690-17342-17882	exon	SMil_00022817	+	1	middle	end	8	10	N/A	N/A	N/A	6	N/A	9	N/A	7	NA	NA
SMscf4162-36150-36958	exon	SMil_00014610	+	3	middle	middle	8	N/A	N/A	N/A	10	8	6	N/A	N/A	N/A	NA	NA
SMscf4408-32250-33395	exon	SMil_00020066	-	1	middle	middle	8	N/A	N/A	N/A	N/A	10	6	N/A	N/A	N/A	NA	NA
SMscf265-62602-65238	exon	SMil_00004675	+	6	middle	end	8	N/A	N/A	N/A	8	5	17	N/A	7	3	NA	NA
SMscf2943-48904-49348	exon	SMil_00010126	+	2	middle	middle	8	N/A	N/A	N/A	8	3	12	9	N/A	N/A	NA	NA
SMscf3592-19880-20223	exon	SMil_00020495	+	1	middle	middle	8	N/A	N/A	N/A	8	N/A	8	N/A	N/A	N/A	NA	NA
SMscf9802-12694-13174	exon	SMil_00028225	-	3	middle	middle	8	N/A	N/A	N/A	8	8	N/A	N/A	N/A	N/A	NA	NA
SMscf1214-21153-21912	exon	SMil_00011872	-	2	middle	middle	8	N/A	N/A	N/A	N/A	8	N/A	N/A	N/A	N/A	NA	NA
SMscf16-111078-112193	exon	SMil_00000684	-	5	middle	middle	8	N/A	N/A	N/A	N/A	8	N/A	N/A	N/A	N/A	NA	NA
SMscf4373-395-1539	exon	SMil_00022189	+	2	middle	middle	8	N/A	N/A	N/A	N/A	8	N/A	N/A	N/A	N/A	NA	NA
SMscf3099-20788-22002	exon	SMil_00009176	-	5	middle	middle	8	N/A	N/A	N/A	N/A	N/A	8	N/A	N/A	N/A	NA	NA
SMscf76-28646-29711	exon	SMil_00000911	+	6	middle	middle	8	N/A	N/A	N/A	N/A	N/A	8	N/A	N/A	N/A	NA	NA
SMscf833-13631-13968	exon	SMil_00009584	+	1	middle	middle	8	N/A	N/A	N/A	N/A	N/A	8	N/A	N/A	N/A	NA	NA
SMscf3698-14905-15487	exon	SMil_00020762	-	4	middle	middle	8	N/A	N/A	N/A	N/A	N/A	N/A	8	N/A	N/A	NA	NA
SMscf5753-7268-8887	exon	SMil_00024562	-	5	middle	middle	8	N/A	N/A	N/A	4	11	9	N/A	N/A	N/A	NA	NA
SMscf7523-16778-17373	exon	SMil_00026582	+	2	middle	end	8	N/A	3	N/A	13	5	11	N/A	N/A	N/A	NA	NA
SMscf10819-9540-9823	exon	SMil_00028769	-	1	middle	end	8	N/A	N/A	3	4	N/A	N/A	18	7	N/A	NA	NA
SMscf1390-58156-58987	exon	SMil_00012944	-	4	middle	middle	8	N/A	2	N/A	11	13	9	3	10	8	NA	NA
SMscf2820-10900-15698	exon	SMil_00010163	-	8	middle	middle	7.875	N/A	4	5	13	10	10	8	5	8	NA	NA
SMscf150-2107-2782	exon	SMil_00003338	-	3	middle	end	7.85714	N/A	5	8	4	5	N/A	13	11	9	NA	NA
SMscf1058-99617-99873	exon	SMil_00004515	-	1	middle	middle	7.83333	N/A	N/A	N/A	10	19	4	4	5	5	NA	NA
SMscf2087-24839-25772	exon	SMil_00010292	+	2	middle	middle	7.8	3	N/A	N/A	8	5	15	8	N/A	N/A	ath_circ_023545	ATH_circ07170_AT4G39170
SMscf7746-16964-17310	exon	SMil_00026782	+	2	middle	middle	7.75	N/A	N/A	N/A	9	9	5	8	N/A	N/A	gra_circ_001451	SLY_circ01692_Solyc07g007120.2
SMscf3275-33479-33863	exon	SMil_00019736	+	2	middle	middle	7.66667	N/A	N/A	N/A	13	3	N/A	7	N/A	N/A	NA	NA
SMscf2102-40767-41333	exon	SMil_00015947	+	3	middle	middle	7.66667	N/A	N/A	10	N/A	N/A	N/A	6	7	N/A	NA	NA
SMscf3586-27526-28499	exon	SMil_00012047	+	3	middle	middle	7.66667	N/A	N/A	N/A	10	10	3	N/A	N/A	N/A	NA	NA
SMscf10022-5221-6079	exon	SMil_00028363	-	2	middle	middle	7.66667	N/A	N/A	N/A	9	8	6	N/A	N/A	N/A	NA	NA
SMscf303-62111-63053	exon	SMil_00005018	+	4	middle	middle	7.66667	7	4	7	14	12	8	9	3	5	NA	NA
SMscf4223-30133-30736	exon	SMil_00021903	+	3	middle	middle	7.66667	N/A	N/A	N/A	7	11	5	N/A	N/A	N/A	NA	NA
SMscf3225-14266-15085	exon	SMil_00019629	-	4	middle	middle	7.66667	N/A	N/A	N/A	N/A	4	15	N/A	4	N/A	NA	NA
SMscf12-218748-219946	exon	SMil_00000274	-	2	middle	middle	7.66667	3	11	9	N/A	N/A	N/A	N/A	N/A	N/A	gma_circ_000227	NA
SMscf373-86183-87784	exon	SMil_00005724	-	2	middle	middle	7.66667	2	N/A	N/A	6	N/A	10	7	16	5	NA	NA
SMscf535-30856-31718	exon	SMil_00007321	+	2	middle	middle	7.66667	N/A	2	2	13	17	8	4	N/A	N/A	gar_circ_000377	NA
SMscf771-46323-46775	exon	SMil_00009156	+	2	middle	middle	7.625	N/A	5	8	3	3	9	12	10	11	NA	NA
SMscf2988-25943-27200	exon	SMil_00018939	-	4	middle	middle	7.6	N/A	N/A	N/A	17	6	10	2	N/A	3	NA	NA
SMscf189-11990-13099	exon	SMil_00003898	-	4	middle	middle	7.57143	N/A	8	4	11	13	N/A	8	3	6	NA	NA
SMscf1356-8306-8984	exon	SMil_00009615	+	3	start	middle	7.55556	4	3	8	14	5	9	13	5	7	NA	NA
SMscf496-72246-73585	exon	SMil_00006970	-	4	middle	middle	7.55556	3	5	3	7	6	15	7	10	12	NA	NA
SMscf882-23085-23410	exon	SMil_00009946	-	1	middle	middle	7.5	N/A	N/A	N/A	9	9	6	5	13	3	NA	NA
SMscf4736-20994-21400	exon	SMil_00022910	+	2	middle	middle	7.5	N/A	N/A	N/A	N/A	N/A	N/A	8	7	N/A	NA	NA
SMscf726-11580-12105	exon	SMil_00001732	-	1	middle	middle	7.5	7	8	6	N/A	N/A	N/A	5	9	10	NA	NA
SMscf326-85758-86758	exon	SMil_00005206	+	4	middle	middle	7.5	N/A	N/A	N/A	7	N/A	8	N/A	N/A	N/A	NA	NA
SMscf809-75135-75961	exon	SMil_00009442	-	2	middle	middle	7.5	N/A	N/A	N/A	7	N/A	8	N/A	N/A	N/A	NA	NA
SMscf876-12920-14586	exon	SMil_00009913	+	5	middle	end	7.5	5	N/A	N/A	14	2	11	N/A	9	4	NA	NA
SMscf4311-12284-13660	exon	SMil_00022078	+	6	middle	middle	7.5	N/A	5	N/A	N/A	N/A	N/A	N/A	10	N/A	csa_circ_000748	NA
SMscf1730-1749-2013	exon	SMil_00014508	+	1	middle	middle	7.5	N/A	N/A	N/A	5	N/A	N/A	N/A	10	N/A	NA	NA
SMscf2081-21378-21772	exon	SMil_00015862	+	1	middle	middle	7.5	N/A	N/A	N/A	5	6	16	3	N/A	N/A	NA	NA
SMscf8368-7980-8914	exon	SMil_00027330	-	4	middle	middle	7.5	N/A	N/A	N/A	N/A	4	11	N/A	N/A	N/A	NA	NA
SMscf7202-11256-12740	exon	SMil_00022391	+	4	middle	middle	7.5	N/A	3	5	14	14	5	7	5	7	NA	NA
SMscf16-118107-118890	exon	SMil_00000685	-	4	middle	middle	7.4	N/A	N/A	N/A	5	9	13	N/A	2	8	NA	NA
SMscf6419-12267-12739	exon	SMil_00025381	+	2	middle	middle	7.375	5	6	7	12	4	N/A	4	8	13	NA	NA
SMscf2859-18622-19522	exon	SMil_00018605	-	3	start	middle	7.33333	N/A	N/A	N/A	10	N/A	10	N/A	2	N/A	NA	NA
SMscf2967-11016-11719	exon	SMil_00018884	-	3	middle	middle	7.33333	N/A	N/A	N/A	8	10	8	4	6	8	NA	NA
SMscf1319-32901-36913	exon	SMil_00012524	-	7	middle	middle	7.33333	N/A	N/A	N/A	N/A	N/A	N/A	8	6	8	NA	NA
SMscf819-71090-71429	exon	SMil_00009495	-	1	middle	middle	7.33333	N/A	4	N/A	7	12	7	9	5	N/A	NA	NA
SMscf265-106398-107089	exon	SMil_00004679	+	4	middle	middle	7.33333	N/A	N/A	N/A	4	7	11	N/A	N/A	N/A	NA	NA
SMscf201-45083-48218	exon	SMil_00004022	-	6	middle	end	7.28571	4	6	N/A	9	10	7	6	N/A	9	NA	NA
SMscf5197-31469-31726	exon	SMil_00023720	-	1	middle	middle	7.25	N/A	N/A	N/A	8	7	N/A	3	11	N/A	NA	NA
SMscf2068-51662-57556	exon	SMil_00015821	-	4	start	end	7.2	N/A	N/A	5	10	N/A	8	9	4	N/A	NA	NA
SMscf6907-9095-9777	exon	SMil_00025966	+	3	middle	middle	7.2	N/A	N/A	N/A	N/A	5	7	10	6	8	NA	NA
SMscf8332-11319-11851	exon	SMil_00027291	+	2	middle	middle	7.2	N/A	N/A	3	16	6	8	3	N/A	N/A	NA	NA
SMscf3110-16902-18901	exon	SMil_00019295	+	5	start	middle	7.16667	6	N/A	N/A	5	7	12	5	8	N/A	NA	NA
SMscf1113-63926-68243	exon	SMil_00011289	-	6	middle	middle	7.16667	N/A	N/A	N/A	6	3	13	9	5	7	NA	NA
SMscf9433-6406-6971	exon	SMil_00028016	+	3	middle	middle	7.16667	3	N/A	6	10	N/A	9	5	N/A	10	NA	NA
SMscf5604-11315-13131	exon	SMil_00024356	+	3	middle	middle	7.11111	3	5	6	17	6	3	14	6	4	NA	NA
SMscf5746-10776-12746	exon	SMil_00021677	-	5	start	middle	7	14	3	3	6	N/A	8	8	9	5	gma_circ_006535	NA
SMscf190-28344-29279	exon	SMil_00003912	+	2	middle	middle	7	N/A	N/A	N/A	12	5	4	N/A	N/A	N/A	NA	NA
SMscf7561-8866-9621	exon	SMil_00026621	-	4	middle	middle	7	N/A	N/A	N/A	N/A	N/A	11	N/A	3	N/A	NA	NA
SMscf1280-66530-68013	exon	SMil_00008335	+	4	middle	middle	7	N/A	N/A	N/A	9	6	N/A	N/A	N/A	6	NA	NA
SMscf3592-20301-21388	exon	SMil_00020495	+	3	middle	middle	7	N/A	N/A	N/A	9	N/A	N/A	5	N/A	N/A	sly_circ_000735	NA
SMscf1426-6635-6931	exon	SMil_00013096	-	1	middle	middle	7	N/A	N/A	7	N/A	N/A	N/A	N/A	N/A	N/A	NA	NA
SMscf1179-71457-72061	exon	SMil_00011704	+	4	middle	middle	7	N/A	N/A	N/A	7	N/A	N/A	N/A	N/A	N/A	NA	NA
SMscf535-30856-31891	exon	SMil_00007321	+	3	middle	middle	7	N/A	N/A	N/A	7	N/A	N/A	N/A	N/A	N/A	gar_circ_000377	NA
SMscf723-72809-74053	exon	SMil_00008808	+	3	middle	middle	7	N/A	N/A	N/A	7	N/A	N/A	N/A	N/A	N/A	NA	NA
SMscf326-86836-87539	exon	SMil_00005206	+	2	middle	middle	7	N/A	N/A	N/A	N/A	7	N/A	N/A	N/A	N/A	NA	NA
SMscf1481-43634-44254	exon	SMil_00006012	-	2	middle	middle	7	N/A	N/A	N/A	N/A	N/A	7	N/A	N/A	N/A	NA	NA
SMscf15348-2210-3004	exon	SMil_00029999	+	3	middle	middle	7	N/A	N/A	N/A	N/A	N/A	7	N/A	N/A	N/A	NA	NA
SMscf191-47193-47571	exon	SMil_00003926	-	1	middle	middle	7	N/A	N/A	N/A	N/A	N/A	7	N/A	N/A	N/A	NA	NA
SMscf1921-42814-43928	exon	SMil_00015321	-	5	middle	middle	7	N/A	N/A	N/A	N/A	N/A	7	N/A	N/A	N/A	NA	NA
SMscf249-76661-78328	exon	SMil_00004536	-	5	middle	middle	7	N/A	N/A	N/A	N/A	N/A	7	N/A	N/A	N/A	NA	NA
SMscf4924-7870-8797	exon	SMil_00023295	-	2	middle	middle	7	N/A	N/A	N/A	N/A	N/A	7	N/A	N/A	N/A	NA	NA
SMscf6971-29512-30624	exon	SMil_00022210	-	2	middle	middle	7	N/A	N/A	N/A	N/A	N/A	7	N/A	N/A	N/A	NA	NA
SMscf8103-8380-9488	exon	SMil_00027105	+	4	middle	end	7	N/A	N/A	N/A	N/A	N/A	7	N/A	N/A	N/A	NA	NA
SMscf1171-22300-24826	exon	SMil_00011664	+	4	middle	middle	7	N/A	N/A	N/A	N/A	N/A	N/A	7	N/A	N/A	NA	NA
SMscf2047-12710-13043	exon	SMil_00015754	-	1	middle	middle	7	N/A	N/A	N/A	N/A	N/A	N/A	7	N/A	N/A	NA	NA
SMscf5015-25372-26534	exon	SMil_00023435	-	4	start	middle	7	N/A	N/A	N/A	N/A	N/A	N/A	7	N/A	N/A	NA	NA
SMscf8046-9887-12191	exon	SMil_00027050	-	5	start	middle	7	N/A	N/A	N/A	N/A	N/A	N/A	7	N/A	N/A	NA	NA
SMscf1819-46359-46714	exon	SMil_00014838	+	2	middle	middle	7	N/A	N/A	N/A	N/A	N/A	N/A	N/A	7	N/A	NA	NA
SMscf5620-15579-16130	exon	SMil_00024378	-	3	middle	middle	7	N/A	N/A	N/A	N/A	N/A	N/A	N/A	7	N/A	NA	NA
SMscf1251-65260-65847	exon	SMil_00012130	+	2	start	end	7	N/A	N/A	N/A	N/A	N/A	N/A	N/A	N/A	7	NA	NA
SMscf2283-79286-82527	exon	SMil_00005600	-	5	middle	middle	7	N/A	N/A	N/A	6	7	8	N/A	N/A	N/A	NA	NA
SMscf4373-395-2900	exon	SMil_00022189	+	5	middle	middle	7	N/A	N/A	N/A	6	7	7	9	N/A	6	gma_circ_003443	NA
SMscf1921-42814-43784	exon	SMil_00015321	-	4	middle	middle	7	N/A	N/A	N/A	N/A	6	12	N/A	3	N/A	NA	NA
SMscf2395-42954-44864	exon	SMil_00017033	+	2	middle	middle	7	N/A	N/A	N/A	N/A	6	N/A	N/A	N/A	8	NA	SLY_circ00988_Solyc03g083440.2
SMscf1122-37757-38925	exon	SMil_00011359	+	5	middle	middle	7	N/A	5	3	11	6	15	8	3	5	NA	NA
SMscf8682-11391-14869	exon	SMil_00027569	+	7	middle	middle	7	N/A	5	N/A	12	3	7	9	7	6	NA	NA
SMscf962-55371-55854	exon	SMil_00006691	+	3	middle	end	7	N/A	5	N/A	9	11	N/A	N/A	3	N/A	NA	NA
SMscf355-32086-33223	exon	SMil_00005559	+	3	middle	middle	7	N/A	N/A	N/A	N/A	5	17	3	5	5	NA	NA
SMscf530-36901-38469	exon	SMil_00007266	+	2	middle	middle	7	4	N/A	N/A	13	5	6	N/A	N/A	N/A	NA	NA
SMscf5321-22694-23619	exon	SMil_00023128	+	4	middle	middle	7	N/A	N/A	4	N/A	N/A	N/A	N/A	N/A	10	NA	NA
SMscf4140-50187-50921	exon	SMil_00010423	-	2	middle	middle	7	N/A	N/A	N/A	3	15	11	N/A	4	2	NA	NA
SMscf294-93094-93514	exon	SMil_00004951	-	1	middle	middle	7	N/A	N/A	N/A	N/A	3	11	N/A	N/A	N/A	NA	NA
SMscf2087-26280-26955	exon	SMil_00010292	+	3	middle	middle	7	2	3	N/A	4	14	11	8	N/A	7	csi_circ_002500	ATH_circ07170_AT4G39170
SMscf2451-25648-26744	exon	SMil_00017251	-	3	middle	middle	7	N/A	N/A	N/A	N/A	2	12	N/A	N/A	N/A	NA	NA
SMscf2263-43563-44803	exon	SMil_00016562	+	4	middle	middle	6.875	N/A	7	2	10	6	7	9	5	9	NA	NA
SMscf857-54185-56340	exon	SMil_00003860	+	6	middle	middle	6.875	N/A	2	3	11	8	5	10	11	5	stu_circ_001176	ath-circ29962-AT2G32810_AT2G32810
SMscf1179-71204-71833	exon	SMil_00011704	+	4	middle	middle	6.8	6	N/A	N/A	13	6	6	N/A	N/A	3	NA	NA
SMscf5512-22414-22732	exon	SMil_00024194	+	1	middle	middle	6.75	N/A	N/A	N/A	8	13	3	N/A	3	N/A	NA	NA
SMscf564-44724-45279	exon	SMil_00007204	+	3	middle	middle	6.75	N/A	5	9	N/A	N/A	N/A	5	N/A	8	NA	NA
SMscf2647-27438-27905	exon	SMil_00017926	+	2	middle	middle	6.66667	N/A	N/A	N/A	N/A	N/A	N/A	5	5	10	NA	NA
SMscf2826-8919-10180	exon	SMil_00018498	+	4	middle	middle	6.66667	N/A	N/A	N/A	N/A	N/A	N/A	4	11	5	NA	NA
SMscf3131-4336-4733	exon	SMil_00019381	-	1	middle	middle	6.66667	N/A	N/A	N/A	2	9	9	N/A	N/A	N/A	NA	BDI_circ00763_other
SMscf3040-72083-72987	exon	SMil_00010985	+	3	middle	middle	6.6	N/A	N/A	N/A	13	N/A	4	9	4	3	NA	NA
SMscf1162-70948-71339	exon	SMil_00011590	+	1	middle	middle	6.6	N/A	N/A	N/A	6	5	10	4	8	N/A	NA	NA
SMscf51-268432-269199	exon	SMil_00000124	-	3	middle	middle	6.6	4	3	3	11	12	N/A	N/A	N/A	N/A	NA	NA
SMscf264-81809-84139	exon	SMil_00004669	-	8	middle	middle	6.5	N/A	N/A	N/A	10	3	N/A	N/A	N/A	N/A	NA	NA
SMscf5610-2731-3319	exon	SMil_00024365	+	3	middle	middle	6.5	N/A	N/A	N/A	N/A	N/A	N/A	10	3	N/A	NA	NA
SMscf89-27427-27743	exon	SMil_00002383	+	1	middle	middle	6.5	N/A	N/A	N/A	N/A	9	4	N/A	N/A	N/A	NA	NA
SMscf1508-58975-59478	exon	SMil_00013495	+	3	middle	middle	6.5	N/A	N/A	N/A	N/A	N/A	9	4	N/A	N/A	NA	NA
SMscf4938-15534-17329	exon	SMil_00013836	+	4	middle	middle	6.5	N/A	N/A	N/A	8	5	N/A	N/A	N/A	N/A	NA	NA
SMscf8640-5456-6797	exon	SMil_00027543	+	4	middle	middle	6.5	N/A	N/A	N/A	7	10	5	4	N/A	N/A	NA	NA
SMscf9680-5520-7946	exon	SMil_00028160	+	5	middle	middle	6.5	N/A	N/A	N/A	5	8	N/A	N/A	N/A	N/A	NA	NA
SMscf1-384401-385465	exon	SMil_00000046	-	2	middle	middle	6.5	N/A	N/A	N/A	N/A	5	8	N/A	N/A	N/A	NA	NA
SMscf9724-11727-14298	exon	SMil_00028186	+	7	middle	middle	6.5	N/A	N/A	N/A	N/A	4	9	N/A	N/A	N/A	NA	NA
SMscf2499-15112-16107	exon	SMil_00017439	-	4	middle	end	6.5	3	N/A	N/A	N/A	6	7	N/A	N/A	10	NA	NA
SMscf3247-29565-30092	exon	SMil_00019686	-	3	middle	middle	6.5	2	N/A	N/A	13	10	6	3	N/A	5	NA	NA
SMscf4324-18751-19402	exon	SMil_00017069	-	2	middle	end	6.42857	6	6	4	N/A	6	3	N/A	7	13	NA	NA
SMscf1482-5291-6993	exon	SMil_00013346	+	6	middle	middle	6.42857	5	N/A	N/A	7	6	5	8	4	10	NA	NA
SMscf2706-43971-45294	exon	SMil_00018133	-	4	middle	middle	6.375	5	5	8	N/A	9	9	5	6	4	NA	NA
SMscf6249-17087-19893	exon	SMil_00025189	-	10	middle	middle	6.33333	N/A	10	N/A	5	N/A	4	N/A	N/A	N/A	NA	NA
SMscf1183-70523-71018	exon	SMil_00011719	+	1	middle	middle	6.33333	N/A	N/A	N/A	5	6	8	N/A	N/A	N/A	NA	NA
SMscf628-65533-65989	exon	SMil_00004151	-	3	middle	middle	6.33333	N/A	N/A	N/A	4	8	7	N/A	N/A	N/A	NA	NA
SMscf3887-15593-17398	exon	SMil_00021237	-	5	middle	middle	6.28571	N/A	N/A	7	8	6	9	3	2	9	NA	NA
SMscf2305-42340-42774	exon	SMil_00016743	-	1	middle	end	6.25	N/A	N/A	N/A	6	9	7	N/A	3	N/A	NA	NA
SMscf10682-8504-10430	exon	SMil_00028709	+	4	middle	end	6.25	2	N/A	N/A	12	9	N/A	N/A	N/A	2	NA	NA
SMscf570-17122-18628	exon	SMil_00007634	+	1	middle	middle	6.22222	3	7	8	3	4	6	9	7	9	NA	NA
SMscf730-3556-4585	exon	SMil_00008838	-	3	middle	middle	6.2	N/A	N/A	N/A	6	N/A	6	4	8	7	NA	NA
SMscf1113-66370-68243	exon	SMil_00011289	-	3	middle	middle	6.2	N/A	N/A	5	7	8	5	N/A	6	N/A	NA	NA
SMscf893-52740-54058	exon	SMil_00010020	+	4	middle	middle	6.2	N/A	N/A	5	N/A	4	4	N/A	13	5	NA	NA
SMscf5583-7133-8397	exon	SMil_00024323	+	3	middle	end	6.2	N/A	N/A	4	5	N/A	N/A	6	5	11	NA	NA
SMscf809-56663-57331	exon	SMil_00009439	+	4	middle	middle	6.2	N/A	N/A	3	7	7	4	10	N/A	N/A	NA	NA
SMscf2395-40370-40714	exon	SMil_00017033	+	1	middle	middle	6.16667	3	N/A	N/A	5	8	9	N/A	7	5	NA	NA
SMscf3666-61630-62203	exon	SMil_00011563	+	2	middle	middle	6.14286	4	N/A	4	11	5	3	N/A	5	11	NA	ZMA_circ00445_GRMZM2G139024
SMscf2114-18472-18927	exon	SMil_00016013	+	2	middle	middle	6	N/A	N/A	N/A	9	6	3	N/A	N/A	N/A	NA	NA
SMscf3623-18590-18982	exon	SMil_00020561	-	2	middle	middle	6	N/A	N/A	N/A	N/A	9	6	3	N/A	N/A	NA	NA
SMscf5830-20352-20661	exon	SMil_00024678	-	1	middle	middle	6	N/A	N/A	N/A	N/A	N/A	N/A	9	N/A	3	NA	NA
SMscf3155-7383-8105	exon	SMil_00019438	+	3	middle	middle	6	N/A	N/A	N/A	8	N/A	4	N/A	N/A	N/A	NA	NA
SMscf4030-21087-21497	exon	SMil_00021493	-	2	middle	middle	6	N/A	N/A	N/A	8	4	N/A	N/A	N/A	N/A	NA	NA
SMscf529-51497-51869	exon	SMil_00007263	-	2	middle	end	6	N/A	N/A	N/A	8	N/A	8	N/A	2	N/A	NA	NA
SMscf7933-10547-10989	exon	SMil_00026959	+	2	middle	middle	6	N/A	N/A	N/A	N/A	8	8	N/A	2	N/A	NA	NA
SMscf7589-5635-6206	exon	SMil_00026644	+	3	middle	middle	6	N/A	N/A	N/A	7	5	N/A	N/A	6	N/A	NA	NA
SMscf7924-8929-9154	exon	SMil_00026954	-	1	middle	middle	6	N/A	N/A	N/A	N/A	N/A	N/A	7	5	N/A	NA	NA
SMscf2083-82104-88844	exon	SMil_00006203	-	11	middle	middle	6	6	N/A	N/A	N/A	N/A	N/A	N/A	N/A	6	NA	NA
SMscf5046-18023-18313	exon	SMil_00021304	+	2	middle	end	6	6	N/A	N/A	N/A	N/A	N/A	N/A	N/A	N/A	NA	NA
SMscf1977-9704-12246	exon	SMil_00015524	-	6	start	middle	6	N/A	6	N/A	N/A	N/A	N/A	N/A	N/A	N/A	NA	NA
SMscf596-88833-89163	exon	SMil_00007820	-	2	middle	middle	6	N/A	N/A	6	N/A	N/A	N/A	N/A	N/A	N/A	NA	NA
SMscf1806-31968-32264	exon	SMil_00014785	-	1	middle	middle	6	N/A	N/A	N/A	6	N/A	N/A	N/A	N/A	N/A	osa_circ_033649	OSA_circ04170_Os04g0233400
SMscf2898-27028-27972	exon	SMil_00018713	+	2	middle	middle	6	N/A	N/A	N/A	6	N/A	N/A	N/A	N/A	N/A	NA	NA
SMscf333-44190-44897	exon	SMil_00005267	+	2	middle	middle	6	N/A	N/A	N/A	6	N/A	N/A	N/A	N/A	N/A	NA	NA
SMscf4706-5604-6523	exon	SMil_00022856	+	2	start	middle	6	N/A	N/A	N/A	6	N/A	N/A	N/A	N/A	N/A	NA	NA
SMscf485-132701-133287	exon	SMil_00000766	-	2	middle	middle	6	N/A	N/A	N/A	6	7	5	N/A	N/A	N/A	NA	NA
SMscf586-106194-106506	exon	SMil_00004907	+	1	start	middle	6	N/A	N/A	N/A	6	N/A	N/A	N/A	N/A	N/A	NA	NA
SMscf797-61333-61987	exon	SMil_00009350	-	1	middle	middle	6	N/A	N/A	N/A	6	N/A	N/A	N/A	N/A	N/A	NA	NA
SMscf973-38178-38607	exon	SMil_00010466	-	1	middle	middle	6	N/A	N/A	N/A	6	N/A	N/A	N/A	N/A	N/A	NA	NA
SMscf517-93160-93489	exon	SMil_00007168	+	2	middle	middle	6	N/A	N/A	N/A	N/A	6	N/A	N/A	N/A	N/A	NA	NA
SMscf1038-39977-40755	exon	SMil_00010836	+	3	middle	middle	6	N/A	N/A	N/A	N/A	N/A	6	N/A	N/A	N/A	NA	NA
SMscf14279-3667-6218	exon	SMil_00029804	-	5	middle	middle	6	N/A	N/A	N/A	N/A	N/A	6	N/A	N/A	N/A	NA	NA
SMscf1435-57071-57568	exon	SMil_00003987	+	3	middle	middle	6	N/A	N/A	N/A	N/A	N/A	6	N/A	N/A	N/A	NA	NA
SMscf145-48533-51162	exon	SMil_00003297	-	4	middle	middle	6	N/A	N/A	N/A	N/A	N/A	6	N/A	N/A	N/A	NA	NA
SMscf16-110879-112193	exon	SMil_00000684	-	6	middle	middle	6	N/A	N/A	N/A	N/A	N/A	6	N/A	N/A	N/A	NA	NA
SMscf3324-74295-74877	exon	SMil_00007821	+	2	middle	middle	6	N/A	N/A	N/A	N/A	N/A	6	N/A	N/A	N/A	NA	NA
SMscf418-51548-55153	exon	SMil_00006189	-	7	start	middle	6	N/A	N/A	N/A	N/A	N/A	6	N/A	N/A	N/A	NA	NA
SMscf42-142623-143206	exon	SMil_00001294	-	3	middle	middle	6	N/A	N/A	N/A	N/A	N/A	6	N/A	N/A	N/A	NA	NA
SMscf4402-26744-29297	exon	SMil_00022248	+	5	middle	middle	6	N/A	N/A	N/A	N/A	N/A	6	N/A	N/A	N/A	NA	NA
SMscf534-114784-115158	exon	SMil_00003100	-	2	middle	middle	6	N/A	N/A	N/A	N/A	N/A	6	N/A	N/A	N/A	NA	NA
SMscf6615-12021-13373	exon	SMil_00025622	-	3	middle	middle	6	N/A	N/A	N/A	N/A	N/A	6	N/A	N/A	N/A	NA	NA
SMscf992-28442-28797	exon	SMil_00010521	-	1	middle	middle	6	N/A	N/A	N/A	N/A	N/A	6	N/A	N/A	N/A	NA	NA
SMscf1265-4090-5907	exon	SMil_00012186	+	4	middle	middle	6	N/A	N/A	N/A	N/A	N/A	N/A	6	N/A	N/A	NA	NA
SMscf1386-62937-64748	exon	SMil_00012937	-	6	middle	middle	6	N/A	N/A	N/A	N/A	N/A	N/A	6	N/A	6	NA	NA
SMscf1958-46305-46679	exon	SMil_00015476	+	1	middle	middle	6	N/A	N/A	N/A	N/A	N/A	N/A	6	N/A	N/A	ath_circ_011093	ATH_circ03733_AT2G35940
SMscf2435-14121-15873	exon	SMil_00017183	-	4	middle	middle	6	N/A	N/A	N/A	N/A	N/A	N/A	6	N/A	N/A	NA	NA
SMscf678-17754-18778	exon	SMil_00008491	-	3	middle	middle	6	N/A	N/A	N/A	N/A	N/A	N/A	6	N/A	N/A	NA	NA
SMscf728-23939-24422	exon	SMil_00008833	-	2	middle	middle	6	N/A	N/A	N/A	N/A	N/A	N/A	6	N/A	N/A	NA	NA
SMscf819-48843-49221	exon	SMil_00009495	-	2	middle	middle	6	N/A	N/A	N/A	N/A	N/A	N/A	6	N/A	N/A	csi_circ_001079	NA
SMscf3404-12591-13010	exon	SMil_00020087	+	3	middle	middle	6	N/A	N/A	N/A	N/A	N/A	N/A	N/A	6	N/A	NA	NA
SMscf3666-37940-39036	exon	SMil_00011562	-	2	middle	middle	6	N/A	N/A	N/A	N/A	N/A	N/A	N/A	6	N/A	NA	NA
SMscf1542-28368-29034	exon	SMil_00006679	-	2	middle	middle	6	N/A	N/A	N/A	N/A	N/A	N/A	N/A	N/A	6	NA	NA
SMscf1624-34149-36467	exon	SMil_00014031	+	7	start	middle	6	N/A	N/A	N/A	N/A	N/A	N/A	N/A	N/A	6	NA	NA
SMscf2920-21976-23199	exon	SMil_00018773	-	3	middle	middle	6	N/A	N/A	N/A	N/A	N/A	N/A	N/A	N/A	6	NA	NA
SMscf4769-16006-16705	exon	SMil_00016346	-	2	middle	middle	6	N/A	N/A	N/A	N/A	N/A	N/A	N/A	N/A	6	NA	NA
SMscf8570-14643-16799	exon	SMil_00027479	+	8	middle	middle	6	N/A	N/A	N/A	N/A	N/A	N/A	N/A	N/A	6	sly_circ_000399	ath-circ47637-AT3G49430_AT3G49430
SMscf2223-38922-39311	exon	SMil_00016452	-	2	middle	middle	6	5	7	N/A	N/A	N/A	N/A	N/A	N/A	N/A	NA	NA
SMscf106-126593-128046	exon	SMil_00000392	+	4	middle	middle	6	N/A	5	N/A	N/A	N/A	5	N/A	8	N/A	NA	NA
SMscf1980-24283-24802	exon	SMil_00012576	-	2	middle	middle	6	N/A	N/A	N/A	5	N/A	7	N/A	N/A	N/A	NA	NA
SMscf1076-16192-19712	exon	SMil_00011047	-	10	start	middle	6	N/A	4	N/A	N/A	N/A	5	7	N/A	8	ath_circ_001295	ath-circ4362-AT1G12000_AT1G12000
SMscf1037-94004-94811	exon	SMil_00003446	-	5	middle	middle	6	N/A	N/A	4	3	4	N/A	10	8	7	NA	NA
SMscf1963-102421-103550	exon	SMil_00004714	+	2	middle	end	6	N/A	N/A	N/A	4	8	N/A	N/A	N/A	N/A	NA	NA
SMscf10109-17915-18260	exon	SMil_00026607	+	1	middle	middle	6	N/A	N/A	N/A	3	N/A	13	5	3	N/A	NA	NA
SMscf5783-9392-9923	exon	SMil_00024598	+	1	middle	middle	6	N/A	N/A	N/A	3	11	3	7	6	N/A	NA	ath-circ17855-AT1G68060_AT1G68060
SMscf3869-20048-20394	exon	SMil_00021190	+	1	middle	middle	6	N/A	N/A	N/A	N/A	N/A	N/A	3	N/A	9	csa_circ_004106	OSA_circ12915_other
SMscf2185-16574-17453	exon	SMil_00016273	+	2	middle	end	6	N/A	N/A	2	N/A	N/A	N/A	10	N/A	N/A	NA	NA
SMscf1189-45349-45998	exon	SMil_00011759	-	2	start	middle	5.85714	N/A	9	N/A	3	6	4	7	3	9	NA	NA
SMscf6044-17113-17454	exon	SMil_00024954	-	1	middle	middle	5.85714	N/A	N/A	2	7	7	12	6	5	2	NA	NA
SMscf27-97135-97409	exon	SMil_00000722	-	1	middle	middle	5.83333	3	N/A	N/A	7	5	14	3	3	N/A	NA	NA
SMscf4231-16110-16869	exon	SMil_00021914	-	3	middle	middle	5.83333	N/A	2	N/A	7	6	9	N/A	5	6	NA	NA
SMscf1122-41679-43029	exon	SMil_00011360	+	3	middle	middle	5.8	N/A	6	5	N/A	N/A	N/A	4	5	9	NA	NA
SMscf1963-8304-9746	exon	SMil_00004712	-	6	middle	middle	5.75	N/A	N/A	N/A	N/A	6	4	7	6	N/A	stu_circ_000734	SLY_circ04265_other
SMscf2148-13220-13667	exon	SMil_00007482	+	2	middle	middle	5.75	4	7	10	N/A	N/A	N/A	N/A	N/A	2	NA	ath-circ83359-AT5G57800_AT5G57800
SMscf106-186756-189202	exon	SMil_00000396	-	6	middle	middle	5.71429	2	N/A	3	13	9	6	3	4	N/A	sly_circ_000775	NA
SMscf525-30241-30732	exon	SMil_00007239	+	3	middle	middle	5.66667	8	N/A	N/A	6	N/A	N/A	N/A	3	N/A	NA	NA
SMscf2818-43429-43820	exon	SMil_00011440	+	1	middle	middle	5.66667	N/A	N/A	N/A	8	N/A	N/A	3	N/A	6	NA	NA
SMscf1510-52303-54657	exon	SMil_00013502	+	6	middle	middle	5.66667	N/A	N/A	N/A	N/A	N/A	7	2	N/A	8	NA	NA
SMscf463-108659-109134	exon	SMil_00000837	-	2	middle	middle	5.66667	N/A	N/A	N/A	6	7	N/A	N/A	N/A	4	NA	NA
SMscf952-45361-45942	exon	SMil_00006325	-	3	middle	middle	5.66667	N/A	N/A	N/A	6	N/A	9	N/A	N/A	2	NA	NA
SMscf97-90354-90954	exon	SMil_00002524	-	4	middle	middle	5.66667	N/A	N/A	4	N/A	N/A	N/A	10	N/A	3	NA	NA
SMscf444-84014-84801	exon	SMil_00006502	+	2	middle	middle	5.66667	N/A	N/A	N/A	3	N/A	N/A	8	N/A	6	NA	NA
SMscf664-38647-39518	exon	SMil_00002890	+	3	middle	middle	5.66667	N/A	N/A	N/A	3	N/A	11	N/A	N/A	3	NA	NA
SMscf505-16037-18227	exon	SMil_00007048	+	6	middle	middle	5.57143	3	4	2	9	11	N/A	4	N/A	6	NA	NA
SMscf8103-7950-9488	exon	SMil_00027105	+	6	middle	end	5.57143	2	2	N/A	8	2	12	7	6	N/A	NA	NA
SMscf72-142179-142705	exon	SMil_00001967	+	2	middle	middle	5.5	N/A	N/A	N/A	N/A	7	4	N/A	N/A	N/A	NA	NA
SMscf3766-54584-56520	exon	SMil_00014479	-	4	middle	middle	5.5	N/A	6	N/A	N/A	N/A	N/A	5	N/A	N/A	NA	NA
SMscf638-85419-85827	exon	SMil_00008148	-	2	start	middle	5.5	N/A	6	N/A	N/A	N/A	N/A	N/A	5	N/A	NA	NA
SMscf5471-7230-10655	exon	SMil_00024135	+	6	middle	end	5.5	N/A	N/A	6	N/A	N/A	N/A	N/A	N/A	5	NA	NA
SMscf748-47501-50107	exon	SMil_00008959	+	5	middle	middle	5.5	N/A	N/A	6	N/A	N/A	N/A	N/A	5	N/A	NA	NA
SMscf1037-93779-94811	exon	SMil_00003446	-	6	middle	middle	5.5	N/A	N/A	N/A	N/A	6	N/A	5	N/A	N/A	NA	NA
SMscf2797-30164-30663	exon	SMil_00018390	+	2	middle	middle	5.5	N/A	N/A	N/A	N/A	6	2	6	8	N/A	NA	NA
SMscf87-97788-98285	exon	SMil_00001825	+	3	start	middle	5.5	5	N/A	N/A	N/A	N/A	N/A	N/A	N/A	6	NA	NA
SMscf788-68701-73399	exon	SMil_00009278	+	6	middle	middle	5.5	N/A	N/A	N/A	5	6	N/A	N/A	N/A	N/A	sly_circ_001480	SLY_circ02637_Solyc11g017170.1
SMscf678-18849-19318	exon	SMil_00008491	-	1	middle	middle	5.5	N/A	N/A	4	N/A	N/A	N/A	7	N/A	N/A	NA	NA
SMscf1177-31098-31697	exon	SMil_00011689	+	3	middle	middle	5.5	N/A	N/A	N/A	N/A	N/A	N/A	N/A	4	7	NA	NA
SMscf268-36652-37170	exon	SMil_00004696	+	2	middle	middle	5.5	3	N/A	N/A	6	6	7	N/A	N/A	N/A	NA	NA
SMscf4384-22579-22999	exon	SMil_00022213	+	2	middle	middle	5.5	N/A	3	N/A	N/A	8	N/A	N/A	N/A	N/A	csi_circ_001882	NA
SMscf2144-40588-41344	exon	SMil_00016127	+	3	middle	middle	5.5	N/A	N/A	N/A	N/A	3	8	N/A	N/A	N/A	NA	SLY_circ03532_other
SMscf2908-29104-29494	exon	SMil_00018736	+	2	middle	middle	5.5	N/A	N/A	2	N/A	7	N/A	6	7	N/A	NA	NA
SMscf3736-7925-9087	exon	SMil_00020846	-	3	middle	middle	5.5	N/A	N/A	N/A	2	N/A	9	N/A	N/A	N/A	NA	NA
SMscf2253-15938-16620	exon	SMil_00013214	-	3	middle	middle	5.5	N/A	N/A	N/A	N/A	2	N/A	N/A	N/A	9	NA	NA
SMscf189-115880-116962	exon	SMil_00003908	-	3	middle	middle	5.4	4	N/A	N/A	N/A	6	7	6	4	N/A	NA	NA
SMscf320-60972-61862	exon	SMil_00005156	+	4	middle	middle	5.33333	N/A	N/A	N/A	7	5	4	N/A	N/A	N/A	NA	NA
SMscf2550-7830-8902	exon	SMil_00017621	+	3	middle	middle	5.33333	N/A	N/A	N/A	5	N/A	N/A	N/A	4	7	NA	NA
SMscf1279-28883-30362	exon	SMil_00012271	-	4	middle	middle	5.33333	N/A	N/A	4	N/A	N/A	N/A	6	N/A	6	NA	NA
SMscf5221-26767-27637	exon	SMil_00019330	-	2	middle	middle	5.33333	N/A	3	N/A	N/A	3	N/A	10	N/A	N/A	NA	NA
SMscf4223-30133-30616	exon	SMil_00021903	+	2	middle	middle	5.33333	2	N/A	N/A	N/A	9	5	N/A	N/A	N/A	NA	NA
SMscf6883-16279-17184	exon	SMil_00021014	-	3	middle	middle	5.33333	2	N/A	N/A	8	N/A	5	12	2	3	osa_circ_033454	Os_ciR3132_OS07G0406350
SMscf899-77428-78461	exon	SMil_00007255	+	4	start	middle	5.33333	N/A	2	N/A	10	8	2	N/A	4	6	NA	NA
SMscf3606-10848-11314	exon	SMil_00010615	-	2	middle	middle	5.33333	N/A	N/A	2	10	8	5	4	N/A	3	NA	NA
SMscf484-57550-62072	exon	SMil_00006875	+	8	start	middle	5.25	6	3	N/A	N/A	N/A	N/A	N/A	3	9	gra_circ_000155	NA
SMscf1150-40870-43691	exon	SMil_00011514	-	7	middle	middle	5.25	5	N/A	N/A	6	5	5	N/A	N/A	N/A	NA	NA
SMscf1616-79627-81282	exon	SMil_00009755	-	7	middle	middle	5.25	4	N/A	5	3	N/A	N/A	N/A	9	N/A	NA	NA
SMscf10292-8872-9329	exon	SMil_00028507	-	2	middle	middle	5.25	N/A	4	N/A	N/A	5	7	N/A	N/A	5	NA	NA
SMscf1787-12483-13177	exon	SMil_00014715	+	4	middle	middle	5.2	N/A	N/A	N/A	6	N/A	7	5	5	3	NA	NA
SMscf10487-4220-5550	exon	SMil_00028609	-	3	middle	middle	5.2	5	5	7	2	N/A	N/A	7	N/A	N/A	NA	NA
SMscf6569-9983-10306	exon	SMil_00025566	-	1	start	middle	5.2	3	N/A	N/A	9	6	N/A	5	3	N/A	NA	NA
SMscf7747-9527-10637	exon	SMil_00026780	-	3	middle	middle	5.16667	2	4	N/A	7	3	4	11	N/A	N/A	NA	NA
SMscf4798-9024-11347	exon	SMil_00023018	+	5	middle	middle	5.14286	N/A	3	2	8	8	8	3	N/A	4	NA	NA
SMscf375-62342-64241	exon	SMil_00005734	-	3	middle	middle	5	N/A	N/A	N/A	10	5	3	3	6	3	NA	NA
SMscf2943-62670-63392	exon	SMil_00010128	-	4	middle	middle	5	N/A	9	3	2	N/A	4	6	3	8	NA	NA
SMscf1117-30982-31268	exon	SMil_00011318	+	2	middle	middle	5	N/A	N/A	N/A	N/A	N/A	8	N/A	2	N/A	NA	NA
SMscf1004-17177-19356	exon	SMil_00003707	-	7	middle	middle	5	N/A	N/A	N/A	7	N/A	N/A	3	N/A	N/A	gma_circ_006267	NA
SMscf1559-54552-55367	exon	SMil_00009566	+	2	middle	middle	5	N/A	N/A	N/A	7	5	9	3	3	3	NA	NA
SMscf3254-35752-36489	exon	SMil_00019693	-	3	middle	middle	5	N/A	N/A	N/A	7	N/A	N/A	3	N/A	N/A	NA	NA
SMscf493-73642-74231	exon	SMil_00006937	+	2	middle	middle	5	N/A	N/A	N/A	7	3	N/A	N/A	N/A	N/A	NA	NA
SMscf679-123278-123581	exon	SMil_00001379	+	1	middle	middle	5	N/A	N/A	N/A	7	3	N/A	N/A	N/A	N/A	NA	NA
SMscf1613-46861-47314	exon	SMil_00013978	+	2	middle	middle	5	6	4	N/A	N/A	N/A	N/A	N/A	N/A	N/A	NA	NA
SMscf2185-16697-17453	exon	SMil_00016273	+	2	middle	end	5	N/A	N/A	N/A	6	N/A	N/A	N/A	4	N/A	NA	NA
SMscf678-18634-19318	exon	SMil_00008491	-	2	middle	middle	5	N/A	N/A	N/A	6	N/A	N/A	N/A	N/A	4	NA	NA
SMscf3131-29123-30047	exon	SMil_00019384	-	3	middle	middle	5	N/A	N/A	N/A	N/A	6	4	N/A	N/A	N/A	NA	NA
SMscf4072-22897-23272	exon	SMil_00021550	+	1	middle	middle	5	N/A	N/A	N/A	N/A	6	9	3	N/A	2	NA	NA
SMscf153-15873-16158	exon	SMil_00002164	+	1	middle	middle	5	5	N/A	N/A	N/A	N/A	N/A	N/A	N/A	N/A	NA	NA
SMscf2452-22886-23538	exon	SMil_00017259	-	4	middle	middle	5	5	3	N/A	4	3	6	4	8	7	NA	NA
SMscf3492-10074-10430	exon	SMil_00020266	-	2	middle	middle	5	5	2	9	N/A	N/A	N/A	3	9	2	NA	NA
SMscf726-11403-12105	exon	SMil_00001732	-	2	middle	middle	5	5	N/A	4	N/A	N/A	N/A	N/A	6	N/A	NA	NA
SMscf3467-14917-16082	exon	SMil_00018420	-	6	middle	middle	5	N/A	5	N/A	N/A	N/A	N/A	N/A	N/A	N/A	NA	NA
SMscf378-45328-45778	exon	SMil_00005773	-	2	middle	middle	5	N/A	5	N/A	N/A	N/A	N/A	N/A	N/A	N/A	NA	NA
SMscf5325-17795-19066	exon	SMil_00023911	+	3	middle	middle	5	N/A	5	N/A	N/A	N/A	N/A	N/A	N/A	N/A	NA	NA
SMscf3849-33778-35316	exon	SMil_00021141	+	6	middle	middle	5	N/A	N/A	5	N/A	N/A	5	N/A	N/A	N/A	NA	NA
SMscf1162-70948-71501	exon	SMil_00011590	+	2	middle	middle	5	N/A	N/A	N/A	5	N/A	N/A	N/A	N/A	N/A	NA	NA
SMscf126-124793-125419	exon	SMil_00002792	-	3	middle	middle	5	N/A	N/A	N/A	5	N/A	N/A	N/A	N/A	N/A	NA	NA
SMscf2101-23489-23831	exon	SMil_00015939	-	1	middle	middle	5	N/A	N/A	N/A	5	N/A	N/A	N/A	N/A	N/A	NA	NA
SMscf2298-16757-17120	exon	SMil_00016691	+	1	middle	middle	5	N/A	N/A	N/A	5	5	N/A	N/A	N/A	N/A	NA	NA
SMscf2785-13283-13839	exon	SMil_00018360	+	2	middle	middle	5	N/A	N/A	N/A	5	N/A	N/A	N/A	N/A	N/A	osa_circ_019641	NA
SMscf3169-37142-39116	exon	SMil_00019461	-	5	middle	middle	5	N/A	N/A	N/A	5	N/A	N/A	N/A	N/A	5	NA	NA
SMscf3299-3282-3571	exon	SMil_00019791	-	1	middle	middle	5	N/A	N/A	N/A	5	N/A	N/A	N/A	N/A	N/A	NA	NA
SMscf3586-27526-28701	exon	SMil_00012047	+	4	middle	middle	5	N/A	N/A	N/A	5	N/A	N/A	N/A	N/A	N/A	NA	NA
SMscf367-73051-74368	exon	SMil_00005645	+	4	middle	middle	5	N/A	N/A	N/A	5	N/A	N/A	N/A	N/A	N/A	NA	NA
SMscf3709-14417-14864	exon	SMil_00020786	-	2	middle	middle	5	N/A	N/A	N/A	5	N/A	N/A	N/A	N/A	N/A	NA	NA
SMscf4038-13915-14336	exon	SMil_00021503	-	2	middle	middle	5	N/A	N/A	N/A	5	N/A	N/A	N/A	N/A	N/A	NA	NA
SMscf442-21024-22727	exon	SMil_00006477	+	7	middle	middle	5	N/A	N/A	N/A	5	N/A	N/A	N/A	N/A	N/A	NA	NA
SMscf485-132523-133287	exon	SMil_00000766	-	3	middle	middle	5	N/A	N/A	N/A	5	N/A	N/A	N/A	N/A	N/A	NA	NA
SMscf5437-9538-11052	exon	SMil_00024079	-	5	middle	middle	5	N/A	N/A	N/A	5	N/A	N/A	N/A	N/A	N/A	NA	NA
SMscf8368-7980-8901	exon	SMil_00027330	-	4	middle	middle	5	N/A	N/A	N/A	5	N/A	N/A	N/A	N/A	N/A	NA	NA
SMscf98-258947-260566	exon	SMil_00000076	-	5	middle	middle	5	N/A	N/A	N/A	5	N/A	N/A	N/A	N/A	N/A	NA	NA
SMscf9802-12301-12608	exon	SMil_00028225	-	1	middle	middle	5	N/A	N/A	N/A	5	5	N/A	N/A	N/A	N/A	NA	NA
SMscf1138-93443-94253	exon	SMil_00006316	-	4	middle	middle	5	N/A	N/A	N/A	N/A	5	N/A	N/A	N/A	N/A	NA	NA
SMscf1211-11400-12007	exon	SMil_00000775	+	4	middle	middle	5	N/A	N/A	N/A	N/A	5	N/A	N/A	N/A	N/A	NA	NA
SMscf122-126255-127205	exon	SMil_00002979	-	3	middle	middle	5	N/A	N/A	N/A	N/A	5	N/A	N/A	N/A	N/A	NA	NA
SMscf1664-11861-12168	exon	SMil_00014191	-	1	middle	middle	5	N/A	N/A	N/A	N/A	5	N/A	N/A	N/A	N/A	NA	NA
SMscf1942-49735-50485	exon	SMil_00015411	+	2	middle	middle	5	N/A	N/A	N/A	N/A	5	N/A	N/A	N/A	N/A	NA	NA
SMscf218-2066-3493	exon	SMil_00004227	+	4	middle	middle	5	N/A	N/A	N/A	N/A	5	N/A	N/A	N/A	N/A	NA	NA
SMscf2365-28140-32386	exon	SMil_00013765	-	8	middle	middle	5	N/A	N/A	N/A	N/A	5	N/A	N/A	N/A	N/A	NA	NA
SMscf37-157863-159735	exon	SMil_00001222	-	4	middle	middle	5	N/A	N/A	N/A	N/A	5	N/A	N/A	N/A	N/A	NA	NA
SMscf3740-4834-5754	exon	SMil_00020858	-	4	middle	middle	5	N/A	N/A	N/A	N/A	5	N/A	N/A	N/A	N/A	NA	NA
SMscf3786-24901-25300	exon	SMil_00020980	-	1	middle	middle	5	N/A	N/A	N/A	N/A	5	N/A	N/A	N/A	N/A	NA	NA
SMscf457-43567-44346	exon	SMil_00001341	+	5	middle	middle	5	N/A	N/A	N/A	N/A	5	N/A	N/A	N/A	N/A	NA	NA
SMscf5197-31469-32252	exon	SMil_00023720	-	2	middle	middle	5	N/A	N/A	N/A	N/A	5	N/A	N/A	N/A	N/A	NA	NA
SMscf5511-28924-29803	exon	SMil_00020774	-	2	middle	middle	5	N/A	N/A	N/A	N/A	5	N/A	N/A	N/A	N/A	stu_circ_001087	NA
SMscf8149-3562-4234	exon	SMil_00027141	+	3	middle	middle	5	N/A	N/A	N/A	N/A	5	N/A	N/A	N/A	N/A	NA	NA
SMscf9-207807-209814	exon	SMil_00000460	-	6	middle	middle	5	N/A	N/A	N/A	N/A	5	N/A	N/A	N/A	N/A	NA	NA
SMscf10-146942-147917	exon	SMil_00000173	+	5	middle	middle	5	N/A	N/A	N/A	N/A	N/A	5	N/A	N/A	N/A	NA	NA
SMscf1508-58466-58905	exon	SMil_00013495	+	2	middle	middle	5	N/A	N/A	N/A	N/A	N/A	5	N/A	N/A	N/A	NA	NA
SMscf1694-59191-59863	exon	SMil_00014355	-	3	middle	middle	5	N/A	N/A	N/A	N/A	N/A	5	N/A	N/A	N/A	NA	NA
SMscf1985-48951-50454	exon	SMil_00015266	-	6	middle	middle	5	N/A	N/A	N/A	N/A	N/A	5	N/A	N/A	N/A	NA	NA
SMscf2-115681-116156	exon	SMil_00000251	-	2	middle	middle	5	N/A	N/A	N/A	N/A	N/A	5	N/A	N/A	N/A	ath_circ_024530	At_ciR57_other
SMscf2081-20980-21303	exon	SMil_00015862	+	1	middle	middle	5	N/A	N/A	N/A	N/A	N/A	5	N/A	N/A	N/A	osa_circ_035710	NA
SMscf2089-25681-26210	exon	SMil_00015884	-	3	middle	middle	5	N/A	N/A	N/A	N/A	N/A	5	N/A	N/A	N/A	NA	NA
SMscf241-28614-29332	exon	SMil_00000129	-	3	middle	middle	5	N/A	N/A	N/A	N/A	N/A	5	N/A	N/A	N/A	NA	NA
SMscf26-107341-108242	exon	SMil_00001050	-	5	middle	middle	5	N/A	N/A	N/A	N/A	N/A	5	N/A	N/A	N/A	NA	NA
SMscf2839-54311-56295	exon	SMil_00015454	-	4	middle	middle	5	N/A	N/A	N/A	N/A	N/A	5	N/A	N/A	N/A	NA	NA
SMscf301-98343-99425	exon	SMil_00005001	+	4	middle	middle	5	N/A	N/A	N/A	N/A	N/A	5	N/A	N/A	N/A	NA	NA
SMscf3225-14266-15230	exon	SMil_00019629	-	5	middle	middle	5	N/A	N/A	N/A	N/A	N/A	5	N/A	N/A	N/A	NA	NA
SMscf3492-9464-10430	exon	SMil_00020266	-	4	middle	middle	5	N/A	N/A	N/A	N/A	N/A	5	N/A	N/A	N/A	NA	NA
SMscf3675-32069-34293	exon	SMil_00020707	+	4	middle	middle	5	N/A	N/A	N/A	N/A	N/A	5	N/A	N/A	N/A	NA	NA
SMscf4608-9359-10131	exon	SMil_00022609	+	3	middle	middle	5	N/A	N/A	N/A	N/A	N/A	5	N/A	N/A	N/A	NA	NA
SMscf463-33607-34182	exon	SMil_00000833	+	3	middle	middle	5	N/A	N/A	N/A	N/A	N/A	5	N/A	N/A	N/A	NA	NA
SMscf4736-19239-20502	exon	SMil_00022910	+	4	middle	middle	5	N/A	N/A	N/A	N/A	N/A	5	N/A	N/A	N/A	NA	NA
SMscf6399-2742-4533	exon	SMil_00025355	+	5	middle	middle	5	N/A	N/A	N/A	N/A	N/A	5	N/A	N/A	N/A	NA	NA
SMscf119-62073-62415	exon	SMil_00000214	-	2	middle	middle	5	N/A	N/A	N/A	N/A	N/A	N/A	5	N/A	N/A	NA	NA
SMscf157-144988-145607	exon	SMil_00001509	-	2	middle	middle	5	N/A	N/A	N/A	N/A	N/A	N/A	5	3	7	NA	NA
SMscf1602-11450-13253	exon	SMil_00007148	+	6	middle	middle	5	N/A	N/A	N/A	N/A	N/A	N/A	5	N/A	N/A	NA	NA
SMscf171-6058-7334	exon	SMil_00003578	-	6	middle	middle	5	N/A	N/A	N/A	N/A	N/A	N/A	5	N/A	N/A	NA	NA
SMscf195-113475-114020	exon	SMil_00001337	+	3	middle	middle	5	N/A	N/A	N/A	N/A	N/A	N/A	5	N/A	N/A	NA	NA
SMscf2242-8582-15514	exon	SMil_00014416	-	9	middle	middle	5	N/A	N/A	N/A	N/A	N/A	N/A	5	N/A	N/A	NA	NA
SMscf2835-30836-31181	exon	SMil_00018533	+	1	middle	middle	5	N/A	N/A	N/A	N/A	N/A	N/A	5	N/A	N/A	NA	NA
SMscf3138-17277-17550	exon	SMil_00013365	-	1	middle	middle	5	N/A	N/A	N/A	N/A	N/A	N/A	5	5	N/A	NA	NA
SMscf4716-21799-22950	exon	SMil_00022878	+	3	middle	middle	5	N/A	N/A	N/A	N/A	N/A	N/A	5	N/A	N/A	NA	NA
SMscf5056-15546-16214	exon	SMil_00023499	-	4	middle	middle	5	N/A	N/A	N/A	N/A	N/A	N/A	5	N/A	N/A	stu_circ_001176	NA
SMscf5270-23752-24488	exon	SMil_00020683	-	3	middle	middle	5	N/A	N/A	N/A	N/A	N/A	N/A	5	N/A	N/A	NA	NA
SMscf6106-7842-9799	exon	SMil_00025018	-	8	middle	middle	5	N/A	N/A	N/A	N/A	N/A	N/A	5	N/A	N/A	csa_circ_002541	NA
SMscf777-91397-94814	exon	SMil_00004279	+	8	middle	middle	5	N/A	N/A	N/A	N/A	N/A	N/A	5	N/A	N/A	NA	NA
SMscf9-101440-102268	exon	SMil_00000446	-	3	middle	middle	5	N/A	N/A	N/A	N/A	N/A	N/A	5	N/A	N/A	NA	NA
SMscf99-138271-138560	exon	SMil_00002618	+	2	middle	middle	5	N/A	N/A	N/A	N/A	N/A	N/A	5	N/A	N/A	NA	NA
SMscf18-142503-142791	exon	SMil_00000872	-	1	middle	middle	5	N/A	N/A	N/A	N/A	N/A	N/A	N/A	5	N/A	NA	NA
SMscf2908-32188-32471	exon	SMil_00018736	+	1	middle	middle	5	N/A	N/A	N/A	N/A	N/A	N/A	N/A	5	N/A	NA	NA
SMscf354-77929-78404	exon	SMil_00005546	-	2	middle	middle	5	N/A	N/A	N/A	N/A	N/A	N/A	N/A	5	N/A	NA	NA
SMscf3736-8570-9087	exon	SMil_00020846	-	2	middle	middle	5	N/A	N/A	N/A	N/A	N/A	N/A	N/A	5	N/A	NA	NA
SMscf567-49862-50513	exon	SMil_00007596	+	2	middle	end	5	N/A	N/A	N/A	N/A	N/A	N/A	N/A	5	N/A	NA	NA
SMscf6569-9340-9702	exon	SMil_00025566	-	2	middle	middle	5	N/A	N/A	N/A	N/A	N/A	N/A	N/A	5	N/A	NA	NA
SMscf1224-4094-4575	exon	SMil_00011934	-	2	middle	middle	5	N/A	N/A	N/A	N/A	N/A	N/A	N/A	N/A	5	NA	NA
SMscf156-119968-120828	exon	SMil_00002476	-	1	middle	middle	5	N/A	N/A	N/A	N/A	N/A	N/A	N/A	N/A	5	NA	NA
SMscf189-12435-13099	exon	SMil_00003898	-	3	middle	middle	5	N/A	N/A	N/A	N/A	N/A	N/A	N/A	N/A	5	NA	NA
SMscf1994-25752-26489	exon	SMil_00015569	+	4	middle	middle	5	N/A	N/A	N/A	N/A	N/A	N/A	N/A	N/A	5	NA	NA
SMscf2822-41409-42786	exon	SMil_00018488	-	5	middle	middle	5	N/A	N/A	N/A	N/A	N/A	N/A	N/A	N/A	5	NA	NA
SMscf3285-55313-56761	exon	SMil_00008615	-	3	middle	middle	5	N/A	N/A	N/A	N/A	N/A	N/A	N/A	N/A	5	NA	NA
SMscf4074-31019-31544	exon	SMil_00021557	+	3	middle	middle	5	N/A	N/A	N/A	N/A	N/A	N/A	N/A	N/A	5	NA	NA
SMscf5659-37814-40161	exon	SMil_00016651	-	4	middle	middle	5	N/A	N/A	N/A	N/A	N/A	N/A	N/A	N/A	5	NA	NA
SMscf5697-22740-23639	exon	SMil_00020842	+	4	middle	middle	5	N/A	N/A	N/A	N/A	N/A	N/A	N/A	N/A	5	NA	NA
SMscf6022-20994-21644	exon	SMil_00024925	+	2	middle	middle	5	4	N/A	5	N/A	N/A	N/A	4	5	7	NA	NA
SMscf403-97993-98760	exon	SMil_00006025	+	3	middle	middle	5	N/A	4	N/A	N/A	N/A	N/A	6	N/A	N/A	NA	NA
SMscf4068-20046-20551	exon	SMil_00021545	+	2	middle	middle	5	N/A	N/A	N/A	4	N/A	9	2	N/A	N/A	NA	NA
SMscf1963-7777-8844	exon	SMil_00004712	-	4	middle	middle	5	3	N/A	N/A	N/A	N/A	7	N/A	N/A	N/A	stu_circ_000734	SLY_circ04265_other
SMscf4384-22579-25104	exon	SMil_00022213	+	9	middle	middle	5	3	N/A	6	10	N/A	6	3	2	N/A	csi_circ_001882	NA
SMscf872-54514-54945	exon	SMil_00009895	-	2	middle	middle	5	3	N/A	5	N/A	N/A	N/A	7	5	5	NA	NA
SMscf586-84868-85455	exon	SMil_00004906	-	4	middle	middle	5	N/A	3	3	N/A	N/A	5	N/A	9	N/A	NA	NA
SMscf7111-8150-8753	exon	SMil_00026185	+	1	middle	middle	5	N/A	N/A	3	N/A	N/A	N/A	N/A	N/A	7	NA	NA
SMscf1482-12820-13663	exon	SMil_00013347	-	4	middle	middle	5	N/A	N/A	N/A	3	N/A	7	N/A	N/A	N/A	NA	NA
SMscf1554-39393-40030	exon	SMil_00013774	+	3	middle	middle	5	N/A	N/A	N/A	3	N/A	7	N/A	N/A	N/A	NA	NA
SMscf3099-21661-22002	exon	SMil_00009176	-	1	middle	middle	5	N/A	N/A	N/A	N/A	3	7	N/A	N/A	N/A	NA	NA
SMscf3200-25714-26557	exon	SMil_00019559	+	3	middle	middle	5	N/A	N/A	N/A	N/A	N/A	N/A	3	7	5	NA	NA
SMscf2282-19604-20034	exon	SMil_00016631	+	1	middle	middle	5	2	N/A	N/A	9	3	N/A	7	N/A	4	NA	NA
SMscf796-32742-33759	exon	SMil_00009327	-	4	start	middle	5	N/A	2	N/A	5	8	N/A	N/A	N/A	N/A	NA	NA
SMscf196-65793-66381	exon	SMil_00003971	+	2	middle	middle	5	N/A	N/A	2	N/A	N/A	N/A	8	N/A	N/A	NA	NA
SMscf3099-21484-22002	exon	SMil_00009176	-	2	middle	middle	5	N/A	N/A	2	5	6	7	N/A	N/A	N/A	NA	NA
SMscf3228-21143-25605	exon	SMil_00019649	-	10	middle	middle	4.8	7	2	N/A	8	2	N/A	5	N/A	N/A	osa_circ_035099	Os_ciR11160_OS07G0658300
SMscf1730-1749-2519	exon	SMil_00014508	+	4	middle	middle	4.8	N/A	N/A	N/A	6	2	10	3	N/A	3	NA	NA
SMscf7589-5635-8607	exon	SMil_00026644	+	5	middle	middle	4.75	N/A	N/A	N/A	9	3	N/A	N/A	2	5	NA	NA
SMscf2599-14679-15157	exon	SMil_00013431	+	2	middle	middle	4.75	N/A	N/A	N/A	5	5	7	N/A	2	N/A	NA	NA
SMscf777-17636-18010	exon	SMil_00004277	+	2	middle	middle	4.75	N/A	N/A	N/A	5	10	2	N/A	2	N/A	NA	NA
SMscf2057-21581-23045	exon	SMil_00015781	-	4	start	end	4.75	N/A	4	N/A	N/A	N/A	8	3	N/A	4	NA	NA
SMscf565-64321-67405	exon	SMil_00007577	+	7	middle	middle	4.75	3	N/A	N/A	N/A	N/A	5	N/A	6	5	NA	NA
SMscf4652-19880-20521	exon	SMil_00022725	+	2	middle	middle	4.75	N/A	3	3	N/A	3	10	N/A	N/A	N/A	NA	NA
SMscf3516-38611-38991	exon	SMil_00012369	-	1	middle	middle	4.75	N/A	N/A	N/A	3	N/A	3	4	N/A	9	NA	NA
SMscf106-188080-189195	exon	SMil_00000396	-	3	middle	middle	4.75	N/A	N/A	N/A	N/A	3	3	9	4	N/A	sly_circ_000775	NA
SMscf7400-16731-17174	exon	SMil_00026461	-	2	middle	middle	4.75	N/A	N/A	N/A	N/A	N/A	3	4	8	4	NA	NA
SMscf2843-28528-29052	exon	SMil_00018550	-	2	middle	middle	4.71429	4	5	N/A	6	2	6	3	N/A	7	NA	NA
SMscf2623-11864-12973	exon	SMil_00017832	+	5	middle	middle	4.66667	6	2	9	N/A	N/A	N/A	3	3	5	NA	NA
SMscf6788-7678-8218	exon	SMil_00025799	+	3	middle	middle	4.66667	N/A	N/A	6	2	N/A	6	N/A	N/A	N/A	NA	NA
SMscf723-62666-63029	exon	SMil_00008806	+	1	middle	middle	4.66667	N/A	N/A	5	N/A	N/A	6	3	N/A	N/A	NA	NA
SMscf5120-11482-11900	exon	SMil_00023617	+	2	middle	middle	4.66667	N/A	N/A	N/A	N/A	N/A	5	4	5	N/A	NA	NA
SMscf5565-10401-12160	exon	SMil_00024292	+	1	start	end	4.66667	N/A	N/A	N/A	N/A	N/A	N/A	5	3	6	NA	NA
SMscf1017-28643-31590	exon	SMil_00005961	-	8	start	middle	4.66667	N/A	4	N/A	N/A	N/A	4	6	N/A	N/A	NA	NA
SMscf4942-23637-25319	exon	SMil_00023322	-	3	middle	middle	4.66667	N/A	3	N/A	N/A	N/A	6	N/A	5	N/A	NA	NA
SMscf1624-37268-37637	exon	SMil_00014031	+	1	middle	middle	4.66667	N/A	N/A	N/A	N/A	3	5	N/A	6	N/A	NA	NA
SMscf1325-9416-10063	exon	SMil_00012555	-	3	middle	middle	4.66667	N/A	N/A	N/A	N/A	N/A	3	6	N/A	5	NA	NA
SMscf2785-13283-14361	exon	SMil_00018360	+	4	middle	middle	4.66667	N/A	N/A	2	N/A	N/A	6	6	N/A	N/A	osa_circ_019641	NA
SMscf3785-32620-33372	exon	SMil_00015926	-	4	middle	middle	4.66667	N/A	N/A	N/A	2	3	9	N/A	N/A	N/A	NA	NA
SMscf3002-33308-35890	exon	SMil_00018997	+	6	middle	middle	4.625	2	8	5	9	4	2	N/A	3	4	NA	NA
SMscf303-65353-65701	exon	SMil_00005018	+	2	middle	middle	4.6	8	N/A	7	N/A	N/A	2	4	2	N/A	NA	NA
SMscf3675-32582-37130	exon	SMil_00020707	+	10	middle	end	4.6	6	4	N/A	N/A	N/A	3	2	N/A	8	NA	NA
SMscf820-63505-64438	exon	SMil_00009504	-	3	middle	middle	4.6	N/A	N/A	N/A	6	6	3	5	N/A	3	NA	NA
SMscf9287-12569-13913	exon	SMil_00027932	+	3	middle	end	4.6	N/A	N/A	N/A	3	N/A	3	7	4	6	NA	NA
SMscf2632-50698-51081	exon	SMil_00017865	-	2	middle	middle	4.6	N/A	N/A	2	2	7	N/A	N/A	8	4	NA	NA
SMscf6969-12320-13617	exon	SMil_00026054	+	4	middle	end	4.57143	3	5	2	6	N/A	N/A	7	6	3	NA	NA
SMscf1-385234-385465	exon	SMil_00000046	-	1	middle	middle	4.5	N/A	N/A	N/A	7	N/A	2	N/A	N/A	N/A	NA	NA
SMscf25-119236-120386	exon	SMil_00001036	+	2	middle	middle	4.5	N/A	6	N/A	N/A	N/A	N/A	N/A	3	N/A	NA	NA
SMscf1463-58261-58947	exon	SMil_00013257	+	4	middle	middle	4.5	N/A	N/A	N/A	6	N/A	N/A	3	N/A	N/A	NA	NA
SMscf302-89294-90469	exon	SMil_00005011	-	5	middle	middle	4.5	N/A	N/A	N/A	6	3	N/A	N/A	N/A	N/A	NA	NA
SMscf797-43078-44040	exon	SMil_00009347	+	2	middle	middle	4.5	N/A	N/A	N/A	6	N/A	N/A	3	N/A	N/A	ath_circ_026145	ATH_circ08068_AT5G22060
SMscf425-55552-56228	exon	SMil_00006269	-	2	middle	middle	4.5	N/A	N/A	N/A	N/A	6	N/A	3	N/A	N/A	NA	NA
SMscf776-54247-55552	exon	SMil_00009195	+	3	middle	middle	4.5	N/A	N/A	N/A	N/A	6	N/A	N/A	N/A	3	NA	NA
SMscf442-56898-57577	exon	SMil_00006481	-	3	middle	middle	4.5	N/A	N/A	N/A	N/A	N/A	6	N/A	3	N/A	NA	NA
SMscf124-166982-171535	exon	SMil_00000977	-	5	middle	end	4.5	5	3	N/A	9	4	3	2	3	7	NA	NA
SMscf2191-8352-16553	exon	SMil_00016291	-	6	middle	middle	4.5	N/A	5	N/A	N/A	N/A	4	N/A	N/A	N/A	NA	NA
SMscf1323-17315-17786	exon	SMil_00010000	-	1	middle	middle	4.5	N/A	N/A	N/A	5	7	N/A	3	N/A	3	NA	NA
SMscf265-64751-65238	exon	SMil_00004675	+	3	middle	end	4.5	N/A	N/A	N/A	5	4	N/A	N/A	N/A	N/A	NA	NA
SMscf420-26665-27007	exon	SMil_00006227	+	1	middle	middle	4.5	N/A	N/A	N/A	5	4	N/A	N/A	N/A	N/A	NA	NA
SMscf1400-12435-13806	exon	SMil_00011522	+	2	middle	middle	4.5	N/A	N/A	N/A	N/A	5	4	N/A	N/A	N/A	NA	NA
SMscf314-33639-34863	exon	SMil_00002871	+	4	middle	end	4.5	N/A	N/A	N/A	N/A	N/A	5	N/A	N/A	4	NA	NA
SMscf1144-29410-29828	exon	SMil_00011477	-	1	middle	middle	4.5	N/A	N/A	N/A	N/A	N/A	N/A	5	N/A	4	NA	NA
SMscf4384-23338-25104	exon	SMil_00022213	+	7	middle	middle	4.5	N/A	N/A	N/A	N/A	N/A	N/A	N/A	5	4	NA	NA
SMscf965-27237-31168	exon	SMil_00010413	+	6	middle	middle	4.5	4	N/A	3	N/A	N/A	7	N/A	N/A	4	NA	NA
SMscf2839-23255-23776	exon	SMil_00015451	-	2	middle	middle	4.5	N/A	4	5	N/A	N/A	N/A	N/A	N/A	N/A	NA	NA
SMscf777-91922-94814	exon	SMil_00004279	+	7	middle	middle	4.5	N/A	N/A	4	N/A	N/A	N/A	N/A	5	N/A	NA	NA
SMscf1662-47100-47433	exon	SMil_00014184	-	1	middle	middle	4.5	N/A	N/A	N/A	4	5	N/A	N/A	N/A	N/A	NA	NA
SMscf3-88312-88816	exon	SMil_00000289	-	2	middle	middle	4.5	N/A	N/A	N/A	4	N/A	N/A	5	N/A	N/A	NA	NA
SMscf3131-4373-4733	exon	SMil_00019381	-	1	middle	middle	4.5	N/A	N/A	N/A	4	N/A	5	N/A	N/A	N/A	NA	BDI_circ00763_other
SMscf72-141948-142705	exon	SMil_00001967	+	3	middle	middle	4.5	N/A	N/A	N/A	N/A	4	N/A	5	N/A	N/A	NA	NA
SMscf7-144044-144475	exon	SMil_00000325	+	1	middle	middle	4.5	N/A	N/A	N/A	N/A	N/A	N/A	N/A	4	5	NA	NA
SMscf1419-54138-55296	exon	SMil_00013067	-	4	middle	middle	4.5	3	N/A	N/A	6	N/A	N/A	N/A	N/A	N/A	NA	NA
SMscf1203-46650-47517	exon	SMil_00011828	-	3	middle	middle	4.5	N/A	N/A	3	N/A	N/A	N/A	N/A	N/A	6	NA	NA
SMscf23-168311-168598	exon	SMil_00000196	+	1	middle	middle	4.5	N/A	N/A	3	N/A	N/A	N/A	6	N/A	N/A	NA	NA
SMscf3040-71409-72002	exon	SMil_00010985	+	3	middle	middle	4.5	N/A	N/A	N/A	3	5	N/A	7	N/A	3	NA	NA
SMscf5270-23752-24196	exon	SMil_00020683	-	2	middle	middle	4.5	N/A	N/A	N/A	3	N/A	N/A	N/A	6	N/A	NA	NA
SMscf1096-12759-14130	exon	SMil_00002722	+	6	middle	middle	4.5	N/A	N/A	N/A	N/A	N/A	N/A	3	6	N/A	NA	NA
SMscf2707-31637-32443	exon	SMil_00018136	+	3	middle	middle	4.5	N/A	N/A	N/A	N/A	N/A	N/A	N/A	3	6	NA	NA
SMscf616-80623-81122	exon	SMil_00007916	+	2	middle	end	4.5	N/A	N/A	2	7	N/A	N/A	N/A	N/A	N/A	NA	NA
SMscf6786-7295-8485	exon	SMil_00025798	-	3	middle	middle	4.5	N/A	N/A	2	N/A	N/A	7	N/A	N/A	N/A	NA	NA
SMscf660-7428-7936	exon	SMil_00008351	+	2	middle	middle	4.5	N/A	N/A	N/A	N/A	N/A	N/A	N/A	2	7	NA	NA
SMscf999-15761-17229	exon	SMil_00010567	+	4	middle	middle	4.42857	3	N/A	5	11	2	N/A	3	2	5	NA	NA
SMscf1354-10604-14055	exon	SMil_00012748	+	2	middle	middle	4.4	2	5	5	N/A	N/A	N/A	3	N/A	7	NA	NA
SMscf4747-15783-17357	exon	SMil_00022929	-	2	middle	middle	4.4	N/A	N/A	2	N/A	N/A	8	4	3	5	NA	NA
SMscf3225-14266-14699	exon	SMil_00019629	-	3	middle	middle	4.33333	N/A	N/A	N/A	8	2	N/A	N/A	3	N/A	NA	NA
SMscf1733-69063-69459	exon	SMil_00005054	+	1	middle	end	4.33333	7	4	4	6	4	4	3	5	2	NA	NA
SMscf867-66448-67754	exon	SMil_00008178	-	4	middle	middle	4.33333	N/A	N/A	N/A	7	3	N/A	N/A	N/A	3	NA	NA
SMscf6288-12983-13298	exon	SMil_00017834	-	1	middle	middle	4.33333	N/A	N/A	N/A	6	N/A	3	N/A	N/A	4	NA	NA
SMscf1963-6778-7204	exon	SMil_00004712	-	1	middle	middle	4.33333	N/A	N/A	N/A	N/A	N/A	6	4	N/A	3	stu_circ_001574	NA
SMscf2191-13257-14287	exon	SMil_00016291	-	2	middle	middle	4.33333	N/A	N/A	5	4	N/A	N/A	N/A	N/A	4	NA	NA
SMscf218-38421-39197	exon	SMil_00004233	-	4	middle	middle	4.33333	N/A	N/A	N/A	5	5	3	N/A	N/A	N/A	NA	NA
SMscf4963-43069-43453	exon	SMil_00019271	-	2	middle	middle	4.33333	N/A	N/A	N/A	5	5	N/A	N/A	3	N/A	NA	NA
SMscf776-54247-56255	exon	SMil_00009195	+	6	middle	middle	4.33333	N/A	N/A	N/A	5	N/A	5	3	N/A	N/A	NA	NA
SMscf2283-81850-82527	exon	SMil_00005600	-	4	middle	middle	4.33333	N/A	N/A	N/A	N/A	5	4	N/A	N/A	4	NA	NA
SMscf2505-37353-38229	exon	SMil_00017453	-	4	middle	middle	4.33333	N/A	N/A	N/A	N/A	N/A	5	5	3	N/A	NA	NA
SMscf434-12250-13136	exon	SMil_00006367	-	3	middle	middle	4.33333	4	N/A	2	7	N/A	N/A	N/A	N/A	N/A	NA	NA
SMscf5520-35430-36035	exon	SMil_00017994	+	3	middle	middle	4.33333	N/A	4	N/A	6	3	4	N/A	5	4	NA	NA
SMscf1508-58626-58905	exon	SMil_00013495	+	1	middle	middle	4.33333	N/A	N/A	N/A	4	N/A	7	2	N/A	N/A	NA	NA
SMscf280-96906-97808	exon	SMil_00004859	-	3	middle	middle	4.33333	N/A	N/A	N/A	4	5	4	N/A	N/A	N/A	csi_circ_001207	NA
SMscf777-71442-73942	exon	SMil_00004278	-	7	middle	middle	4.33333	N/A	N/A	N/A	4	5	N/A	N/A	N/A	4	NA	NA
SMscf340-107426-111906	exon	SMil_00005362	+	9	middle	middle	4.33333	N/A	3	N/A	8	N/A	N/A	N/A	2	N/A	csi_circ_002469	NA
SMscf6587-19707-20486	exon	SMil_00021665	-	2	middle	middle	4.33333	N/A	3	N/A	6	6	5	4	2	N/A	NA	NA
SMscf1886-31012-31355	exon	SMil_00015147	+	1	middle	middle	4.33333	N/A	N/A	N/A	3	7	N/A	N/A	N/A	3	NA	NA
SMscf2291-41879-43043	exon	SMil_00016663	+	3	middle	middle	4.33333	2	N/A	N/A	N/A	N/A	N/A	N/A	6	5	NA	NA
SMscf3987-29848-30302	exon	SMil_00019016	-	2	middle	middle	4.33333	N/A	2	N/A	5	6	N/A	N/A	N/A	N/A	NA	NA
SMscf5325-15831-16138	exon	SMil_00023911	+	1	middle	middle	4.25	N/A	N/A	N/A	5	N/A	4	N/A	2	6	NA	NA
SMscf2283-81850-83452	exon	SMil_00005600	-	6	middle	middle	4.25	N/A	4	N/A	N/A	4	6	N/A	N/A	3	NA	NA
SMscf882-53073-54060	exon	SMil_00009949	-	2	middle	middle	4.25	N/A	N/A	N/A	N/A	4	5	4	4	N/A	NA	NA
SMscf44-115089-115476	exon	SMil_00001323	-	2	middle	middle	4.25	N/A	N/A	N/A	3	N/A	N/A	4	5	5	NA	NA
SMscf2435-15777-16513	exon	SMil_00017183	-	2	middle	middle	4.25	N/A	2	N/A	N/A	N/A	8	5	N/A	2	NA	NA
SMscf4367-26111-28748	exon	SMil_00022167	-	4	middle	middle	4.25	N/A	2	N/A	6	N/A	4	N/A	N/A	5	NA	NA
SMscf2982-20756-22411	exon	SMil_00018923	+	4	middle	middle	4.25	N/A	N/A	2	3	N/A	N/A	N/A	4	8	NA	NA
SMscf5021-19985-20808	exon	SMil_00023444	+	4	middle	middle	4.25	N/A	N/A	2	N/A	N/A	N/A	7	2	6	csa_circ_000391	NA
SMscf9087-4396-4909	exon	SMil_00027831	+	2	middle	middle	4.2	N/A	N/A	N/A	7	N/A	4	2	5	3	NA	NA
SMscf871-34827-35378	exon	SMil_00009886	-	2	middle	middle	4.2	N/A	N/A	N/A	6	3	5	N/A	2	5	NA	NA
SMscf3360-31890-32571	exon	SMil_00019976	-	4	middle	middle	4.2	N/A	N/A	4	4	5	5	N/A	3	N/A	NA	NA
SMscf3289-66762-67364	exon	SMil_00009909	+	2	middle	middle	4.14286	N/A	3	N/A	6	3	8	2	3	4	NA	NA
SMscf1248-42509-43069	exon	SMil_00012097	+	1	middle	middle	4	N/A	N/A	N/A	8	N/A	N/A	N/A	2	2	NA	NA
SMscf7824-14703-15148	exon	SMil_00026852	+	2	middle	middle	4	6	N/A	N/A	3	2	4	5	N/A	N/A	NA	NA
SMscf6259-4531-4810	exon	SMil_00025196	+	1	middle	middle	4	N/A	N/A	6	N/A	N/A	N/A	N/A	N/A	2	NA	NA
SMscf124-166982-169010	exon	SMil_00000977	-	4	middle	end	4	N/A	N/A	N/A	6	N/A	2	N/A	4	N/A	NA	NA
SMscf1434-15273-15605	exon	SMil_00013128	+	1	middle	middle	4	N/A	N/A	N/A	6	3	N/A	N/A	N/A	3	NA	NA
SMscf3275-33931-34285	exon	SMil_00019736	+	2	middle	middle	4	N/A	N/A	N/A	6	3	N/A	4	3	N/A	stu_circ_001114	NA
SMscf1682-82778-83288	exon	SMil_00006699	-	2	middle	middle	4	5	N/A	N/A	3	N/A	N/A	N/A	N/A	4	NA	NA
SMscf4869-8654-9426	exon	SMil_00023178	-	3	middle	middle	4	5	N/A	N/A	N/A	N/A	3	5	3	N/A	NA	NA
SMscf565-62740-67405	exon	SMil_00007577	+	8	start	middle	4	5	3	N/A	N/A	N/A	N/A	N/A	N/A	N/A	NA	NA
SMscf10-147310-147917	exon	SMil_00000173	+	3	middle	middle	4	N/A	N/A	N/A	5	3	N/A	N/A	N/A	N/A	NA	NA
SMscf1055-76910-78290	exon	SMil_00008302	-	4	middle	middle	4	N/A	N/A	N/A	5	N/A	3	N/A	N/A	N/A	NA	NA
SMscf1148-21583-28402	exon	SMil_00010034	+	9	middle	middle	4	N/A	N/A	N/A	5	3	N/A	N/A	N/A	N/A	NA	NA
SMscf2144-40373-41019	exon	SMil_00016127	+	3	middle	middle	4	N/A	N/A	N/A	5	N/A	3	N/A	N/A	N/A	NA	SLY_circ03532_other
SMscf2301-5870-6893	exon	SMil_00016704	-	3	middle	middle	4	N/A	N/A	N/A	5	N/A	3	N/A	N/A	N/A	NA	NA
SMscf367-74519-75487	exon	SMil_00005645	+	5	middle	middle	4	N/A	N/A	N/A	5	N/A	N/A	3	N/A	N/A	NA	NA
SMscf3883-24532-25038	exon	SMil_00021232	-	2	middle	middle	4	N/A	N/A	N/A	5	N/A	N/A	N/A	3	N/A	NA	NA
SMscf4770-10723-11291	exon	SMil_00022967	-	3	middle	middle	4	N/A	N/A	N/A	5	3	N/A	N/A	N/A	N/A	NA	NA
SMscf728-23678-24422	exon	SMil_00008833	-	3	middle	middle	4	N/A	N/A	N/A	5	4	N/A	3	N/A	N/A	NA	NA
SMscf1-359111-359894	exon	SMil_00000038	+	3	middle	middle	4	N/A	N/A	N/A	N/A	5	N/A	3	N/A	N/A	NA	NA
SMscf1077-98932-99381	exon	SMil_00003822	+	3	middle	middle	4	N/A	N/A	N/A	N/A	5	3	N/A	N/A	N/A	NA	NA
SMscf152-59889-60539	exon	SMil_00003348	-	3	middle	middle	4	N/A	N/A	N/A	N/A	5	N/A	N/A	3	N/A	NA	NA
SMscf2450-13502-14902	exon	SMil_00017250	-	4	middle	middle	4	N/A	N/A	N/A	N/A	5	N/A	N/A	3	N/A	ath_circ_012434	ath-circ35288-AT2G47510_AT2G47510
SMscf262-103382-103998	exon	SMil_00004641	+	2	middle	middle	4	N/A	N/A	N/A	N/A	5	N/A	N/A	3	N/A	NA	NA
SMscf37-158750-159735	exon	SMil_00001222	-	1	middle	middle	4	N/A	N/A	N/A	N/A	5	3	N/A	N/A	N/A	NA	NA
SMscf3675-32069-34795	exon	SMil_00020707	+	6	middle	middle	4	N/A	N/A	N/A	N/A	N/A	5	3	N/A	N/A	NA	NA
SMscf7933-10714-10989	exon	SMil_00026959	+	1	middle	middle	4	N/A	N/A	N/A	N/A	N/A	5	N/A	3	N/A	NA	NA
SMscf1510-12033-12808	exon	SMil_00013498	+	4	middle	middle	4	N/A	N/A	N/A	N/A	N/A	N/A	5	3	N/A	NA	NA
SMscf126-109597-110172	exon	SMil_00002791	+	3	middle	middle	4	4	N/A	N/A	N/A	N/A	N/A	N/A	N/A	N/A	NA	NA
SMscf1332-44209-44696	exon	SMil_00012598	+	1	middle	middle	4	4	N/A	N/A	4	N/A	N/A	N/A	N/A	N/A	NA	NA
SMscf135-55370-56131	exon	SMil_00003142	-	4	middle	middle	4	4	N/A	N/A	N/A	N/A	N/A	4	N/A	N/A	NA	NA
SMscf1705-25042-30185	exon	SMil_00010232	+	9	middle	middle	4	4	N/A	N/A	N/A	N/A	N/A	N/A	N/A	N/A	NA	NA
SMscf2627-40993-41569	exon	SMil_00008770	-	3	middle	middle	4	4	N/A	N/A	N/A	N/A	N/A	N/A	N/A	N/A	NA	NA
SMscf3201-69582-71871	exon	SMil_00005039	-	4	middle	middle	4	4	N/A	N/A	N/A	N/A	N/A	N/A	N/A	N/A	NA	NA
SMscf4311-15797-16853	exon	SMil_00022078	+	3	middle	middle	4	4	N/A	N/A	N/A	N/A	N/A	N/A	N/A	N/A	NA	NA
SMscf644-31952-35640	exon	SMil_00008197	-	4	middle	middle	4	4	N/A	N/A	N/A	N/A	N/A	N/A	N/A	N/A	NA	NA
SMscf741-37720-40560	exon	SMil_00008917	-	6	middle	end	4	4	N/A	4	N/A	N/A	N/A	N/A	N/A	N/A	NA	NA
SMscf8986-13934-14734	exon	SMil_00027778	-	4	middle	middle	4	4	N/A	N/A	N/A	N/A	N/A	N/A	4	N/A	NA	NA
SMscf9100-12608-12907	exon	SMil_00026061	+	1	middle	middle	4	4	N/A	N/A	N/A	N/A	N/A	N/A	N/A	N/A	NA	NA
SMscf1483-27581-27973	exon	SMil_00013355	+	1	middle	middle	4	N/A	4	N/A	N/A	N/A	N/A	N/A	N/A	4	NA	NA
SMscf247-79206-79703	exon	SMil_00004520	-	3	middle	middle	4	N/A	4	N/A	N/A	N/A	N/A	N/A	N/A	N/A	NA	NA
SMscf3251-26532-27492	exon	SMil_00019689	+	3	middle	middle	4	N/A	4	N/A	N/A	N/A	N/A	N/A	N/A	N/A	NA	NA
SMscf7205-13410-13809	exon	SMil_00026287	+	1	middle	middle	4	N/A	4	N/A	N/A	N/A	N/A	N/A	N/A	N/A	NA	NA
SMscf7498-13583-16000	exon	SMil_00026557	-	9	middle	middle	4	N/A	4	N/A	N/A	N/A	N/A	N/A	N/A	N/A	NA	NA
SMscf1478-57365-57905	exon	SMil_00013321	-	3	start	middle	4	N/A	N/A	4	N/A	N/A	N/A	N/A	N/A	N/A	NA	NA
SMscf1745-16475-17940	exon	SMil_00012498	-	5	middle	middle	4	N/A	N/A	4	N/A	N/A	N/A	N/A	N/A	N/A	NA	NA
SMscf2053-5570-6150	exon	SMil_00008532	-	2	middle	middle	4	N/A	N/A	4	N/A	N/A	N/A	N/A	N/A	N/A	NA	NA
SMscf207-74395-76940	exon	SMil_00004085	-	8	middle	middle	4	N/A	N/A	4	N/A	N/A	N/A	N/A	N/A	N/A	NA	NA
SMscf2152-41087-41464	exon	SMil_00016140	+	2	middle	middle	4	N/A	N/A	4	N/A	N/A	N/A	N/A	N/A	N/A	NA	NA
SMscf2739-13077-14002	exon	SMil_00018226	+	4	middle	middle	4	N/A	N/A	4	N/A	N/A	N/A	N/A	N/A	N/A	NA	NA
SMscf3151-36828-37144	exon	SMil_00010715	-	2	middle	middle	4	N/A	N/A	4	N/A	N/A	N/A	N/A	N/A	N/A	NA	NA
SMscf4205-1892-4579	exon	SMil_00021850	-	4	start	middle	4	N/A	N/A	4	N/A	N/A	N/A	N/A	N/A	N/A	NA	NA
SMscf657-34326-38859	exon	SMil_00008313	+	11	middle	middle	4	N/A	N/A	4	N/A	N/A	N/A	N/A	N/A	N/A	NA	NA
SMscf750-41851-42846	exon	SMil_00003765	+	4	middle	middle	4	N/A	N/A	4	N/A	N/A	N/A	N/A	N/A	N/A	NA	NA
SMscf1013-4601-8021	exon	SMil_00001999	+	6	start	middle	4	N/A	N/A	N/A	4	4	N/A	N/A	N/A	N/A	NA	NA
SMscf1020-102769-105442	exon	SMil_00001108	+	6	middle	middle	4	N/A	N/A	N/A	4	N/A	N/A	N/A	N/A	N/A	NA	NA
SMscf116-197065-197404	exon	SMil_00000668	+	2	middle	middle	4	N/A	N/A	N/A	4	N/A	N/A	N/A	N/A	N/A	NA	NA
SMscf13885-651-1377	exon	SMil_00029716	+	3	middle	middle	4	N/A	N/A	N/A	4	N/A	N/A	4	N/A	N/A	NA	NA
SMscf16-111482-112193	exon	SMil_00000684	-	3	middle	middle	4	N/A	N/A	N/A	4	N/A	N/A	N/A	N/A	N/A	NA	NA
SMscf1804-43682-44328	exon	SMil_00012739	+	2	middle	middle	4	N/A	N/A	N/A	4	N/A	N/A	N/A	N/A	4	NA	NA
SMscf189-6627-6957	exon	SMil_00003897	-	1	middle	middle	4	N/A	N/A	N/A	4	N/A	4	N/A	N/A	N/A	NA	NA
SMscf2058-31048-31633	exon	SMil_00015787	+	2	middle	middle	4	N/A	N/A	N/A	4	N/A	N/A	N/A	N/A	N/A	NA	NA
SMscf215-67869-68279	exon	SMil_00003386	-	2	middle	middle	4	N/A	N/A	N/A	4	N/A	N/A	N/A	N/A	N/A	NA	NA
SMscf2152-36391-37139	exon	SMil_00016139	+	4	middle	middle	4	N/A	N/A	N/A	4	N/A	N/A	N/A	N/A	N/A	NA	NA
SMscf2395-38747-39599	exon	SMil_00017033	+	4	middle	middle	4	N/A	N/A	N/A	4	N/A	N/A	N/A	N/A	N/A	csa_circ_001828	ATH_circ08853_AT5G53460
SMscf252-14790-15451	exon	SMil_00004550	+	3	middle	middle	4	N/A	N/A	N/A	4	N/A	N/A	N/A	N/A	N/A	NA	NA
SMscf295-65904-68491	exon	SMil_00004954	+	7	middle	middle	4	N/A	N/A	N/A	4	N/A	N/A	N/A	N/A	N/A	NA	NA
SMscf3-29119-32305	exon	SMil_00000282	+	9	middle	middle	4	N/A	N/A	N/A	4	4	N/A	N/A	N/A	N/A	NA	NA
SMscf3064-13394-13844	exon	SMil_00019181	-	1	middle	middle	4	N/A	N/A	N/A	4	N/A	N/A	N/A	N/A	N/A	NA	NA
SMscf3251-26532-27672	exon	SMil_00019689	+	4	middle	middle	4	N/A	N/A	N/A	4	4	N/A	N/A	N/A	N/A	NA	NA
SMscf3490-9185-9799	exon	SMil_00020261	-	2	middle	middle	4	N/A	N/A	N/A	4	N/A	N/A	N/A	N/A	N/A	NA	NA
SMscf3623-14710-15293	exon	SMil_00020560	+	3	middle	middle	4	N/A	N/A	N/A	4	N/A	N/A	N/A	N/A	N/A	NA	NA
SMscf3675-25187-25543	exon	SMil_00020705	+	1	middle	middle	4	N/A	N/A	N/A	4	N/A	N/A	N/A	N/A	N/A	NA	NA
SMscf3855-17889-18251	exon	SMil_00021153	-	2	middle	middle	4	N/A	N/A	N/A	4	N/A	N/A	N/A	N/A	N/A	NA	NA
SMscf3865-30719-31102	exon	SMil_00021181	-	2	middle	middle	4	N/A	N/A	N/A	4	N/A	N/A	N/A	N/A	N/A	csa_circ_001854	NA
SMscf4205-2593-4579	exon	SMil_00021850	-	3	middle	middle	4	N/A	N/A	N/A	4	N/A	N/A	N/A	N/A	N/A	NA	NA
SMscf4360-34213-35723	exon	SMil_00022155	+	5	middle	middle	4	N/A	N/A	N/A	4	N/A	N/A	N/A	N/A	N/A	NA	NA
SMscf437-95608-97236	exon	SMil_00006411	+	3	middle	middle	4	N/A	N/A	N/A	4	N/A	N/A	N/A	N/A	N/A	NA	NA
SMscf4596-27992-28704	exon	SMil_00022591	+	2	middle	middle	4	N/A	N/A	N/A	4	N/A	N/A	4	N/A	N/A	NA	NA
SMscf4705-23049-24933	exon	SMil_00022855	-	5	middle	middle	4	N/A	N/A	N/A	4	N/A	N/A	N/A	N/A	N/A	NA	NA
SMscf5218-13059-14413	exon	SMil_00023754	-	4	middle	middle	4	N/A	N/A	N/A	4	N/A	N/A	N/A	N/A	N/A	NA	NA
SMscf5994-13403-15088	exon	SMil_00024881	+	3	middle	middle	4	N/A	N/A	N/A	4	N/A	4	N/A	N/A	N/A	osa_circ_028264	OSA_circ14264_other
SMscf5994-15154-15425	exon	SMil_00024881	+	1	middle	middle	4	N/A	N/A	N/A	4	N/A	N/A	N/A	N/A	N/A	NA	NA
SMscf605-114077-116093	exon	SMil_00003492	+	7	middle	end	4	N/A	N/A	N/A	4	N/A	N/A	N/A	N/A	N/A	osa_circ_000098	Os_ciR6517_OS01G0108200
SMscf6143-19676-20942	exon	SMil_00025056	+	5	middle	middle	4	N/A	N/A	N/A	4	N/A	N/A	N/A	N/A	N/A	NA	NA
SMscf619-6633-7407	exon	SMil_00007974	-	3	middle	middle	4	N/A	N/A	N/A	4	N/A	N/A	N/A	N/A	N/A	NA	NA
SMscf674-31208-32207	exon	SMil_00007605	+	4	middle	middle	4	N/A	N/A	N/A	4	N/A	N/A	N/A	N/A	N/A	NA	NA
SMscf7260-14537-15351	exon	SMil_00026334	-	2	middle	end	4	N/A	N/A	N/A	4	N/A	N/A	N/A	N/A	N/A	NA	NA
SMscf754-67310-67786	exon	SMil_00009008	+	2	middle	middle	4	N/A	N/A	N/A	4	N/A	N/A	N/A	N/A	N/A	NA	NA
SMscf819-38138-39004	exon	SMil_00009495	-	4	middle	middle	4	N/A	N/A	N/A	4	N/A	N/A	N/A	N/A	N/A	stu_circ_000217	SLY_circ00585_Solyc01g106860.2
SMscf8368-7394-7900	exon	SMil_00027330	-	3	start	middle	4	N/A	N/A	N/A	4	N/A	5	N/A	3	N/A	NA	NA
SMscf8645-16753-17473	exon	SMil_00027548	+	3	middle	middle	4	N/A	N/A	N/A	4	N/A	N/A	N/A	N/A	N/A	NA	NA
SMscf9802-12694-13616	exon	SMil_00028225	-	5	middle	end	4	N/A	N/A	N/A	4	N/A	N/A	N/A	N/A	N/A	NA	NA
SMscf1017-53745-54037	exon	SMil_00005962	+	1	middle	middle	4	N/A	N/A	N/A	N/A	4	N/A	N/A	N/A	N/A	NA	NA
SMscf1293-45669-46650	exon	SMil_00012337	-	2	middle	middle	4	N/A	N/A	N/A	N/A	4	N/A	4	N/A	N/A	NA	NA
SMscf1312-19314-23282	exon	SMil_00012480	-	8	middle	middle	4	N/A	N/A	N/A	N/A	4	4	6	N/A	2	NA	NA
SMscf1461-40020-40969	exon	SMil_00013250	+	1	middle	middle	4	N/A	N/A	N/A	N/A	4	N/A	N/A	N/A	N/A	NA	NA
SMscf1489-19181-20267	exon	SMil_00013396	-	1	middle	middle	4	N/A	N/A	N/A	N/A	4	N/A	N/A	N/A	N/A	NA	NA
SMscf15-111940-114391	exon	SMil_00000300	+	6	middle	middle	4	N/A	N/A	N/A	N/A	4	N/A	N/A	N/A	N/A	NA	NA
SMscf169-102333-103201	exon	SMil_00003554	-	2	middle	middle	4	N/A	N/A	N/A	N/A	4	N/A	N/A	N/A	N/A	NA	NA
SMscf2019-57224-57719	exon	SMil_00015648	+	3	middle	middle	4	N/A	N/A	N/A	N/A	4	N/A	N/A	N/A	N/A	NA	HVU_circ03900_other
SMscf2072-21683-22219	exon	SMil_00015830	-	3	middle	middle	4	N/A	N/A	N/A	N/A	4	N/A	N/A	N/A	N/A	pbe_circ_000081	NA
SMscf2317-29241-30112	exon	SMil_00016786	+	1	middle	middle	4	N/A	N/A	N/A	N/A	4	N/A	N/A	N/A	N/A	csi_circ_000021	NA
SMscf263-63655-64703	exon	SMil_00004654	+	3	middle	middle	4	N/A	N/A	N/A	N/A	4	4	N/A	N/A	N/A	NA	NA
SMscf2674-18490-18955	exon	SMil_00018021	+	2	middle	middle	4	N/A	N/A	N/A	N/A	4	N/A	N/A	N/A	N/A	NA	NA
SMscf2779-16951-19172	exon	SMil_00013418	+	4	middle	middle	4	N/A	N/A	N/A	N/A	4	N/A	N/A	N/A	N/A	NA	NA
SMscf2913-23249-23785	exon	SMil_00018747	-	2	middle	middle	4	N/A	N/A	N/A	N/A	4	N/A	N/A	N/A	N/A	gma_circ_007992	NA
SMscf3065-64745-66502	exon	SMil_00010216	-	4	middle	middle	4	N/A	N/A	N/A	N/A	4	N/A	N/A	N/A	N/A	NA	NA
SMscf308-93989-96075	exon	SMil_00005066	+	4	middle	middle	4	N/A	N/A	N/A	N/A	4	N/A	N/A	N/A	N/A	NA	NA
SMscf3116-35282-37043	exon	SMil_00019317	+	6	middle	middle	4	N/A	N/A	N/A	N/A	4	N/A	N/A	N/A	N/A	NA	NA
SMscf3586-27526-28906	exon	SMil_00012047	+	5	middle	middle	4	N/A	N/A	N/A	N/A	4	N/A	N/A	N/A	N/A	NA	NA
SMscf3887-14965-17398	exon	SMil_00021237	-	6	middle	middle	4	N/A	N/A	N/A	N/A	4	N/A	N/A	N/A	N/A	NA	NA
SMscf3943-3164-3666	exon	SMil_00021332	+	3	middle	end	4	N/A	N/A	N/A	N/A	4	N/A	N/A	N/A	N/A	NA	NA
SMscf4267-20149-20651	exon	SMil_00021979	-	3	middle	middle	4	N/A	N/A	N/A	N/A	4	N/A	N/A	N/A	N/A	NA	NA
SMscf4691-39191-39998	exon	SMil_00017771	-	4	middle	middle	4	N/A	N/A	N/A	N/A	4	N/A	N/A	N/A	N/A	NA	NA
SMscf4840-42870-43241	exon	SMil_00017698	-	2	middle	middle	4	N/A	N/A	N/A	N/A	4	N/A	N/A	N/A	N/A	NA	NA
SMscf4878-10814-11934	exon	SMil_00023200	+	5	middle	middle	4	N/A	N/A	N/A	N/A	4	N/A	N/A	N/A	N/A	NA	NA
SMscf556-30103-30638	exon	SMil_00007497	+	3	middle	middle	4	N/A	N/A	N/A	N/A	4	N/A	N/A	N/A	N/A	NA	NA
SMscf5617-5125-5386	exon	SMil_00024373	-	1	middle	middle	4	N/A	N/A	N/A	N/A	4	N/A	N/A	N/A	N/A	NA	NA
SMscf602-31777-33255	exon	SMil_00007851	-	5	middle	middle	4	N/A	N/A	N/A	N/A	4	N/A	N/A	N/A	N/A	NA	NA
SMscf690-55871-57126	exon	SMil_00008617	-	3	middle	middle	4	N/A	N/A	N/A	N/A	4	N/A	N/A	N/A	N/A	NA	NA
SMscf9308-28620-28985	exon	SMil_00020905	-	2	middle	middle	4	N/A	N/A	N/A	N/A	4	N/A	N/A	N/A	N/A	NA	NA
SMscf10-146725-147243	exon	SMil_00000173	+	3	middle	middle	4	N/A	N/A	N/A	N/A	N/A	4	N/A	N/A	N/A	NA	NA
SMscf1058-99508-99873	exon	SMil_00004515	-	2	start	middle	4	N/A	N/A	N/A	N/A	N/A	4	N/A	N/A	N/A	NA	NA
SMscf109-102434-102787	exon	SMil_00002802	+	1	start	middle	4	N/A	N/A	N/A	N/A	N/A	4	N/A	N/A	N/A	NA	NA
SMscf1113-22252-22798	exon	SMil_00011286	-	3	middle	middle	4	N/A	N/A	N/A	N/A	N/A	4	N/A	N/A	N/A	NA	NA
SMscf1138-92947-93727	exon	SMil_00006316	-	5	middle	middle	4	N/A	N/A	N/A	N/A	N/A	4	N/A	N/A	N/A	NA	NA
SMscf1148-21583-25214	exon	SMil_00010034	+	5	middle	middle	4	N/A	N/A	N/A	N/A	N/A	4	N/A	N/A	N/A	NA	NA
SMscf1184-18481-20074	exon	SMil_00011722	-	4	middle	middle	4	N/A	N/A	N/A	N/A	N/A	4	N/A	N/A	N/A	NA	NA
SMscf12381-5642-6125	exon	SMil_00029339	+	2	middle	middle	4	N/A	N/A	N/A	N/A	N/A	4	N/A	N/A	N/A	NA	NA
SMscf1302-9239-9643	exon	SMil_00012383	-	2	middle	middle	4	N/A	N/A	N/A	N/A	N/A	4	N/A	N/A	N/A	NA	NA
SMscf137-81159-81917	exon	SMil_00003155	+	3	middle	middle	4	N/A	N/A	N/A	N/A	N/A	4	N/A	N/A	N/A	NA	NA
SMscf1657-60834-61490	exon	SMil_00011218	+	3	middle	middle	4	N/A	N/A	N/A	N/A	N/A	4	N/A	N/A	N/A	NA	NA
SMscf1753-38133-38533	exon	SMil_00014567	+	2	middle	middle	4	N/A	N/A	N/A	N/A	N/A	4	N/A	N/A	N/A	NA	NA
SMscf2087-24839-26380	exon	SMil_00010292	+	3	middle	middle	4	N/A	N/A	N/A	N/A	N/A	4	N/A	N/A	N/A	ath_circ_023545	ATH_circ07170_AT4G39170
SMscf241-263385-264076	exon	SMil_00000155	-	4	middle	middle	4	N/A	N/A	N/A	N/A	N/A	4	N/A	N/A	N/A	NA	NA
SMscf2594-19588-20053	exon	SMil_00017750	+	2	middle	middle	4	N/A	N/A	N/A	N/A	N/A	4	N/A	N/A	N/A	csi_circ_002764	NA
SMscf262-62284-64194	exon	SMil_00004633	+	5	middle	middle	4	N/A	N/A	N/A	N/A	N/A	4	N/A	N/A	N/A	NA	NA
SMscf294-58009-60101	exon	SMil_00004950	+	6	middle	middle	4	N/A	N/A	N/A	N/A	N/A	4	N/A	N/A	N/A	stu_circ_001114	NA
SMscf294-93094-93710	exon	SMil_00004951	-	2	middle	middle	4	N/A	N/A	N/A	N/A	N/A	4	N/A	N/A	N/A	NA	NA
SMscf308-96162-97832	exon	SMil_00005066	+	5	middle	middle	4	N/A	N/A	N/A	N/A	N/A	4	N/A	N/A	N/A	nbe_circ_000400	NA
SMscf32-122082-122478	exon	SMil_00000474	-	1	middle	middle	4	N/A	N/A	N/A	N/A	N/A	4	N/A	N/A	N/A	NA	NA
SMscf377-13490-14265	exon	SMil_00005755	+	6	middle	middle	4	N/A	N/A	N/A	N/A	N/A	4	N/A	N/A	N/A	NA	NA
SMscf380-50965-51397	exon	SMil_00000810	-	2	middle	middle	4	N/A	N/A	N/A	N/A	N/A	4	N/A	N/A	N/A	NA	NA
SMscf4-47537-47969	exon	SMil_00000359	+	2	middle	middle	4	N/A	N/A	N/A	N/A	N/A	4	N/A	N/A	N/A	NA	NA
SMscf4583-23605-24306	exon	SMil_00022562	+	2	middle	middle	4	N/A	N/A	N/A	N/A	N/A	4	N/A	N/A	N/A	stu_circ_001114	NA
SMscf4705-20415-21169	exon	SMil_00022855	-	4	middle	middle	4	N/A	N/A	N/A	N/A	N/A	4	N/A	N/A	N/A	NA	NA
SMscf594-112902-113509	exon	SMil_00001898	+	3	middle	middle	4	N/A	N/A	N/A	N/A	N/A	4	N/A	N/A	4	NA	NA
SMscf620-12053-15370	exon	SMil_00007979	+	6	middle	middle	4	N/A	N/A	N/A	N/A	N/A	4	N/A	N/A	N/A	NA	NA
SMscf6628-12083-12565	exon	SMil_00025636	+	3	middle	middle	4	N/A	N/A	N/A	N/A	N/A	4	N/A	N/A	N/A	NA	NA
SMscf6706-21862-22261	exon	SMil_00025713	-	2	middle	middle	4	N/A	N/A	N/A	N/A	N/A	4	N/A	N/A	N/A	NA	NA
SMscf71-26901-27512	exon	SMil_00001349	+	2	middle	middle	4	N/A	N/A	N/A	N/A	N/A	4	N/A	N/A	N/A	NA	NA
SMscf769-88597-89595	exon	SMil_00002671	+	5	middle	middle	4	N/A	N/A	N/A	N/A	N/A	4	N/A	N/A	N/A	NA	NA
SMscf773-10235-10819	exon	SMil_00004808	+	2	start	middle	4	N/A	N/A	N/A	N/A	N/A	4	N/A	N/A	N/A	NA	NA
SMscf7746-16396-17096	exon	SMil_00026782	+	3	middle	middle	4	N/A	N/A	N/A	N/A	N/A	4	N/A	N/A	N/A	gra_circ_001451	SLY_circ01692_Solyc07g007120.2
SMscf831-72693-73706	exon	SMil_00009564	-	3	middle	middle	4	N/A	N/A	N/A	N/A	N/A	4	N/A	N/A	4	gma_circ_002493	NA
SMscf833-13372-13968	exon	SMil_00009584	+	2	middle	middle	4	N/A	N/A	N/A	N/A	N/A	4	N/A	N/A	N/A	NA	NA
SMscf857-54185-59348	exon	SMil_00003860	+	8	middle	end	4	N/A	N/A	N/A	N/A	N/A	4	N/A	N/A	N/A	stu_circ_001176	ath-circ29962-AT2G32810_AT2G32810
SMscf1122-46597-47263	exon	SMil_00011360	+	3	middle	middle	4	N/A	N/A	N/A	N/A	N/A	N/A	4	N/A	N/A	NA	NA
SMscf1126-42548-43809	exon	SMil_00002847	-	7	middle	middle	4	N/A	N/A	N/A	N/A	N/A	N/A	4	N/A	N/A	NA	NA
SMscf20-137756-138871	exon	SMil_00000909	-	2	middle	middle	4	N/A	N/A	N/A	N/A	N/A	N/A	4	N/A	N/A	sly_circ_000862	NA
SMscf217-104075-106336	exon	SMil_00004219	+	6	middle	middle	4	N/A	N/A	N/A	N/A	N/A	N/A	4	N/A	N/A	stu_circ_001114	NA
SMscf231-108685-109226	exon	SMil_00004353	+	3	middle	middle	4	N/A	N/A	N/A	N/A	N/A	N/A	4	N/A	N/A	NA	NA
SMscf2630-55294-55673	exon	SMil_00006651	-	2	middle	middle	4	N/A	N/A	N/A	N/A	N/A	N/A	4	N/A	N/A	NA	NA
SMscf2679-30973-32190	exon	SMil_00018040	-	5	middle	middle	4	N/A	N/A	N/A	N/A	N/A	N/A	4	N/A	N/A	gma_circ_002661	ATH_circ00121_AT1G03960
SMscf3284-10465-10895	exon	SMil_00017075	+	1	middle	end	4	N/A	N/A	N/A	N/A	N/A	N/A	4	N/A	N/A	NA	NA
SMscf3430-18575-21050	exon	SMil_00020155	+	4	middle	middle	4	N/A	N/A	N/A	N/A	N/A	N/A	4	N/A	N/A	NA	NA
SMscf3801-29247-29892	exon	SMil_00021031	-	3	middle	middle	4	N/A	N/A	N/A	N/A	N/A	N/A	4	N/A	N/A	csa_circ_000927	NA
SMscf440-51893-52870	exon	SMil_00006462	+	5	middle	middle	4	N/A	N/A	N/A	N/A	N/A	N/A	4	N/A	N/A	NA	NA
SMscf4784-10713-11132	exon	SMil_00022992	+	2	middle	middle	4	N/A	N/A	N/A	N/A	N/A	N/A	4	N/A	N/A	csa_circ_002342	NA
SMscf480-83748-84048	exon	SMil_00006139	+	1	middle	middle	4	N/A	N/A	N/A	N/A	N/A	N/A	4	N/A	N/A	NA	NA
SMscf521-91674-92961	exon	SMil_00007199	+	3	middle	end	4	N/A	N/A	N/A	N/A	N/A	N/A	4	N/A	N/A	NA	NA
SMscf5577-8124-9193	exon	SMil_00024313	-	3	middle	middle	4	N/A	N/A	N/A	N/A	N/A	N/A	4	N/A	N/A	NA	NA
SMscf586-54208-54604	exon	SMil_00004902	-	1	middle	middle	4	N/A	N/A	N/A	N/A	N/A	N/A	4	N/A	N/A	NA	NA
SMscf593-20276-25446	exon	SMil_00007803	-	9	middle	middle	4	N/A	N/A	N/A	N/A	N/A	N/A	4	N/A	N/A	csa_circ_000873	NA
SMscf5988-10715-12951	exon	SMil_00024868	-	3	middle	middle	4	N/A	N/A	N/A	N/A	N/A	N/A	4	N/A	N/A	NA	NA
SMscf625-29850-31133	exon	SMil_00008026	-	1	start	middle	4	N/A	N/A	N/A	N/A	N/A	N/A	4	N/A	N/A	NA	NA
SMscf6738-11088-12318	exon	SMil_00023692	-	4	middle	middle	4	N/A	N/A	N/A	N/A	N/A	N/A	4	N/A	N/A	NA	NA
SMscf7225-18835-19855	exon	SMil_00026297	+	5	middle	middle	4	N/A	N/A	N/A	N/A	N/A	N/A	4	N/A	N/A	NA	NA
SMscf8113-2782-4035	exon	SMil_00025370	+	6	middle	middle	4	N/A	N/A	N/A	N/A	N/A	N/A	4	N/A	N/A	NA	NA
SMscf832-35641-36783	exon	SMil_00009572	+	2	middle	middle	4	N/A	N/A	N/A	N/A	N/A	N/A	4	N/A	N/A	NA	NA
SMscf8507-3866-5874	exon	SMil_00027440	+	4	middle	middle	4	N/A	N/A	N/A	N/A	N/A	N/A	4	2	6	NA	NA
SMscf1004-27803-28191	exon	SMil_00003708	+	2	middle	middle	4	N/A	N/A	N/A	N/A	N/A	N/A	N/A	4	N/A	NA	ATH_circ04783_AT3G13790
SMscf1583-36564-36845	exon	SMil_00013849	+	2	middle	middle	4	N/A	N/A	N/A	N/A	N/A	N/A	N/A	4	N/A	NA	NA
SMscf2068-51662-54397	exon	SMil_00015821	-	3	start	middle	4	N/A	N/A	N/A	N/A	N/A	N/A	N/A	4	N/A	NA	NA
SMscf2438-42143-42675	exon	SMil_00014927	-	3	start	middle	4	N/A	N/A	N/A	N/A	N/A	N/A	N/A	4	N/A	NA	NA
SMscf2801-28514-30094	exon	SMil_00018404	+	3	middle	middle	4	N/A	N/A	N/A	N/A	N/A	N/A	N/A	4	N/A	NA	NA
SMscf3480-19048-19450	exon	SMil_00020247	-	2	middle	middle	4	N/A	N/A	N/A	N/A	N/A	N/A	N/A	4	N/A	NA	NA
SMscf3691-17433-17865	exon	SMil_00020749	+	3	middle	middle	4	N/A	N/A	N/A	N/A	N/A	N/A	N/A	4	N/A	NA	NA
SMscf39-89566-89811	exon	SMil_00001261	+	1	middle	middle	4	N/A	N/A	N/A	N/A	N/A	N/A	N/A	4	N/A	NA	NA
SMscf4090-11059-12566	exon	SMil_00021588	-	4	middle	middle	4	N/A	N/A	N/A	N/A	N/A	N/A	N/A	4	N/A	NA	NA
SMscf6027-16477-17841	exon	SMil_00024930	+	2	middle	middle	4	N/A	N/A	N/A	N/A	N/A	N/A	N/A	4	N/A	NA	NA
SMscf6762-12570-14341	exon	SMil_00025780	+	6	middle	middle	4	N/A	N/A	N/A	N/A	N/A	N/A	N/A	4	N/A	ptr_circ_000452	NA
SMscf9609-8342-8861	exon	SMil_00025480	-	3	middle	middle	4	N/A	N/A	N/A	N/A	N/A	N/A	N/A	4	N/A	NA	NA
SMscf1165-22711-25909	exon	SMil_00011606	+	7	middle	middle	4	N/A	N/A	N/A	N/A	N/A	N/A	N/A	N/A	4	NA	NA
SMscf1203-27929-28684	exon	SMil_00011827	-	3	middle	middle	4	N/A	N/A	N/A	N/A	N/A	N/A	N/A	N/A	4	csa_circ_002118	NA
SMscf1205-28853-29575	exon	SMil_00011836	-	3	middle	middle	4	N/A	N/A	N/A	N/A	N/A	N/A	N/A	N/A	4	NA	NA
SMscf140-82121-82612	exon	SMil_00003206	-	2	middle	middle	4	N/A	N/A	N/A	N/A	N/A	N/A	N/A	N/A	4	NA	NA
SMscf1462-62176-62480	exon	SMil_00009581	-	1	middle	middle	4	N/A	N/A	N/A	N/A	N/A	N/A	N/A	N/A	4	NA	NA
SMscf1480-9293-9748	exon	SMil_00013326	+	1	middle	middle	4	N/A	N/A	N/A	N/A	N/A	N/A	N/A	N/A	4	csi_circ_001682	NA
SMscf150-2107-2777	exon	SMil_00003338	-	3	middle	end	4	N/A	N/A	N/A	N/A	N/A	N/A	N/A	N/A	4	NA	NA
SMscf2023-6628-7000	exon	SMil_00009660	+	1	middle	middle	4	N/A	N/A	N/A	N/A	N/A	N/A	N/A	N/A	4	NA	NA
SMscf2094-23124-24562	exon	SMil_00015907	+	5	middle	middle	4	N/A	N/A	N/A	N/A	N/A	N/A	N/A	N/A	4	NA	NA
SMscf2190-44360-46622	exon	SMil_00016290	-	5	middle	middle	4	N/A	N/A	N/A	N/A	N/A	N/A	N/A	N/A	4	csi_circ_002219	NA
SMscf2867-13589-17717	exon	SMil_00018628	-	9	middle	middle	4	N/A	N/A	N/A	N/A	N/A	N/A	N/A	N/A	4	NA	NA
SMscf3299-30459-30851	exon	SMil_00019792	-	2	middle	middle	4	N/A	N/A	N/A	N/A	N/A	N/A	N/A	N/A	4	NA	NA
SMscf4402-26441-26947	exon	SMil_00022248	+	2	middle	middle	4	N/A	N/A	N/A	N/A	N/A	N/A	N/A	N/A	4	NA	NA
SMscf517-32206-32616	exon	SMil_00007164	-	2	middle	middle	4	N/A	N/A	N/A	N/A	N/A	N/A	N/A	N/A	4	NA	NA
SMscf5317-22881-24913	exon	SMil_00023901	+	4	middle	middle	4	N/A	N/A	N/A	N/A	N/A	N/A	N/A	N/A	4	NA	NA
SMscf586-85796-86939	exon	SMil_00004906	-	2	middle	middle	4	N/A	N/A	N/A	N/A	N/A	N/A	N/A	N/A	4	NA	NA
SMscf7-230870-231256	exon	SMil_00000334	-	2	middle	middle	4	N/A	N/A	N/A	N/A	N/A	N/A	N/A	N/A	4	NA	NA
SMscf7225-19421-19855	exon	SMil_00026297	+	2	middle	middle	4	N/A	N/A	N/A	N/A	N/A	N/A	N/A	N/A	4	NA	NA
SMscf8281-7514-7969	exon	SMil_00027245	-	2	middle	middle	4	N/A	N/A	N/A	N/A	N/A	N/A	N/A	N/A	4	NA	NA
SMscf12-57793-59367	exon	SMil_00000266	+	3	middle	middle	4	3	5	N/A	N/A	N/A	N/A	N/A	N/A	N/A	NA	NA
SMscf1664-8190-8633	exon	SMil_00014191	-	3	middle	middle	4	3	N/A	N/A	N/A	6	3	N/A	N/A	N/A	NA	NA
SMscf3492-10505-10824	exon	SMil_00020266	-	1	middle	middle	4	3	N/A	N/A	N/A	N/A	5	N/A	4	N/A	NA	NA
SMscf4280-22072-22449	exon	SMil_00022010	+	2	middle	middle	4	3	N/A	N/A	4	5	N/A	N/A	N/A	4	NA	NA
SMscf726-11230-12105	exon	SMil_00001732	-	3	middle	middle	4	3	N/A	N/A	N/A	N/A	N/A	5	N/A	N/A	NA	NA
SMscf2060-20504-20905	exon	SMil_00015793	-	1	start	middle	4	N/A	3	N/A	3	5	5	N/A	N/A	N/A	NA	NA
SMscf291-158673-159575	exon	SMil_00000593	+	4	middle	end	4	N/A	3	N/A	4	N/A	6	N/A	3	N/A	NA	NA
SMscf6265-8481-11005	exon	SMil_00025201	+	4	start	middle	4	N/A	3	N/A	N/A	N/A	N/A	N/A	5	N/A	NA	NA
SMscf397-73795-74668	exon	SMil_00005940	+	3	middle	end	4	N/A	N/A	3	N/A	N/A	4	5	N/A	N/A	NA	NA
SMscf4768-3904-4464	exon	SMil_00022960	-	1	middle	middle	4	N/A	N/A	3	5	N/A	N/A	N/A	4	4	NA	NA
SMscf632-118028-120758	exon	SMil_00004078	-	5	middle	middle	4	N/A	N/A	3	N/A	N/A	N/A	N/A	N/A	5	NA	NA
SMscf2381-22453-22800	exon	SMil_00016992	-	1	middle	middle	4	N/A	N/A	N/A	3	N/A	N/A	N/A	N/A	5	NA	NA
SMscf254-65259-67279	exon	SMil_00002126	-	3	middle	middle	4	N/A	N/A	N/A	3	N/A	N/A	5	N/A	N/A	NA	NA
SMscf3015-20522-21535	exon	SMil_00019039	-	4	middle	middle	4	N/A	N/A	N/A	3	2	5	N/A	N/A	6	NA	NA
SMscf3091-29256-29724	exon	SMil_00019250	-	3	middle	middle	4	N/A	N/A	N/A	3	5	N/A	N/A	N/A	N/A	NA	NA
SMscf3664-13610-14717	exon	SMil_00020667	-	3	middle	middle	4	N/A	N/A	N/A	3	N/A	3	6	N/A	N/A	NA	NA
SMscf4384-24009-24735	exon	SMil_00022213	+	3	middle	middle	4	N/A	N/A	N/A	3	N/A	5	N/A	N/A	N/A	NA	NA
SMscf747-18162-18855	exon	SMil_00008951	-	2	middle	middle	4	N/A	N/A	N/A	3	N/A	N/A	N/A	N/A	5	NA	NA
SMscf128-12407-12870	exon	SMil_00003029	-	3	start	middle	4	N/A	N/A	N/A	N/A	3	N/A	5	N/A	N/A	csi_circ_002153	NA
SMscf185-71196-72048	exon	SMil_00003834	+	3	middle	middle	4	N/A	N/A	N/A	N/A	3	6	N/A	3	N/A	NA	NA
SMscf921-32780-33542	exon	SMil_00010196	-	1	middle	middle	4	N/A	N/A	N/A	N/A	N/A	N/A	N/A	3	5	NA	NA
SMscf1515-82613-85124	exon	SMil_00008889	-	8	middle	middle	4	2	N/A	N/A	N/A	N/A	6	5	N/A	3	NA	NA
SMscf1939-53690-53974	exon	SMil_00015395	-	1	start	middle	4	2	N/A	3	N/A	N/A	N/A	5	6	N/A	NA	NA
SMscf241-28877-29332	exon	SMil_00000129	-	2	middle	middle	4	2	N/A	N/A	N/A	7	N/A	3	N/A	N/A	NA	NA
SMscf590-45584-46521	exon	SMil_00007783	-	2	middle	middle	4	N/A	2	N/A	N/A	5	7	4	2	N/A	NA	NA
SMscf1148-51300-51646	exon	SMil_00010034	+	1	middle	middle	4	N/A	N/A	N/A	2	N/A	6	N/A	N/A	N/A	NA	NA
SMscf6615-13438-13862	exon	SMil_00025622	-	2	middle	middle	4	N/A	N/A	N/A	2	N/A	N/A	6	N/A	N/A	NA	NA
SMscf1364-103046-103406	exon	SMil_00003436	+	2	middle	middle	4	N/A	N/A	N/A	N/A	2	N/A	6	N/A	N/A	NA	NA
SMscf291-123770-124035	exon	SMil_00000590	+	1	middle	middle	3.875	4	3	6	2	3	N/A	4	5	4	NA	NA
SMscf2923-50056-50790	exon	SMil_00012077	+	4	middle	middle	3.83333	N/A	N/A	N/A	4	6	4	3	4	2	NA	NA
SMscf2479-49528-50369	exon	SMil_00017360	-	3	middle	middle	3.8	3	4	N/A	N/A	N/A	2	5	N/A	5	NA	NA
SMscf8480-2474-4547	exon	SMil_00027424	+	7	middle	middle	3.8	N/A	3	2	3	N/A	4	7	N/A	N/A	gma_circ_004716	NA
SMscf659-89909-90276	exon	SMil_00008350	+	1	start	end	3.75	N/A	N/A	N/A	4	6	N/A	3	N/A	2	NA	NA
SMscf3254-37438-38000	exon	SMil_00019693	-	2	middle	middle	3.75	3	2	N/A	N/A	N/A	N/A	4	N/A	6	NA	NA
SMscf682-58384-58933	exon	SMil_00008521	-	2	middle	middle	3.75	N/A	3	N/A	N/A	N/A	5	N/A	4	3	NA	NA
SMscf486-67327-69803	exon	SMil_00006888	+	7	middle	middle	3.75	N/A	N/A	N/A	3	N/A	4	4	N/A	4	NA	NA
SMscf337-73537-75720	exon	SMil_00005341	-	9	middle	middle	3.75	2	N/A	N/A	3	N/A	N/A	5	N/A	5	NA	NA
SMscf6302-4294-5488	exon	SMil_00025259	-	4	middle	middle	3.75	2	N/A	2	N/A	N/A	4	7	N/A	N/A	NA	NA
SMscf4942-23637-24232	exon	SMil_00023322	-	2	middle	middle	3.75	N/A	2	N/A	N/A	5	4	N/A	4	N/A	NA	NA
SMscf5187-5278-5657	exon	SMil_00023708	-	2	middle	middle	3.75	N/A	N/A	N/A	N/A	2	3	3	7	N/A	NA	NA
SMscf658-24630-25030	exon	SMil_00008328	+	1	middle	middle	3.71429	2	2	3	N/A	7	4	3	N/A	5	osa_circ_018375	ZMA_circ00666_GRMZM2G027333
SMscf10733-8521-11282	exon	SMil_00028733	-	3	middle	middle	3.66667	6	2	N/A	3	N/A	N/A	N/A	N/A	N/A	stu_circ_001114	ATH_circ10526_other
SMscf3569-16106-16370	exon	SMil_00020444	-	1	middle	middle	3.66667	N/A	N/A	N/A	6	N/A	N/A	3	2	N/A	NA	NA
SMscf4798-6887-14998	exon	SMil_00023018	+	9	middle	middle	3.66667	N/A	N/A	N/A	6	N/A	N/A	3	N/A	2	csa_circ_001767	NA
SMscf5658-11655-12908	exon	SMil_00024436	+	5	middle	end	3.66667	5	N/A	2	N/A	N/A	N/A	N/A	N/A	4	NA	NA
SMscf2381-19402-19943	exon	SMil_00016992	-	3	middle	middle	3.66667	N/A	N/A	N/A	N/A	5	3	N/A	3	N/A	NA	NA
SMscf2216-34223-35453	exon	SMil_00016419	-	4	middle	middle	3.66667	N/A	4	4	5	N/A	N/A	2	2	5	csi_circ_002500	NA
SMscf5270-24024-24488	exon	SMil_00020683	-	2	middle	middle	3.66667	N/A	N/A	N/A	4	N/A	N/A	5	2	N/A	NA	NA
SMscf3801-27259-27999	exon	SMil_00021031	-	3	middle	middle	3.66667	3	N/A	N/A	5	N/A	N/A	N/A	N/A	3	NA	NA
SMscf652-1221-2025	exon	SMil_00004194	-	2	middle	middle	3.66667	3	4	4	N/A	N/A	N/A	N/A	N/A	N/A	NA	NA
SMscf1677-39945-41249	exon	SMil_00014272	-	4	middle	middle	3.66667	N/A	3	3	N/A	N/A	N/A	N/A	N/A	5	NA	NA
SMscf6962-18920-20871	exon	SMil_00026045	+	9	start	end	3.66667	N/A	N/A	3	N/A	N/A	N/A	6	N/A	2	NA	NA
SMscf2592-35543-35827	exon	SMil_00017741	-	1	middle	middle	3.66667	N/A	N/A	N/A	3	5	3	N/A	N/A	N/A	NA	NA
SMscf4384-24009-24329	exon	SMil_00022213	+	1	middle	middle	3.66667	N/A	N/A	N/A	3	5	3	N/A	N/A	N/A	NA	NA
SMscf1921-41868-42754	exon	SMil_00015321	-	4	middle	middle	3.66667	N/A	N/A	N/A	N/A	3	6	N/A	2	N/A	NA	NA
SMscf7007-10953-12284	exon	SMil_00026090	+	3	middle	middle	3.66667	N/A	N/A	N/A	N/A	N/A	3	3	5	N/A	NA	NA
SMscf2072-18754-19134	exon	SMil_00015830	-	2	middle	middle	3.66667	N/A	2	4	N/A	N/A	N/A	N/A	5	N/A	NA	NA
SMscf379-75349-75993	exon	SMil_00005791	+	3	middle	middle	3.66667	N/A	2	N/A	N/A	N/A	N/A	5	N/A	4	NA	NA
SMscf60-159367-159981	exon	SMil_00001778	-	2	middle	middle	3.625	N/A	4	3	3	4	5	3	3	4	NA	NA
SMscf16-118107-118624	exon	SMil_00000685	-	3	middle	middle	3.6	N/A	5	2	N/A	N/A	4	4	N/A	3	NA	NA
SMscf2254-20784-21879	exon	SMil_00016543	+	4	middle	middle	3.6	4	N/A	5	N/A	3	4	N/A	2	N/A	NA	NA
SMscf418-52721-55153	exon	SMil_00006189	-	5	middle	middle	3.6	2	N/A	4	N/A	2	N/A	5	N/A	5	NA	NA
SMscf6962-18932-20390	exon	SMil_00026045	+	7	start	middle	3.5	5	N/A	N/A	N/A	N/A	N/A	3	3	3	NA	NA
SMscf1048-61920-62616	exon	SMil_00010911	-	3	middle	middle	3.5	N/A	5	N/A	N/A	2	N/A	N/A	N/A	N/A	NA	NA
SMscf682-41883-42390	exon	SMil_00008517	+	2	middle	middle	3.5	N/A	5	N/A	N/A	N/A	N/A	N/A	N/A	2	NA	NA
SMscf4402-26744-27391	exon	SMil_00022248	+	2	middle	middle	3.5	N/A	N/A	N/A	5	N/A	2	N/A	N/A	N/A	NA	NA
SMscf1500-16965-17285	exon	SMil_00013452	+	2	middle	end	3.5	N/A	N/A	N/A	N/A	5	N/A	N/A	N/A	2	NA	NA
SMscf1888-8408-8753	exon	SMil_00011041	+	1	middle	middle	3.5	N/A	N/A	N/A	N/A	5	N/A	N/A	2	N/A	NA	NA
SMscf5764-21277-22426	exon	SMil_00024208	-	4	middle	middle	3.5	N/A	N/A	N/A	N/A	5	2	N/A	N/A	N/A	NA	NA
SMscf81-35453-36135	exon	SMil_00001136	-	3	middle	middle	3.5	N/A	N/A	N/A	N/A	N/A	5	N/A	2	N/A	NA	NA
SMscf234-76356-76913	exon	SMil_00004381	-	2	middle	middle	3.5	4	N/A	N/A	N/A	N/A	N/A	3	N/A	N/A	NA	NA
SMscf1482-30923-35408	exon	SMil_00013349	+	8	middle	middle	3.5	N/A	4	N/A	N/A	N/A	3	N/A	N/A	N/A	csi_circ_000279	NA
SMscf4192-27305-41498	exon	SMil_00012956	+	7	middle	middle	3.5	N/A	4	3	N/A	N/A	2	N/A	5	N/A	NA	NA
SMscf5317-22881-24761	exon	SMil_00023901	+	3	middle	middle	3.5	N/A	N/A	4	N/A	N/A	3	N/A	N/A	N/A	NA	NA
SMscf1325-36565-38198	exon	SMil_00012557	-	4	middle	middle	3.5	N/A	N/A	N/A	4	3	N/A	N/A	N/A	N/A	NA	NA
SMscf174-28048-29519	exon	SMil_00003631	+	4	middle	middle	3.5	N/A	N/A	N/A	4	N/A	N/A	N/A	N/A	3	NA	NA
SMscf2960-35306-37607	exon	SMil_00018856	+	4	middle	middle	3.5	N/A	N/A	N/A	4	3	N/A	3	N/A	4	NA	NA
SMscf3074-18542-20139	exon	SMil_00019211	-	3	middle	middle	3.5	N/A	N/A	N/A	4	4	5	3	2	3	NA	NA
SMscf420-27082-27612	exon	SMil_00006227	+	3	middle	middle	3.5	N/A	N/A	N/A	4	N/A	3	N/A	N/A	N/A	NA	NA
SMscf674-56668-57016	exon	SMil_00007607	+	1	middle	middle	3.5	N/A	N/A	N/A	4	3	N/A	N/A	N/A	N/A	NA	NA
SMscf710-51469-52096	exon	SMil_00001933	-	2	middle	middle	3.5	N/A	N/A	N/A	4	N/A	N/A	N/A	3	N/A	NA	NA
SMscf2188-16294-16500	exon	SMil_00016277	-	1	middle	middle	3.5	N/A	N/A	N/A	N/A	4	N/A	N/A	3	N/A	NA	NA
SMscf2550-8152-8641	exon	SMil_00017621	+	1	middle	middle	3.5	N/A	N/A	N/A	N/A	4	N/A	N/A	N/A	3	NA	NA
SMscf37-158551-159735	exon	SMil_00001222	-	2	middle	middle	3.5	N/A	N/A	N/A	N/A	4	3	N/A	N/A	N/A	NA	NA
SMscf2-115681-116352	exon	SMil_00000251	-	3	middle	middle	3.5	N/A	N/A	N/A	N/A	N/A	4	N/A	3	N/A	ath_circ_024529	At_ciR57_other
SMscf4926-12902-14557	exon	SMil_00023300	+	4	middle	middle	3.5	3	N/A	N/A	N/A	N/A	N/A	4	N/A	N/A	NA	NA
SMscf656-20279-22733	exon	SMil_00006590	-	6	start	middle	3.5	3	N/A	4	N/A	N/A	N/A	N/A	N/A	N/A	NA	NA
SMscf1998-11044-11981	exon	SMil_00015583	+	4	middle	middle	3.5	N/A	3	N/A	N/A	N/A	N/A	4	N/A	N/A	csi_circ_000723	NA
SMscf234-78601-78991	exon	SMil_00004381	-	2	middle	middle	3.5	N/A	3	4	N/A	N/A	N/A	N/A	N/A	N/A	NA	NA
SMscf253-52978-53561	exon	SMil_00004578	-	3	start	middle	3.5	N/A	3	4	N/A	N/A	N/A	N/A	N/A	N/A	NA	NA
SMscf3633-20388-22140	exon	SMil_00012408	+	5	middle	middle	3.5	N/A	3	N/A	N/A	3	5	N/A	3	N/A	NA	NA
SMscf2254-19098-20397	exon	SMil_00016543	+	5	middle	middle	3.5	N/A	N/A	3	N/A	N/A	N/A	4	N/A	N/A	NA	NA
SMscf2420-29141-29806	exon	SMil_00008261	-	4	middle	middle	3.5	N/A	N/A	3	N/A	N/A	N/A	4	N/A	N/A	NA	NA
SMscf292-49314-50328	exon	SMil_00004933	+	3	middle	middle	3.5	N/A	N/A	3	N/A	4	N/A	N/A	N/A	N/A	NA	NA
SMscf1148-28246-29124	exon	SMil_00010034	+	3	middle	middle	3.5	N/A	N/A	N/A	3	4	N/A	N/A	N/A	N/A	NA	NA
SMscf131-129514-131232	exon	SMil_00003069	+	7	middle	end	3.5	N/A	N/A	N/A	3	N/A	N/A	N/A	4	N/A	NA	NA
SMscf1419-49621-53655	exon	SMil_00013067	-	10	middle	middle	3.5	N/A	N/A	N/A	3	N/A	4	N/A	N/A	N/A	NA	NA
SMscf2532-39479-39782	exon	SMil_00007388	-	1	middle	middle	3.5	N/A	N/A	N/A	3	N/A	N/A	N/A	4	N/A	gma_circ_003919	NA
SMscf345-54154-54532	exon	SMil_00002560	-	1	middle	middle	3.5	N/A	N/A	N/A	3	4	N/A	N/A	N/A	N/A	NA	NA
SMscf443-47530-47973	exon	SMil_00006494	-	2	middle	middle	3.5	N/A	N/A	N/A	3	4	N/A	N/A	N/A	N/A	NA	NA
SMscf620-12053-12456	exon	SMil_00007979	+	3	middle	middle	3.5	N/A	N/A	N/A	3	6	N/A	3	2	N/A	NA	NA
SMscf7722-3703-4390	exon	SMil_00026765	-	4	middle	middle	3.5	N/A	N/A	N/A	3	4	N/A	N/A	N/A	N/A	NA	NA
SMscf10359-9359-10283	exon	SMil_00028553	-	4	middle	middle	3.5	N/A	N/A	N/A	N/A	3	4	N/A	N/A	N/A	NA	NA
SMscf1419-49621-51006	exon	SMil_00013067	-	4	middle	middle	3.5	N/A	N/A	N/A	N/A	3	N/A	N/A	4	N/A	NA	NA
SMscf225-71677-76039	exon	SMil_00004285	+	5	middle	middle	3.5	N/A	N/A	N/A	N/A	3	N/A	N/A	N/A	4	NA	NA
SMscf6451-40290-40874	exon	SMil_00019265	-	2	middle	middle	3.5	N/A	N/A	N/A	N/A	3	4	N/A	2	5	NA	NA
SMscf776-32115-33506	exon	SMil_00009194	+	3	middle	middle	3.5	N/A	N/A	N/A	N/A	3	4	N/A	N/A	N/A	NA	NA
SMscf1311-94375-94953	exon	SMil_00005449	+	3	middle	middle	3.5	N/A	N/A	N/A	N/A	N/A	3	N/A	N/A	4	NA	NA
SMscf3192-19361-19635	exon	SMil_00019525	+	1	middle	middle	3.5	N/A	N/A	N/A	N/A	N/A	3	N/A	4	N/A	NA	NA
SMscf3530-23661-24115	exon	SMil_00020351	-	1	start	middle	3.5	N/A	N/A	N/A	N/A	N/A	N/A	3	N/A	4	NA	NA
SMscf421-49839-51010	exon	SMil_00006241	+	1	middle	end	3.5	N/A	N/A	N/A	N/A	N/A	N/A	3	N/A	4	NA	NA
SMscf26-114066-114477	exon	SMil_00001050	-	2	middle	middle	3.5	N/A	2	N/A	N/A	4	N/A	3	5	N/A	NA	NA
SMscf3227-34795-35779	exon	SMil_00019644	-	5	middle	middle	3.5	N/A	N/A	2	N/A	N/A	N/A	5	N/A	N/A	NA	NA
SMscf586-106208-106506	exon	SMil_00004907	+	1	start	middle	3.5	N/A	N/A	N/A	2	N/A	5	N/A	N/A	N/A	NA	NA
SMscf3698-15179-15487	exon	SMil_00020762	-	2	middle	middle	3.5	N/A	N/A	N/A	N/A	2	N/A	N/A	5	N/A	NA	NA
SMscf1138-33016-35571	exon	SMil_00006313	-	4	start	middle	3.5	N/A	N/A	N/A	N/A	N/A	N/A	2	N/A	5	NA	NA
SMscf3238-25935-26273	exon	SMil_00019668	+	1	middle	middle	3.5	N/A	N/A	N/A	N/A	N/A	N/A	2	5	N/A	NA	NA
SMscf3664-9607-10143	exon	SMil_00020667	-	2	middle	middle	3.4	2	N/A	N/A	N/A	3	5	N/A	2	5	NA	NA
SMscf809-74774-75053	exon	SMil_00009442	-	2	middle	middle	3.33333	N/A	N/A	N/A	5	N/A	N/A	3	2	N/A	NA	NA
SMscf1886-33117-33518	exon	SMil_00015148	-	2	middle	middle	3.33333	4	N/A	N/A	N/A	N/A	N/A	N/A	3	3	NA	NA
SMscf3299-2657-3206	exon	SMil_00019791	-	3	middle	middle	3.33333	4	N/A	N/A	2	N/A	N/A	N/A	N/A	4	NA	NA
SMscf479-9688-10288	exon	SMil_00006834	+	3	middle	middle	3.33333	4	4	N/A	2	N/A	N/A	N/A	N/A	N/A	NA	NA
SMscf5552-21708-23263	exon	SMil_00024273	-	6	middle	middle	3.33333	N/A	N/A	N/A	N/A	4	3	N/A	3	N/A	NA	NA
SMscf893-51948-54058	exon	SMil_00010020	+	8	middle	middle	3.33333	N/A	N/A	N/A	N/A	4	N/A	4	N/A	2	NA	NA
SMscf713-61342-62286	exon	SMil_00008744	+	4	middle	end	3.33333	3	N/A	N/A	3	N/A	2	6	3	3	NA	NA
SMscf143-87960-88481	exon	SMil_00003273	-	3	middle	middle	3.33333	N/A	3	2	N/A	N/A	N/A	N/A	5	N/A	stu_circ_001176	NA
SMscf99-101228-103687	exon	SMil_00002614	+	6	middle	middle	3.33333	N/A	3	N/A	N/A	N/A	4	N/A	3	N/A	NA	NA
SMscf1839-16915-17322	exon	SMil_00014938	-	2	middle	middle	3.33333	N/A	N/A	N/A	3	N/A	N/A	3	4	N/A	gma_circ_005139	NA
SMscf1913-29777-31308	exon	SMil_00015278	+	4	middle	middle	3.33333	N/A	N/A	N/A	3	N/A	N/A	N/A	4	3	NA	NA
SMscf72-144908-145315	exon	SMil_00001968	-	1	middle	middle	3.33333	N/A	N/A	N/A	3	N/A	N/A	4	N/A	3	NA	NA
SMscf809-56237-56766	exon	SMil_00009439	+	3	middle	middle	3.33333	N/A	N/A	N/A	N/A	N/A	3	3	4	N/A	NA	NA
SMscf2551-14529-15134	exon	SMil_00017628	-	4	middle	middle	3.33333	2	4	N/A	N/A	N/A	4	N/A	N/A	N/A	NA	NA
SMscf379-25860-29036	exon	SMil_00005782	-	8	middle	middle	3.33333	2	N/A	4	N/A	N/A	N/A	4	N/A	N/A	NA	NA
SMscf5117-18121-24437	exon	SMil_00023608	-	4	middle	middle	3.33333	2	N/A	N/A	3	2	4	4	N/A	5	NA	NA
SMscf5968-22794-24994	exon	SMil_00023584	-	4	middle	middle	3.33333	2	N/A	N/A	3	N/A	N/A	N/A	N/A	5	NA	NA
SMscf947-60448-60913	exon	SMil_00010332	+	1	start	middle	3.33333	N/A	2	N/A	N/A	N/A	N/A	6	N/A	2	NA	NA
SMscf8480-2820-4547	exon	SMil_00027424	+	6	middle	middle	3.33333	N/A	N/A	2	4	N/A	N/A	N/A	N/A	4	NA	NA
SMscf1201-47517-52217	exon	SMil_00011806	+	6	middle	middle	3.33333	N/A	N/A	N/A	2	5	3	N/A	N/A	N/A	NA	NA
SMscf4652-24404-25198	exon	SMil_00022726	-	4	middle	middle	3.33333	N/A	N/A	N/A	2	3	5	N/A	N/A	N/A	NA	NA
SMscf5804-7747-9012	exon	SMil_00024642	-	3	middle	middle	3.25	N/A	N/A	4	N/A	2	N/A	N/A	2	5	NA	NA
SMscf945-6768-7619	exon	SMil_00010323	+	2	middle	middle	3.25	N/A	N/A	N/A	N/A	4	N/A	3	4	2	NA	NA
SMscf4365-22614-24139	exon	SMil_00022162	+	4	middle	middle	3.25	N/A	N/A	N/A	2	3	5	3	N/A	N/A	NA	NA
SMscf1211-11581-12007	exon	SMil_00000775	+	3	middle	middle	3	4	N/A	N/A	N/A	N/A	N/A	2	3	N/A	NA	NA
SMscf197-4222-5268	exon	SMil_00003980	-	1	start	middle	3	4	N/A	2	N/A	N/A	N/A	N/A	N/A	N/A	NA	NA
SMscf565-34637-35625	exon	SMil_00007574	+	5	middle	middle	3	4	N/A	N/A	N/A	N/A	N/A	2	N/A	3	NA	NA
SMscf106-187890-189202	exon	SMil_00000396	-	4	middle	middle	3	N/A	4	N/A	N/A	N/A	2	N/A	N/A	N/A	sly_circ_000775	NA
SMscf1559-57871-58453	exon	SMil_00009566	+	2	middle	middle	3	N/A	4	N/A	N/A	N/A	N/A	2	N/A	N/A	NA	NA
SMscf275-32713-35046	exon	SMil_00003303	+	4	middle	middle	3	N/A	4	N/A	2	N/A	N/A	N/A	N/A	N/A	NA	NA
SMscf7088-13685-14680	exon	SMil_00026161	+	4	middle	middle	3	N/A	4	N/A	N/A	2	N/A	N/A	N/A	N/A	NA	NA
SMscf958-15553-16164	exon	SMil_00010374	+	3	middle	middle	3	N/A	4	N/A	N/A	N/A	N/A	N/A	N/A	2	gma_circ_004559	NA
SMscf1886-32958-33518	exon	SMil_00015148	-	3	middle	middle	3	N/A	N/A	4	N/A	N/A	N/A	2	N/A	N/A	NA	NA
SMscf1105-95478-96690	exon	SMil_00002259	+	3	middle	middle	3	N/A	N/A	N/A	4	N/A	2	N/A	N/A	N/A	NA	NA
SMscf1963-8926-9746	exon	SMil_00004712	-	4	middle	middle	3	N/A	N/A	N/A	4	N/A	2	N/A	N/A	N/A	NA	NA
SMscf206-76095-76867	exon	SMil_00002196	+	3	middle	middle	3	N/A	N/A	N/A	4	N/A	N/A	2	N/A	N/A	ath_circ_035774	ATH_circ10767_other
SMscf2679-34044-35965	exon	SMil_00018040	-	3	middle	middle	3	N/A	N/A	N/A	4	2	N/A	N/A	N/A	N/A	ptr_circ_000178	NA
SMscf3680-3812-4714	exon	SMil_00020714	-	4	middle	middle	3	N/A	N/A	N/A	4	2	N/A	N/A	N/A	N/A	NA	NA
SMscf5468-13231-14420	exon	SMil_00024124	-	6	middle	middle	3	N/A	N/A	N/A	4	N/A	N/A	N/A	N/A	2	NA	ath-circ82884-AT5G56360_AT5G56360
SMscf62-57036-57344	exon	SMil_00001017	+	1	middle	middle	3	N/A	N/A	N/A	4	N/A	N/A	2	N/A	N/A	NA	NA
SMscf840-48974-49727	exon	SMil_00009637	+	3	middle	middle	3	N/A	N/A	N/A	4	N/A	2	N/A	N/A	N/A	NA	NA
SMscf96-59708-60391	exon	SMil_00002508	-	4	middle	middle	3	N/A	N/A	N/A	4	N/A	N/A	N/A	N/A	2	NA	NA
SMscf9903-11475-12145	exon	SMil_00028290	-	2	middle	middle	3	N/A	N/A	N/A	4	N/A	N/A	2	N/A	N/A	NA	NA
SMscf1810-25525-26476	exon	SMil_00014791	-	2	middle	middle	3	N/A	N/A	N/A	N/A	4	N/A	N/A	N/A	2	NA	NA
SMscf3776-9399-11314	exon	SMil_00020950	+	3	middle	middle	3	N/A	N/A	N/A	N/A	4	2	N/A	N/A	N/A	NA	NA
SMscf2808-25353-26161	exon	SMil_00018437	+	4	middle	middle	3	N/A	N/A	N/A	N/A	N/A	4	N/A	2	N/A	NA	NA
SMscf1364-33372-36378	exon	SMil_00003430	-	3	middle	middle	3	N/A	N/A	N/A	N/A	N/A	N/A	4	N/A	2	NA	NA
SMscf2431-37943-39019	exon	SMil_00017167	+	4	middle	middle	3	N/A	N/A	N/A	N/A	N/A	N/A	N/A	4	2	NA	NA
SMscf819-57385-58780	exon	SMil_00009495	-	4	middle	middle	3	N/A	N/A	N/A	N/A	N/A	N/A	N/A	4	2	NA	NA
SMscf1027-30371-31209	exon	SMil_00010734	-	2	middle	middle	3	3	N/A	N/A	N/A	N/A	N/A	N/A	N/A	N/A	NA	NA
SMscf1122-41679-43324	exon	SMil_00011360	+	4	middle	middle	3	3	N/A	N/A	N/A	N/A	N/A	N/A	N/A	N/A	NA	NA
SMscf148-30396-33441	exon	SMil_00003323	+	7	middle	middle	3	3	N/A	N/A	N/A	N/A	N/A	N/A	N/A	N/A	NA	NA
SMscf1679-36513-36898	exon	SMil_00014284	-	2	middle	middle	3	3	N/A	N/A	N/A	N/A	N/A	N/A	N/A	N/A	NA	NA
SMscf2036-31088-31558	exon	SMil_00015725	-	3	middle	middle	3	3	N/A	N/A	N/A	N/A	N/A	N/A	N/A	N/A	NA	NA
SMscf2219-22252-24801	exon	SMil_00016427	+	6	middle	middle	3	3	N/A	N/A	3	N/A	N/A	N/A	N/A	N/A	ath_circ_012550	NA
SMscf2912-56153-57434	exon	SMil_00008587	+	3	middle	middle	3	3	N/A	N/A	N/A	N/A	N/A	N/A	N/A	N/A	NA	NA
SMscf3201-69582-71496	exon	SMil_00005039	-	3	middle	middle	3	3	N/A	N/A	N/A	N/A	N/A	N/A	N/A	N/A	NA	NA
SMscf3257-15079-16986	exon	SMil_00019696	+	7	middle	end	3	3	N/A	N/A	N/A	N/A	N/A	N/A	N/A	N/A	NA	NA
SMscf3301-27272-27793	exon	SMil_00019799	+	2	middle	middle	3	3	N/A	N/A	N/A	N/A	N/A	N/A	N/A	N/A	NA	NA
SMscf349-100113-100929	exon	SMil_00005476	-	2	middle	middle	3	3	N/A	N/A	N/A	N/A	N/A	N/A	N/A	N/A	NA	NA
SMscf4652-1143-1556	exon	SMil_00022723	-	2	middle	middle	3	3	N/A	N/A	N/A	N/A	N/A	N/A	N/A	N/A	NA	NA
SMscf5-141487-142134	exon	SMil_00000428	-	3	middle	middle	3	3	N/A	N/A	N/A	N/A	N/A	N/A	N/A	N/A	csi_circ_001922	NA
SMscf844-61898-62323	exon	SMil_00009685	-	2	middle	middle	3	3	N/A	N/A	N/A	N/A	N/A	N/A	N/A	N/A	NA	NA
SMscf1020-158688-159257	exon	SMil_00001111	-	2	middle	middle	3	N/A	3	N/A	N/A	N/A	N/A	N/A	N/A	N/A	NA	NA
SMscf1022-35021-35567	exon	SMil_00010687	-	3	middle	middle	3	N/A	3	N/A	N/A	N/A	N/A	N/A	N/A	N/A	NA	NA
SMscf1492-13244-16307	exon	SMil_00013414	+	10	middle	middle	3	N/A	3	N/A	N/A	N/A	N/A	N/A	N/A	N/A	osa_circ_018922	Os_ciR9185_OS03G0254800
SMscf16-118107-119061	exon	SMil_00000685	-	5	middle	middle	3	N/A	3	N/A	N/A	N/A	N/A	N/A	N/A	N/A	NA	NA
SMscf1982-53158-53709	exon	SMil_00015538	-	2	middle	middle	3	N/A	3	N/A	N/A	N/A	N/A	N/A	N/A	N/A	csa_circ_001081	NA
SMscf2036-33151-33977	exon	SMil_00015725	-	4	middle	middle	3	N/A	3	N/A	N/A	N/A	N/A	N/A	N/A	N/A	NA	NA
SMscf229-108509-109803	exon	SMil_00004333	+	5	middle	middle	3	N/A	3	N/A	N/A	N/A	N/A	N/A	N/A	N/A	NA	NA
SMscf2433-38935-41296	exon	SMil_00017171	-	6	middle	middle	3	N/A	3	N/A	3	N/A	N/A	N/A	N/A	N/A	NA	NA
SMscf2459-33180-33892	exon	SMil_00017277	-	4	middle	middle	3	N/A	3	N/A	N/A	N/A	N/A	N/A	N/A	N/A	NA	NA
SMscf2520-39396-40406	exon	SMil_00017046	+	4	middle	middle	3	N/A	3	N/A	N/A	N/A	N/A	N/A	N/A	N/A	ath_circ_004805	ath-circ14702-AT1G55490_AT1G55490
SMscf2520-39614-40071	exon	SMil_00017046	+	2	middle	middle	3	N/A	3	N/A	N/A	N/A	N/A	N/A	N/A	N/A	NA	NA
SMscf2912-57188-58814	exon	SMil_00008587	+	3	middle	end	3	N/A	3	N/A	N/A	N/A	N/A	N/A	N/A	N/A	ath_circ_003346	ATH_circ01258_AT1G31420
SMscf3887-16079-17398	exon	SMil_00021237	-	3	middle	middle	3	N/A	3	N/A	N/A	N/A	N/A	N/A	N/A	N/A	NA	NA
SMscf4977-3558-4341	exon	SMil_00023375	+	3	middle	middle	3	N/A	3	N/A	N/A	N/A	N/A	N/A	N/A	N/A	NA	NA
SMscf6-35951-37094	exon	SMil_00000483	+	4	middle	middle	3	N/A	3	N/A	N/A	N/A	N/A	N/A	N/A	N/A	NA	NA
SMscf679-145275-146138	exon	SMil_00001384	-	4	middle	middle	3	N/A	3	N/A	N/A	N/A	N/A	N/A	N/A	N/A	NA	NA
SMscf7897-14861-16501	exon	SMil_00026928	-	6	middle	middle	3	N/A	3	N/A	N/A	N/A	N/A	N/A	N/A	N/A	NA	NA
SMscf7897-15389-16501	exon	SMil_00026928	-	3	middle	middle	3	N/A	3	3	N/A	N/A	N/A	N/A	N/A	3	NA	NA
SMscf819-55504-58780	exon	SMil_00009495	-	6	middle	middle	3	N/A	3	N/A	N/A	N/A	N/A	N/A	3	N/A	NA	NA
SMscf10733-7650-8003	exon	SMil_00028733	-	1	middle	middle	3	N/A	N/A	3	N/A	N/A	N/A	N/A	N/A	N/A	NA	NA
SMscf1111-26906-27378	exon	SMil_00011253	-	3	middle	middle	3	N/A	N/A	3	N/A	N/A	3	N/A	N/A	N/A	csi_circ_001789	NA
SMscf1663-57968-58947	exon	SMil_00014190	-	4	middle	end	3	N/A	N/A	3	N/A	N/A	N/A	N/A	N/A	3	NA	NA
SMscf1906-4535-5025	exon	SMil_00015235	-	3	middle	middle	3	N/A	N/A	3	N/A	N/A	N/A	N/A	N/A	N/A	NA	NA
SMscf1979-34341-34803	exon	SMil_00015534	+	3	middle	middle	3	N/A	N/A	3	N/A	N/A	N/A	N/A	N/A	N/A	NA	NA
SMscf2459-4104-5191	exon	SMil_00017274	-	2	middle	middle	3	N/A	N/A	3	N/A	N/A	N/A	N/A	N/A	N/A	NA	NA
SMscf275-32884-33664	exon	SMil_00003303	+	3	middle	middle	3	N/A	N/A	3	N/A	N/A	N/A	N/A	N/A	N/A	NA	NA
SMscf322-66344-66689	exon	SMil_00005170	-	2	middle	middle	3	N/A	N/A	3	N/A	N/A	N/A	N/A	N/A	N/A	NA	NA
SMscf422-108754-109746	exon	SMil_00005459	-	2	middle	middle	3	N/A	N/A	3	N/A	N/A	N/A	N/A	N/A	N/A	NA	NA
SMscf4249-2203-2717	exon	SMil_00021941	+	2	middle	middle	3	N/A	N/A	3	N/A	N/A	N/A	N/A	N/A	N/A	NA	NA
SMscf4811-24036-25533	exon	SMil_00023048	-	3	middle	middle	3	N/A	N/A	3	N/A	N/A	N/A	N/A	N/A	N/A	NA	NA
SMscf593-27233-28077	exon	SMil_00007803	-	5	middle	middle	3	N/A	N/A	3	N/A	N/A	N/A	N/A	N/A	N/A	NA	NA
SMscf613-43788-44164	exon	SMil_00007887	-	2	middle	middle	3	N/A	N/A	3	N/A	N/A	N/A	N/A	N/A	N/A	NA	NA
SMscf7820-9392-10003	exon	SMil_00026846	-	3	middle	middle	3	N/A	N/A	3	N/A	N/A	N/A	N/A	N/A	N/A	csi_circ_001062	NA
SMscf808-20772-21692	exon	SMil_00009428	+	4	middle	middle	3	N/A	N/A	3	N/A	N/A	N/A	N/A	N/A	N/A	NA	NA
SMscf837-33544-35926	exon	SMil_00009601	-	10	start	middle	3	N/A	N/A	3	3	N/A	3	N/A	N/A	N/A	NA	NA
SMscf995-43745-46107	exon	SMil_00010555	+	9	middle	middle	3	N/A	N/A	3	N/A	N/A	N/A	N/A	N/A	N/A	NA	NA
SMscf1000-85100-85447	exon	SMil_00005070	+	2	middle	middle	3	N/A	N/A	N/A	3	N/A	N/A	N/A	N/A	N/A	NA	NA
SMscf107-69366-70436	exon	SMil_00002716	-	3	middle	middle	3	N/A	N/A	N/A	3	N/A	N/A	N/A	N/A	N/A	NA	NA
SMscf1075-67138-67922	exon	SMil_00008748	+	3	middle	middle	3	N/A	N/A	N/A	3	N/A	N/A	N/A	N/A	N/A	NA	NA
SMscf108-10846-11307	exon	SMil_00002757	-	2	middle	middle	3	N/A	N/A	N/A	3	N/A	3	N/A	N/A	N/A	NA	NA
SMscf1080-73160-74627	exon	SMil_00007370	-	5	middle	middle	3	N/A	N/A	N/A	3	N/A	N/A	N/A	N/A	N/A	NA	NA
SMscf1151-23095-26663	exon	SMil_00011517	-	5	middle	middle	3	N/A	N/A	N/A	3	N/A	N/A	N/A	N/A	N/A	NA	NA
SMscf1155-10858-11149	exon	SMil_00011542	+	1	middle	middle	3	N/A	N/A	N/A	3	N/A	N/A	N/A	N/A	N/A	NA	NA
SMscf1178-25495-27133	exon	SMil_00011698	+	4	middle	middle	3	N/A	N/A	N/A	3	N/A	N/A	N/A	N/A	N/A	NA	NA
SMscf1218-21244-22588	exon	SMil_00011899	-	3	middle	middle	3	N/A	N/A	N/A	3	N/A	N/A	N/A	N/A	N/A	NA	NA
SMscf126-76607-77338	exon	SMil_00002785	-	3	middle	middle	3	N/A	N/A	N/A	3	N/A	N/A	N/A	N/A	N/A	NA	NA
SMscf1323-17103-17786	exon	SMil_00010000	-	1	middle	middle	3	N/A	N/A	N/A	3	N/A	N/A	N/A	N/A	N/A	NA	NA
SMscf137-81159-82321	exon	SMil_00003155	+	4	middle	middle	3	N/A	N/A	N/A	3	N/A	N/A	N/A	N/A	N/A	NA	NA
SMscf1395-55148-56353	exon	SMil_00000890	+	3	middle	middle	3	N/A	N/A	N/A	3	N/A	N/A	N/A	3	N/A	NA	NA
SMscf15-111940-112963	exon	SMil_00000300	+	4	middle	middle	3	N/A	N/A	N/A	3	N/A	N/A	N/A	N/A	N/A	NA	NA
SMscf1516-29516-30669	exon	SMil_00013549	+	2	middle	middle	3	N/A	N/A	N/A	3	N/A	N/A	N/A	N/A	N/A	NA	NA
SMscf160-33171-36457	exon	SMil_00003408	+	9	middle	middle	3	N/A	N/A	N/A	3	N/A	N/A	N/A	N/A	N/A	NA	NA
SMscf1722-45537-46629	exon	SMil_00014488	+	2	middle	middle	3	N/A	N/A	N/A	3	N/A	N/A	N/A	N/A	N/A	NA	NA
SMscf194-10700-11089	exon	SMil_00002546	-	2	middle	middle	3	N/A	N/A	N/A	3	N/A	N/A	N/A	N/A	N/A	NA	NA
SMscf1970-14529-14977	exon	SMil_00015515	+	1	middle	middle	3	N/A	N/A	N/A	3	3	N/A	N/A	N/A	N/A	NA	NA
SMscf1983-86690-87391	exon	SMil_00009048	-	1	middle	end	3	N/A	N/A	N/A	3	N/A	3	N/A	N/A	N/A	ath_circ_037876	ath-circ27199-AT2G25050_AT2G25050
SMscf2062-52665-53327	exon	SMil_00010625	-	1	middle	middle	3	N/A	N/A	N/A	3	N/A	N/A	N/A	N/A	N/A	NA	NA
SMscf2228-22824-23805	exon	SMil_00016467	-	4	middle	middle	3	N/A	N/A	N/A	3	N/A	N/A	N/A	N/A	N/A	NA	NA
SMscf2308-43075-43684	exon	SMil_00016756	+	1	middle	middle	3	N/A	N/A	N/A	3	N/A	N/A	N/A	N/A	N/A	NA	NA
SMscf2375-27617-28954	exon	SMil_00016970	-	5	middle	middle	3	N/A	N/A	N/A	3	N/A	N/A	N/A	3	N/A	NA	NA
SMscf24-53722-53967	exon	SMil_00000982	+	1	middle	middle	3	N/A	N/A	N/A	3	N/A	N/A	N/A	N/A	N/A	NA	NA
SMscf2434-32636-32961	exon	SMil_00017179	+	1	middle	middle	3	N/A	N/A	N/A	3	N/A	N/A	N/A	N/A	N/A	NA	NA
SMscf2435-11991-14051	exon	SMil_00017183	-	5	middle	middle	3	N/A	N/A	N/A	3	N/A	N/A	N/A	N/A	N/A	NA	NA
SMscf2512-9685-10920	exon	SMil_00017478	-	5	middle	middle	3	N/A	N/A	N/A	3	N/A	N/A	N/A	N/A	N/A	NA	NA
SMscf2526-16753-17079	exon	SMil_00015467	-	1	middle	middle	3	N/A	N/A	N/A	3	N/A	N/A	N/A	N/A	N/A	NA	NA
SMscf2838-39739-40072	exon	SMil_00014880	-	2	middle	middle	3	N/A	N/A	N/A	3	N/A	N/A	N/A	N/A	N/A	NA	NA
SMscf2936-44980-46111	exon	SMil_00011429	+	6	middle	middle	3	N/A	N/A	N/A	3	N/A	N/A	N/A	N/A	N/A	NA	NA
SMscf3-29119-30354	exon	SMil_00000282	+	3	middle	middle	3	N/A	N/A	N/A	3	N/A	N/A	N/A	N/A	N/A	NA	NA
SMscf3040-72083-73349	exon	SMil_00010985	+	4	middle	middle	3	N/A	N/A	N/A	3	N/A	N/A	N/A	N/A	N/A	NA	NA
SMscf3165-25370-31610	exon	SMil_00019457	+	9	middle	middle	3	N/A	N/A	N/A	3	N/A	N/A	N/A	N/A	N/A	csi_circ_003015	NA
SMscf326-91314-91815	exon	SMil_00005207	-	2	middle	middle	3	N/A	N/A	N/A	3	N/A	N/A	N/A	N/A	N/A	NA	NA
SMscf3326-20452-20763	exon	SMil_00015155	-	1	start	middle	3	N/A	N/A	N/A	3	N/A	N/A	N/A	N/A	N/A	NA	NA
SMscf333-43730-44119	exon	SMil_00005267	+	1	middle	middle	3	N/A	N/A	N/A	3	N/A	N/A	N/A	3	N/A	NA	NA
SMscf337-85925-86882	exon	SMil_00005341	-	3	middle	middle	3	N/A	N/A	N/A	3	N/A	N/A	N/A	N/A	N/A	NA	NA
SMscf340-88500-89510	exon	SMil_00005360	+	2	start	middle	3	N/A	N/A	N/A	3	N/A	N/A	N/A	N/A	N/A	NA	NA
SMscf3465-8689-11976	exon	SMil_00010665	-	3	middle	middle	3	N/A	N/A	N/A	3	N/A	N/A	N/A	N/A	N/A	NA	NA
SMscf35-19161-19830	exon	SMil_00001177	-	3	middle	middle	3	N/A	N/A	N/A	3	N/A	N/A	N/A	N/A	3	NA	NA
SMscf3541-27618-28391	exon	SMil_00018416	+	3	middle	middle	3	N/A	N/A	N/A	3	N/A	N/A	N/A	N/A	N/A	NA	NA
SMscf378-45487-45778	exon	SMil_00005773	-	1	middle	middle	3	N/A	N/A	N/A	3	3	N/A	N/A	N/A	N/A	NA	NA
SMscf3785-29054-30197	exon	SMil_00015926	-	6	start	middle	3	N/A	N/A	N/A	3	N/A	N/A	N/A	N/A	N/A	NA	NA
SMscf3789-21867-22545	exon	SMil_00020994	-	2	middle	middle	3	N/A	N/A	N/A	3	N/A	N/A	N/A	N/A	N/A	NA	NA
SMscf3848-28350-29217	exon	SMil_00021137	-	4	middle	middle	3	N/A	N/A	N/A	3	3	N/A	N/A	N/A	N/A	NA	NA
SMscf396-80134-81333	exon	SMil_00005928	-	6	middle	middle	3	N/A	N/A	N/A	3	N/A	N/A	N/A	N/A	N/A	NA	NA
SMscf4074-32272-33545	exon	SMil_00021557	+	5	middle	middle	3	N/A	N/A	N/A	3	N/A	N/A	N/A	N/A	N/A	NA	NA
SMscf4192-24191-24494	exon	SMil_00012956	+	1	middle	middle	3	N/A	N/A	N/A	3	N/A	N/A	N/A	N/A	N/A	NA	NA
SMscf4356-59385-59811	exon	SMil_00011299	-	2	middle	middle	3	N/A	N/A	N/A	3	N/A	N/A	N/A	N/A	N/A	NA	NA
SMscf4404-2254-2870	exon	SMil_00022249	+	3	middle	middle	3	N/A	N/A	N/A	3	N/A	N/A	N/A	3	N/A	NA	NA
SMscf467-63821-64447	exon	SMil_00006742	+	3	middle	middle	3	N/A	N/A	N/A	3	N/A	N/A	N/A	N/A	N/A	stu_circ_001114	NA
SMscf4804-10094-11078	exon	SMil_00023024	+	4	middle	middle	3	N/A	N/A	N/A	3	N/A	N/A	N/A	N/A	N/A	NA	NA
SMscf4869-5296-5911	exon	SMil_00023178	-	3	middle	middle	3	N/A	N/A	N/A	3	N/A	N/A	N/A	N/A	N/A	NA	NA
SMscf487-59616-60317	exon	SMil_00006897	+	2	middle	middle	3	N/A	N/A	N/A	3	N/A	N/A	3	N/A	N/A	NA	NA
SMscf487-59885-60317	exon	SMil_00006897	+	1	middle	middle	3	N/A	N/A	N/A	3	N/A	N/A	N/A	N/A	N/A	NA	NA
SMscf497-97353-98557	exon	SMil_00006979	-	3	middle	middle	3	N/A	N/A	N/A	3	N/A	N/A	N/A	N/A	N/A	NA	NA
SMscf4973-6800-8832	exon	SMil_00023367	-	4	middle	middle	3	N/A	N/A	N/A	3	4	N/A	N/A	N/A	2	NA	NA
SMscf5152-25513-25810	exon	SMil_00018802	+	1	middle	middle	3	N/A	N/A	N/A	3	N/A	N/A	N/A	N/A	N/A	NA	NA
SMscf5197-31240-31726	exon	SMil_00023720	-	2	middle	middle	3	N/A	N/A	N/A	3	N/A	N/A	N/A	N/A	3	NA	NA
SMscf5491-4580-4831	exon	SMil_00024159	-	1	middle	middle	3	N/A	N/A	N/A	3	N/A	N/A	N/A	N/A	N/A	NA	NA
SMscf556-16033-17559	exon	SMil_00007495	-	4	middle	end	3	N/A	N/A	N/A	3	N/A	N/A	N/A	N/A	N/A	NA	NA
SMscf5604-5327-13131	exon	SMil_00024356	+	8	middle	middle	3	N/A	N/A	N/A	3	N/A	N/A	N/A	N/A	N/A	csi_circ_002076	NA
SMscf593-38776-40020	exon	SMil_00007804	+	2	middle	middle	3	N/A	N/A	N/A	3	3	N/A	N/A	N/A	N/A	NA	NA
SMscf6112-14696-15228	exon	SMil_00025030	-	2	middle	middle	3	N/A	N/A	N/A	3	N/A	N/A	N/A	N/A	N/A	NA	NA
SMscf615-37347-37675	exon	SMil_00007903	+	1	middle	middle	3	N/A	N/A	N/A	3	N/A	N/A	N/A	N/A	N/A	stu_circ_001576	NA
SMscf6346-18704-19391	exon	SMil_00021935	+	2	middle	middle	3	N/A	N/A	N/A	3	N/A	N/A	N/A	N/A	N/A	NA	NA
SMscf656-6977-9001	exon	SMil_00006588	+	2	middle	end	3	N/A	N/A	N/A	3	N/A	N/A	N/A	N/A	N/A	NA	NA
SMscf677-22801-23321	exon	SMil_00006945	+	2	middle	middle	3	N/A	N/A	N/A	3	N/A	N/A	N/A	N/A	N/A	NA	NA
SMscf856-25111-26444	exon	SMil_00009740	-	3	middle	middle	3	N/A	N/A	N/A	3	N/A	N/A	N/A	N/A	N/A	NA	NA
SMscf89-140784-141547	exon	SMil_00002397	+	2	middle	middle	3	N/A	N/A	N/A	3	N/A	N/A	N/A	N/A	N/A	NA	NA
SMscf95-122932-124249	exon	SMil_00002488	+	2	middle	middle	3	N/A	N/A	N/A	3	N/A	N/A	N/A	N/A	N/A	NA	NA
SMscf9680-6599-7313	exon	SMil_00028160	+	3	middle	middle	3	N/A	N/A	N/A	3	N/A	N/A	3	N/A	N/A	NA	NA
SMscf1055-35864-37151	exon	SMil_00008294	+	2	middle	middle	3	N/A	N/A	N/A	N/A	3	N/A	N/A	N/A	N/A	NA	NA
SMscf106-186756-188008	exon	SMil_00000396	-	3	middle	middle	3	N/A	N/A	N/A	N/A	3	N/A	N/A	N/A	N/A	osa_circ_006873	NA
SMscf119-62277-62656	exon	SMil_00000214	-	2	middle	middle	3	N/A	N/A	N/A	N/A	3	N/A	N/A	N/A	N/A	NA	NA
SMscf1225-6928-7429	exon	SMil_00003118	+	2	middle	middle	3	N/A	N/A	N/A	N/A	3	N/A	N/A	N/A	N/A	NA	NA
SMscf124-66857-67361	exon	SMil_00000964	+	2	middle	middle	3	N/A	N/A	N/A	N/A	3	N/A	N/A	N/A	N/A	osa_circ_033093	NA
SMscf1442-25428-26577	exon	SMil_00013185	-	2	middle	middle	3	N/A	N/A	N/A	N/A	3	N/A	N/A	N/A	3	NA	NA
SMscf1476-10629-11481	exon	SMil_00013310	+	4	middle	middle	3	N/A	N/A	N/A	N/A	3	N/A	N/A	N/A	N/A	NA	NA
SMscf1589-57464-58182	exon	SMil_00010705	+	3	middle	middle	3	N/A	N/A	N/A	N/A	3	N/A	N/A	N/A	N/A	NA	NA
SMscf159-55939-56699	exon	SMil_00003395	-	5	middle	middle	3	N/A	N/A	N/A	N/A	3	N/A	N/A	N/A	N/A	NA	NA
SMscf16-119440-119780	exon	SMil_00000685	-	2	middle	middle	3	N/A	N/A	N/A	N/A	3	N/A	N/A	N/A	N/A	NA	NA
SMscf17-104745-105701	exon	SMil_00000851	+	4	middle	middle	3	N/A	N/A	N/A	N/A	3	3	N/A	N/A	N/A	NA	NA
SMscf1833-49121-50115	exon	SMil_00014907	-	3	middle	middle	3	N/A	N/A	N/A	N/A	3	N/A	N/A	N/A	N/A	NA	NA
SMscf185-88655-89273	exon	SMil_00003836	+	4	middle	middle	3	N/A	N/A	N/A	N/A	3	N/A	N/A	N/A	N/A	NA	NA
SMscf195-113475-115235	exon	SMil_00001337	+	5	middle	middle	3	N/A	N/A	N/A	N/A	3	N/A	N/A	N/A	N/A	NA	NA
SMscf2009-18560-19741	exon	SMil_00015614	-	4	middle	middle	3	N/A	N/A	N/A	N/A	3	N/A	N/A	3	N/A	csi_circ_002090	NA
SMscf2147-17123-18666	exon	SMil_00016130	+	6	middle	middle	3	N/A	N/A	N/A	N/A	3	N/A	N/A	N/A	N/A	NA	NA
SMscf2475-46783-47634	exon	SMil_00017342	-	3	middle	middle	3	N/A	N/A	N/A	N/A	3	N/A	N/A	N/A	N/A	NA	NA
SMscf252-97845-98281	exon	SMil_00004562	-	2	middle	middle	3	N/A	N/A	N/A	N/A	3	N/A	N/A	N/A	N/A	NA	NA
SMscf2696-22956-23467	exon	SMil_00018106	-	2	middle	middle	3	N/A	N/A	N/A	N/A	3	N/A	N/A	N/A	N/A	NA	NA
SMscf2935-20033-20653	exon	SMil_00018795	-	3	middle	middle	3	N/A	N/A	N/A	N/A	3	N/A	N/A	N/A	N/A	NA	NA
SMscf3096-6854-7286	exon	SMil_00019262	-	2	middle	middle	3	N/A	N/A	N/A	N/A	3	3	N/A	N/A	N/A	NA	NA
SMscf3155-7383-9843	exon	SMil_00019438	+	9	middle	middle	3	N/A	N/A	N/A	N/A	3	N/A	N/A	N/A	N/A	sly_circ_001839	NA
SMscf3228-21143-22244	exon	SMil_00019649	-	2	middle	middle	3	N/A	N/A	N/A	N/A	3	N/A	N/A	N/A	N/A	NA	NA
SMscf3299-29852-30062	exon	SMil_00019792	-	1	start	middle	3	N/A	N/A	N/A	N/A	3	N/A	N/A	N/A	N/A	NA	NA
SMscf3740-5364-5754	exon	SMil_00020858	-	2	middle	middle	3	N/A	N/A	N/A	N/A	3	N/A	N/A	N/A	N/A	NA	NA
SMscf3769-8870-10206	exon	SMil_00020932	+	2	middle	middle	3	N/A	N/A	N/A	N/A	3	N/A	N/A	N/A	N/A	NA	NA
SMscf3983-16552-17206	exon	SMil_00015021	-	1	middle	middle	3	N/A	N/A	N/A	N/A	3	N/A	N/A	3	N/A	NA	NA
SMscf4110-16885-17286	exon	SMil_00021626	+	2	middle	middle	3	N/A	N/A	N/A	N/A	3	N/A	N/A	N/A	N/A	NA	NA
SMscf4164-24163-24483	exon	SMil_00021749	+	2	start	middle	3	N/A	N/A	N/A	N/A	3	N/A	N/A	N/A	N/A	NA	NA
SMscf4168-40944-41602	exon	SMil_00018706	+	4	middle	middle	3	N/A	N/A	N/A	N/A	3	N/A	N/A	N/A	N/A	NA	NA
SMscf4168-41670-42319	exon	SMil_00018706	+	2	middle	middle	3	N/A	N/A	N/A	N/A	3	N/A	N/A	N/A	N/A	NA	NA
SMscf421-68836-69262	exon	SMil_00006246	-	2	middle	middle	3	N/A	N/A	N/A	N/A	3	N/A	N/A	N/A	N/A	NA	NA
SMscf435-67719-69140	exon	SMil_00006394	-	2	start	middle	3	N/A	N/A	N/A	N/A	3	N/A	3	N/A	N/A	NA	NA
SMscf4359-21892-22826	exon	SMil_00022151	-	3	middle	middle	3	N/A	N/A	N/A	N/A	3	3	N/A	N/A	N/A	NA	NA
SMscf443-46536-47704	exon	SMil_00006494	-	2	middle	middle	3	N/A	N/A	N/A	N/A	3	N/A	N/A	N/A	N/A	NA	NA
SMscf445-11837-13601	exon	SMil_00006506	+	3	middle	middle	3	N/A	N/A	N/A	N/A	3	N/A	N/A	N/A	N/A	NA	NA
SMscf4659-1215-2219	exon	SMil_00022739	+	4	middle	middle	3	N/A	N/A	N/A	N/A	3	N/A	N/A	N/A	N/A	NA	NA
SMscf4691-29523-29875	exon	SMil_00017770	-	1	middle	middle	3	N/A	N/A	N/A	N/A	3	N/A	N/A	N/A	N/A	NA	NA
SMscf4695-11302-12107	exon	SMil_00022823	+	3	middle	middle	3	N/A	N/A	N/A	N/A	3	N/A	N/A	N/A	N/A	ath_circ_012875	ATH_circ10051_other
SMscf487-60836-62207	exon	SMil_00006897	+	4	middle	middle	3	N/A	N/A	N/A	N/A	3	N/A	N/A	N/A	N/A	NA	NA
SMscf489-52713-53085	exon	SMil_00006912	+	2	middle	middle	3	N/A	N/A	N/A	N/A	3	N/A	N/A	N/A	N/A	NA	NA
SMscf4973-10469-12510	exon	SMil_00023367	-	6	middle	middle	3	N/A	N/A	N/A	N/A	3	N/A	N/A	N/A	N/A	NA	NA
SMscf534-114344-115158	exon	SMil_00003100	-	4	middle	middle	3	N/A	N/A	N/A	N/A	3	N/A	N/A	N/A	N/A	NA	NA
SMscf5560-19052-19699	exon	SMil_00024282	+	2	middle	middle	3	N/A	N/A	N/A	N/A	3	N/A	N/A	N/A	N/A	NA	NA
SMscf5582-19125-22194	exon	SMil_00024322	-	6	middle	middle	3	N/A	N/A	N/A	N/A	3	N/A	N/A	N/A	N/A	NA	NA
SMscf5610-2731-3499	exon	SMil_00024365	+	4	middle	middle	3	N/A	N/A	N/A	N/A	3	N/A	N/A	N/A	N/A	NA	NA
SMscf5764-19731-22426	exon	SMil_00024208	-	8	middle	middle	3	N/A	N/A	N/A	N/A	3	N/A	N/A	N/A	N/A	NA	NA
SMscf5772-9358-9913	exon	SMil_00024588	+	3	middle	middle	3	N/A	N/A	N/A	N/A	3	N/A	N/A	N/A	N/A	NA	NA
SMscf620-80564-81105	exon	SMil_00007987	+	2	middle	middle	3	N/A	N/A	N/A	N/A	3	N/A	N/A	N/A	N/A	NA	NA
SMscf6514-25574-26725	exon	SMil_00023604	-	4	middle	middle	3	N/A	N/A	N/A	N/A	3	N/A	N/A	N/A	N/A	ath_circ_018966	NA
SMscf6567-14529-16050	exon	SMil_00025560	+	2	middle	middle	3	N/A	N/A	N/A	N/A	3	N/A	N/A	N/A	N/A	NA	NA
SMscf69-97753-100139	exon	SMil_00001928	-	3	middle	middle	3	N/A	N/A	N/A	N/A	3	N/A	N/A	N/A	N/A	NA	NA
SMscf883-21607-22422	exon	SMil_00009956	+	4	middle	middle	3	N/A	N/A	N/A	N/A	3	N/A	N/A	N/A	N/A	NA	NA
SMscf99-103464-104200	exon	SMil_00002614	+	5	middle	middle	3	N/A	N/A	N/A	N/A	3	N/A	N/A	N/A	N/A	NA	NA
SMscf999-32620-33598	exon	SMil_00010569	+	4	middle	middle	3	N/A	N/A	N/A	N/A	3	N/A	N/A	N/A	N/A	NA	NA
SMscf10-232410-232839	exon	SMil_00000184	+	1	middle	middle	3	N/A	N/A	N/A	N/A	N/A	3	N/A	N/A	N/A	NA	NA
SMscf1039-69852-71875	exon	SMil_00010850	-	4	middle	middle	3	N/A	N/A	N/A	N/A	N/A	3	N/A	N/A	N/A	NA	NA
SMscf1077-97124-97577	exon	SMil_00003822	+	2	middle	middle	3	N/A	N/A	N/A	N/A	N/A	3	N/A	N/A	N/A	NA	NA
SMscf1113-15240-16757	exon	SMil_00011285	-	3	middle	middle	3	N/A	N/A	N/A	N/A	N/A	3	N/A	N/A	N/A	NA	NA
SMscf1148-21583-28556	exon	SMil_00010034	+	10	middle	middle	3	N/A	N/A	N/A	N/A	N/A	3	N/A	N/A	N/A	NA	NA
SMscf1243-43530-44917	exon	SMil_00007302	-	5	middle	middle	3	N/A	N/A	N/A	N/A	N/A	3	N/A	N/A	N/A	NA	NA
SMscf1243-44542-44917	exon	SMil_00007302	-	2	middle	middle	3	N/A	N/A	N/A	N/A	N/A	3	N/A	N/A	N/A	NA	NA
SMscf127-59727-60097	exon	SMil_00003021	+	2	middle	middle	3	N/A	N/A	N/A	N/A	N/A	3	N/A	N/A	N/A	NA	NA
SMscf1341-16285-18001	exon	SMil_00012657	+	4	middle	middle	3	N/A	N/A	N/A	N/A	N/A	3	N/A	N/A	N/A	csi_circ_000212	NA
SMscf135-33641-34995	exon	SMil_00003139	+	4	middle	middle	3	N/A	N/A	N/A	N/A	N/A	3	N/A	N/A	N/A	NA	NA
SMscf136-52572-53851	exon	SMil_00001586	-	4	middle	middle	3	N/A	N/A	N/A	N/A	N/A	3	N/A	N/A	N/A	gra_circ_001145	NA
SMscf1424-31305-34363	exon	SMil_00013087	+	7	middle	middle	3	N/A	N/A	N/A	N/A	N/A	3	N/A	N/A	N/A	NA	NA
SMscf1481-43874-44254	exon	SMil_00006012	-	1	middle	middle	3	N/A	N/A	N/A	N/A	N/A	3	N/A	N/A	N/A	NA	NA
SMscf156-47710-48191	exon	SMil_00002475	+	3	middle	middle	3	N/A	N/A	N/A	N/A	N/A	3	N/A	N/A	N/A	NA	NA
SMscf16-116930-118041	exon	SMil_00000685	-	6	middle	middle	3	N/A	N/A	N/A	N/A	N/A	3	N/A	N/A	N/A	NA	NA
SMscf1664-8711-10054	exon	SMil_00014191	-	6	middle	middle	3	N/A	N/A	N/A	N/A	N/A	3	N/A	N/A	N/A	NA	NA
SMscf1839-51593-52850	exon	SMil_00014940	+	5	middle	middle	3	N/A	N/A	N/A	N/A	N/A	3	N/A	N/A	N/A	csa_circ_002959	NA
SMscf191-98418-98743	exon	SMil_00003930	+	1	middle	middle	3	N/A	N/A	N/A	N/A	N/A	3	N/A	N/A	N/A	NA	NA
SMscf1966-82933-83374	exon	SMil_00008529	-	2	middle	middle	3	N/A	N/A	N/A	N/A	N/A	3	N/A	N/A	N/A	NA	ath-circ74234-AT5G20950_AT5G20950
SMscf1973-14908-15802	exon	SMil_00015517	+	4	middle	middle	3	N/A	N/A	N/A	N/A	N/A	3	N/A	N/A	N/A	NA	NA
SMscf218-38421-39044	exon	SMil_00004233	-	3	middle	middle	3	N/A	N/A	N/A	N/A	N/A	3	N/A	N/A	N/A	NA	NA
SMscf2219-20799-21079	exon	SMil_00016427	+	1	middle	middle	3	N/A	N/A	N/A	N/A	N/A	3	N/A	N/A	N/A	NA	NA
SMscf2375-41124-41554	exon	SMil_00016972	+	2	middle	end	3	N/A	N/A	N/A	N/A	N/A	3	N/A	N/A	N/A	NA	NA
SMscf2433-38935-42883	exon	SMil_00017171	-	10	middle	middle	3	N/A	N/A	N/A	N/A	N/A	3	N/A	N/A	N/A	NA	NA
SMscf262-47879-48573	exon	SMil_00004632	+	2	middle	end	3	N/A	N/A	N/A	N/A	N/A	3	N/A	N/A	N/A	NA	NA
SMscf2739-10927-12354	exon	SMil_00018226	+	3	middle	middle	3	N/A	N/A	N/A	N/A	N/A	3	N/A	N/A	N/A	NA	NA
SMscf2740-38785-40117	exon	SMil_00018232	+	3	middle	middle	3	N/A	N/A	N/A	N/A	N/A	3	N/A	N/A	N/A	gar_circ_000811	NA
SMscf2843-31454-32515	exon	SMil_00018550	-	3	middle	middle	3	N/A	N/A	N/A	N/A	N/A	3	N/A	N/A	N/A	NA	NA
SMscf2959-37622-38583	exon	SMil_00016400	+	2	middle	middle	3	N/A	N/A	N/A	N/A	N/A	3	N/A	N/A	N/A	NA	NA
SMscf301-98110-99425	exon	SMil_00005001	+	5	middle	middle	3	N/A	N/A	N/A	N/A	N/A	3	N/A	N/A	N/A	NA	NA
SMscf3035-18946-19291	exon	SMil_00008421	+	2	middle	middle	3	N/A	N/A	N/A	N/A	N/A	3	N/A	N/A	N/A	NA	NA
SMscf3131-4022-4733	exon	SMil_00019381	-	2	middle	middle	3	N/A	N/A	N/A	N/A	N/A	3	N/A	N/A	N/A	NA	BDI_circ00763_other
SMscf326-86836-87843	exon	SMil_00005206	+	3	middle	middle	3	N/A	N/A	N/A	N/A	N/A	3	N/A	N/A	N/A	ath_circ_030060	NA
SMscf329-27037-28027	exon	SMil_00005230	+	5	middle	middle	3	N/A	N/A	N/A	N/A	N/A	3	N/A	N/A	N/A	NA	NA
SMscf3621-32691-33094	exon	SMil_00020558	-	1	middle	middle	3	N/A	N/A	N/A	N/A	N/A	3	N/A	N/A	N/A	NA	NA
SMscf395-46838-47465	exon	SMil_00005906	+	2	middle	end	3	N/A	N/A	N/A	N/A	N/A	3	N/A	N/A	N/A	NA	NA
SMscf399-83183-85403	exon	SMil_00005973	-	6	middle	middle	3	N/A	N/A	N/A	N/A	N/A	3	N/A	N/A	N/A	NA	NA
SMscf400-70437-70742	exon	SMil_00005983	-	1	middle	middle	3	N/A	N/A	N/A	N/A	N/A	3	N/A	N/A	N/A	NA	SLY_circ03312_other
SMscf4249-7275-8436	exon	SMil_00021941	+	3	middle	middle	3	N/A	N/A	N/A	N/A	N/A	3	N/A	N/A	N/A	NA	NA
SMscf4402-26744-27095	exon	SMil_00022248	+	1	middle	middle	3	N/A	N/A	N/A	N/A	N/A	3	N/A	N/A	N/A	NA	NA
SMscf443-72185-74122	exon	SMil_00006495	+	4	middle	middle	3	N/A	N/A	N/A	N/A	N/A	3	N/A	N/A	N/A	NA	NA
SMscf4692-5751-6093	exon	SMil_00022819	+	1	middle	middle	3	N/A	N/A	N/A	N/A	N/A	3	N/A	N/A	N/A	NA	NA
SMscf4713-3090-4083	exon	SMil_00022870	+	3	middle	middle	3	N/A	N/A	N/A	N/A	N/A	3	N/A	N/A	N/A	NA	NA
SMscf4716-23282-25100	exon	SMil_00022878	+	3	middle	end	3	N/A	N/A	N/A	N/A	N/A	3	N/A	N/A	N/A	NA	NA
SMscf5540-11358-11828	exon	SMil_00024250	+	1	start	middle	3	N/A	N/A	N/A	N/A	N/A	3	N/A	N/A	N/A	NA	NA
SMscf5764-21095-22426	exon	SMil_00024208	-	5	middle	middle	3	N/A	N/A	N/A	N/A	N/A	3	N/A	N/A	N/A	NA	NA
SMscf5830-20726-21350	exon	SMil_00024678	-	4	middle	middle	3	N/A	N/A	N/A	N/A	N/A	3	N/A	N/A	N/A	NA	NA
SMscf628-50289-51050	exon	SMil_00004149	+	2	middle	middle	3	N/A	N/A	N/A	N/A	N/A	3	N/A	N/A	N/A	NA	NA
SMscf6451-40099-40874	exon	SMil_00019265	-	3	middle	middle	3	N/A	N/A	N/A	N/A	N/A	3	N/A	N/A	N/A	NA	NA
SMscf6451-40099-40993	exon	SMil_00019265	-	4	middle	middle	3	N/A	N/A	N/A	N/A	N/A	3	N/A	N/A	N/A	NA	NA
SMscf673-40943-41850	exon	SMil_00008478	+	3	middle	middle	3	N/A	N/A	N/A	N/A	N/A	3	N/A	N/A	N/A	NA	NA
SMscf8304-7604-8399	exon	SMil_00027269	-	4	middle	middle	3	N/A	N/A	N/A	N/A	N/A	3	N/A	N/A	N/A	NA	NA
SMscf8307-11385-12685	exon	SMil_00027274	-	4	middle	middle	3	N/A	N/A	N/A	N/A	N/A	3	N/A	N/A	N/A	NA	NA
SMscf837-33464-35926	exon	SMil_00009601	-	10	start	middle	3	N/A	N/A	N/A	N/A	N/A	3	N/A	N/A	N/A	NA	NA
SMscf946-66961-69349	exon	SMil_00007569	-	7	middle	end	3	N/A	N/A	N/A	N/A	N/A	3	N/A	N/A	N/A	ath_circ_020402	NA
SMscf952-45139-45942	exon	SMil_00006325	-	4	middle	middle	3	N/A	N/A	N/A	N/A	N/A	3	N/A	N/A	N/A	NA	NA
SMscf1007-5087-6261	exon	SMil_00008644	+	1	middle	middle	3	N/A	N/A	N/A	N/A	N/A	N/A	3	N/A	N/A	NA	NA
SMscf116-149001-149689	exon	SMil_00000665	-	3	middle	middle	3	N/A	N/A	N/A	N/A	N/A	N/A	3	N/A	N/A	NA	NA
SMscf1243-13361-17224	exon	SMil_00007298	+	8	middle	end	3	N/A	N/A	N/A	N/A	N/A	N/A	3	3	N/A	NA	NA
SMscf1246-57238-57608	exon	SMil_00012059	-	1	middle	middle	3	N/A	N/A	N/A	N/A	N/A	N/A	3	N/A	N/A	NA	NA
SMscf1379-63492-64046	exon	SMil_00012904	+	4	middle	middle	3	N/A	N/A	N/A	N/A	N/A	N/A	3	N/A	N/A	NA	NA
SMscf14-97186-97493	exon	SMil_00000743	+	1	middle	middle	3	N/A	N/A	N/A	N/A	N/A	N/A	3	N/A	N/A	NA	NA
SMscf1510-52303-52908	exon	SMil_00013502	+	4	middle	middle	3	N/A	N/A	N/A	N/A	N/A	N/A	3	N/A	N/A	NA	NA
SMscf165-39088-41156	exon	SMil_00003462	+	5	middle	middle	3	N/A	N/A	N/A	N/A	N/A	N/A	3	N/A	N/A	NA	NA
SMscf184-106702-107514	exon	SMil_00003831	-	3	middle	middle	3	N/A	N/A	N/A	N/A	N/A	N/A	3	N/A	N/A	NA	NA
SMscf1930-7861-8787	exon	SMil_00015344	+	4	middle	middle	3	N/A	N/A	N/A	N/A	N/A	N/A	3	N/A	N/A	NA	NA
SMscf1953-28704-29667	exon	SMil_00015463	-	2	start	middle	3	N/A	N/A	N/A	N/A	N/A	N/A	3	N/A	N/A	NA	NA
SMscf201-73250-74170	exon	SMil_00004025	-	4	middle	middle	3	N/A	N/A	N/A	N/A	N/A	N/A	3	N/A	N/A	NA	NA
SMscf2083-82104-83876	exon	SMil_00006203	-	6	middle	middle	3	N/A	N/A	N/A	N/A	N/A	N/A	3	N/A	N/A	NA	NA
SMscf2117-60115-63034	exon	SMil_00008238	+	4	middle	middle	3	N/A	N/A	N/A	N/A	N/A	N/A	3	N/A	N/A	NA	NA
SMscf215-77746-79463	exon	SMil_00003386	-	2	middle	middle	3	N/A	N/A	N/A	N/A	N/A	N/A	3	N/A	N/A	NA	NA
SMscf2152-35489-36312	exon	SMil_00016139	+	3	middle	middle	3	N/A	N/A	N/A	N/A	N/A	N/A	3	N/A	N/A	NA	NA
SMscf2191-8352-14287	exon	SMil_00016291	-	5	middle	middle	3	N/A	N/A	N/A	N/A	N/A	N/A	3	N/A	N/A	NA	NA
SMscf231-110254-111061	exon	SMil_00004353	+	4	middle	middle	3	N/A	N/A	N/A	N/A	N/A	N/A	3	N/A	N/A	NA	NA
SMscf2361-4137-5088	exon	SMil_00007018	+	4	middle	end	3	N/A	N/A	N/A	N/A	N/A	N/A	3	N/A	N/A	NA	NA
SMscf2600-48017-48376	exon	SMil_00013196	+	1	middle	middle	3	N/A	N/A	N/A	N/A	N/A	N/A	3	N/A	N/A	NA	NA
SMscf2734-41941-42296	exon	SMil_00018203	-	1	middle	middle	3	N/A	N/A	N/A	N/A	N/A	N/A	3	N/A	N/A	NA	NA
SMscf303-57986-59402	exon	SMil_00005018	+	5	middle	middle	3	N/A	N/A	N/A	N/A	N/A	N/A	3	N/A	N/A	gma_circ_006428	ATH_circ09874_other
SMscf3102-30466-34020	exon	SMil_00019280	+	7	middle	middle	3	N/A	N/A	N/A	N/A	N/A	N/A	3	N/A	N/A	NA	NA
SMscf313-48308-49289	exon	SMil_00005117	-	4	middle	middle	3	N/A	N/A	N/A	N/A	N/A	N/A	3	N/A	N/A	NA	NA
SMscf3285-60061-60740	exon	SMil_00008615	-	2	middle	middle	3	N/A	N/A	N/A	N/A	N/A	N/A	3	N/A	N/A	NA	NA
SMscf329-86750-87223	exon	SMil_00005240	+	2	middle	middle	3	N/A	N/A	N/A	N/A	N/A	N/A	3	N/A	N/A	NA	NA
SMscf352-59569-60119	exon	SMil_00005515	+	2	middle	middle	3	N/A	N/A	N/A	N/A	N/A	N/A	3	N/A	N/A	NA	NA
SMscf3692-10258-12739	exon	SMil_00020753	-	11	middle	middle	3	N/A	N/A	N/A	N/A	N/A	N/A	3	N/A	N/A	NA	NA
SMscf3717-34587-35043	exon	SMil_00020809	-	1	middle	middle	3	N/A	N/A	N/A	N/A	N/A	N/A	3	N/A	N/A	NA	NA
SMscf376-71245-72559	exon	SMil_00005750	-	4	middle	middle	3	N/A	N/A	N/A	N/A	N/A	N/A	3	N/A	N/A	NA	NA
SMscf3802-46343-47613	exon	SMil_00015726	+	4	middle	middle	3	N/A	N/A	N/A	N/A	N/A	N/A	3	N/A	N/A	NA	NA
SMscf390-52726-53003	exon	SMil_00005865	-	2	middle	middle	3	N/A	N/A	N/A	N/A	N/A	N/A	3	N/A	N/A	NA	NA
SMscf3931-26142-29020	exon	SMil_00007861	+	6	middle	middle	3	N/A	N/A	N/A	N/A	N/A	N/A	3	N/A	N/A	NA	NA
SMscf4-48475-48893	exon	SMil_00000359	+	2	middle	middle	3	N/A	N/A	N/A	N/A	N/A	N/A	3	N/A	N/A	NA	NA
SMscf4168-40944-41315	exon	SMil_00018706	+	2	middle	middle	3	N/A	N/A	N/A	N/A	N/A	N/A	3	N/A	N/A	NA	NA
SMscf430-132648-135340	exon	SMil_00001629	+	5	middle	middle	3	N/A	N/A	N/A	N/A	N/A	N/A	3	N/A	N/A	NA	NA
SMscf5029-36462-38084	exon	SMil_00015135	+	6	middle	middle	3	N/A	N/A	N/A	N/A	N/A	N/A	3	N/A	N/A	NA	NA
SMscf5090-23099-23933	exon	SMil_00023557	+	3	middle	middle	3	N/A	N/A	N/A	N/A	N/A	N/A	3	N/A	N/A	NA	NA
SMscf51-138474-138816	exon	SMil_00000116	-	1	middle	middle	3	N/A	N/A	N/A	N/A	N/A	N/A	3	N/A	N/A	NA	NA
SMscf51-267892-268360	exon	SMil_00000124	-	2	middle	middle	3	N/A	N/A	N/A	N/A	N/A	N/A	3	N/A	N/A	NA	NA
SMscf5135-27113-28298	exon	SMil_00023642	-	5	middle	middle	3	N/A	N/A	N/A	N/A	N/A	N/A	3	N/A	N/A	NA	NA
SMscf5270-24024-24483	exon	SMil_00020683	-	2	middle	middle	3	N/A	N/A	N/A	N/A	N/A	N/A	3	N/A	N/A	NA	NA
SMscf564-3059-4928	exon	SMil_00007201	-	6	middle	middle	3	N/A	N/A	N/A	N/A	N/A	N/A	3	N/A	N/A	NA	NA
SMscf6322-31723-33707	exon	SMil_00023083	-	7	middle	middle	3	N/A	N/A	N/A	N/A	N/A	N/A	3	N/A	N/A	NA	NA
SMscf6348-5697-6567	exon	SMil_00025312	+	4	middle	middle	3	N/A	N/A	N/A	N/A	N/A	N/A	3	N/A	3	osa_circ_003134	Os_ciR2732_OS01G0665250
SMscf646-81609-82781	exon	SMil_00008225	+	4	middle	end	3	N/A	N/A	N/A	N/A	N/A	N/A	3	N/A	N/A	NA	NA
SMscf6514-27067-27936	exon	SMil_00023604	+	2	middle	middle	3	N/A	N/A	N/A	N/A	N/A	N/A	3	N/A	N/A	NA	NA
SMscf664-39146-39518	exon	SMil_00002890	+	1	middle	middle	3	N/A	N/A	N/A	N/A	N/A	N/A	3	N/A	N/A	NA	NA
SMscf682-41883-43010	exon	SMil_00008517	+	3	middle	middle	3	N/A	N/A	N/A	N/A	N/A	N/A	3	N/A	N/A	NA	NA
SMscf682-41883-43373	exon	SMil_00008517	+	5	middle	middle	3	N/A	N/A	N/A	N/A	N/A	N/A	3	N/A	N/A	NA	NA
SMscf709-25917-26905	exon	SMil_00008714	+	5	middle	middle	3	N/A	N/A	N/A	N/A	N/A	N/A	3	N/A	N/A	gar_circ_000401	NA
SMscf831-57732-60539	exon	SMil_00009561	-	7	middle	middle	3	N/A	N/A	N/A	N/A	N/A	N/A	3	N/A	N/A	csi_circ_002308	NA
SMscf1134-33615-34755	exon	SMil_00002275	+	3	middle	middle	3	N/A	N/A	N/A	N/A	N/A	N/A	N/A	3	N/A	NA	NA
SMscf1148-35338-35912	exon	SMil_00010034	+	2	middle	middle	3	N/A	N/A	N/A	N/A	N/A	N/A	N/A	3	N/A	NA	NA
SMscf1332-44956-46372	exon	SMil_00012598	+	2	middle	middle	3	N/A	N/A	N/A	N/A	N/A	N/A	N/A	3	N/A	NA	NA
SMscf173-98222-98808	exon	SMil_00003621	-	1	middle	middle	3	N/A	N/A	N/A	N/A	N/A	N/A	N/A	3	N/A	NA	NA
SMscf1792-15115-16389	exon	SMil_00012722	+	4	middle	end	3	N/A	N/A	N/A	N/A	N/A	N/A	N/A	3	N/A	NA	NA
SMscf1938-34541-35602	exon	SMil_00015384	+	5	middle	middle	3	N/A	N/A	N/A	N/A	N/A	N/A	N/A	3	N/A	ath_circ_022253	ath-circ62151-AT4G29900_AT4G29900
SMscf2053-81527-82824	exon	SMil_00008543	-	4	middle	middle	3	N/A	N/A	N/A	N/A	N/A	N/A	N/A	3	N/A	NA	NA
SMscf216-19611-20162	exon	SMil_00004201	+	2	middle	middle	3	N/A	N/A	N/A	N/A	N/A	N/A	N/A	3	N/A	NA	NA
SMscf2192-38169-38440	exon	SMil_00016300	+	1	middle	middle	3	N/A	N/A	N/A	N/A	N/A	N/A	N/A	3	N/A	NA	NA
SMscf226-108293-108583	exon	SMil_00001980	+	1	middle	middle	3	N/A	N/A	N/A	N/A	N/A	N/A	N/A	3	N/A	NA	NA
SMscf2309-31447-31727	exon	SMil_00016759	+	1	middle	middle	3	N/A	N/A	N/A	N/A	N/A	N/A	N/A	3	N/A	NA	NA
SMscf239-73360-73765	exon	SMil_00004451	-	2	middle	middle	3	N/A	N/A	N/A	N/A	N/A	N/A	N/A	3	N/A	NA	NA
SMscf2652-35203-36201	exon	SMil_00017940	+	4	middle	middle	3	N/A	N/A	N/A	N/A	N/A	N/A	N/A	3	N/A	NA	NA
SMscf2739-13650-14002	exon	SMil_00018226	+	2	middle	middle	3	N/A	N/A	N/A	N/A	N/A	N/A	N/A	3	N/A	NA	NA
SMscf2838-4855-5293	exon	SMil_00014878	+	2	middle	middle	3	N/A	N/A	N/A	N/A	N/A	N/A	N/A	3	N/A	NA	NA
SMscf3151-63992-64788	exon	SMil_00010717	+	3	middle	middle	3	N/A	N/A	N/A	N/A	N/A	N/A	N/A	3	N/A	NA	NA
SMscf3324-74950-75298	exon	SMil_00007821	+	2	middle	middle	3	N/A	N/A	N/A	N/A	N/A	N/A	N/A	3	N/A	NA	NA
SMscf3472-27810-28839	exon	SMil_00018749	-	3	middle	middle	3	N/A	N/A	N/A	N/A	N/A	N/A	N/A	3	N/A	NA	NA
SMscf3647-34454-35411	exon	SMil_00020628	+	5	middle	middle	3	N/A	N/A	N/A	N/A	N/A	N/A	N/A	3	N/A	NA	NA
SMscf3837-20237-21040	exon	SMil_00021115	-	2	middle	middle	3	N/A	N/A	N/A	N/A	N/A	N/A	N/A	3	N/A	NA	NA
SMscf4001-30177-32312	exon	SMil_00021426	+	4	middle	middle	3	N/A	N/A	N/A	N/A	N/A	N/A	N/A	3	N/A	NA	NA
SMscf4119-14814-15273	exon	SMil_00021644	+	2	middle	middle	3	N/A	N/A	N/A	N/A	N/A	N/A	N/A	3	N/A	pbe_circ_000141	NA
SMscf414-127149-128523	exon	SMil_00002504	-	2	middle	middle	3	N/A	N/A	N/A	N/A	N/A	N/A	N/A	3	N/A	NA	NA
SMscf4456-10305-11932	exon	SMil_00022338	-	4	middle	end	3	N/A	N/A	N/A	N/A	N/A	N/A	N/A	3	N/A	csi_circ_000528	NA
SMscf4622-15455-16338	exon	SMil_00022642	-	4	middle	middle	3	N/A	N/A	N/A	N/A	N/A	N/A	N/A	3	N/A	NA	NA
SMscf4846-4770-5984	exon	SMil_00023123	+	3	middle	middle	3	N/A	N/A	N/A	N/A	N/A	N/A	N/A	3	N/A	NA	NA
SMscf4977-3558-3864	exon	SMil_00023375	+	1	middle	middle	3	N/A	N/A	N/A	N/A	N/A	N/A	N/A	3	N/A	NA	NA
SMscf501-83014-83481	exon	SMil_00002378	+	2	middle	middle	3	N/A	N/A	N/A	N/A	N/A	N/A	N/A	3	N/A	NA	NA
SMscf5309-14798-16136	exon	SMil_00023882	+	3	middle	middle	3	N/A	N/A	N/A	N/A	N/A	N/A	N/A	3	N/A	osa_circ_025054	NA
SMscf5772-4236-5082	exon	SMil_00024588	+	2	middle	middle	3	N/A	N/A	N/A	N/A	N/A	N/A	N/A	3	N/A	NA	NA
SMscf6-159550-160539	exon	SMil_00000499	+	3	middle	middle	3	N/A	N/A	N/A	N/A	N/A	N/A	N/A	3	3	stu_circ_001574	NA
SMscf635-45372-45715	exon	SMil_00008124	+	2	middle	middle	3	N/A	N/A	N/A	N/A	N/A	N/A	N/A	3	N/A	NA	NA
SMscf6412-5657-6245	exon	SMil_00021270	-	2	middle	middle	3	N/A	N/A	N/A	N/A	N/A	N/A	N/A	3	N/A	NA	NA
SMscf6420-18921-19685	exon	SMil_00025384	+	4	middle	middle	3	N/A	N/A	N/A	N/A	N/A	N/A	N/A	3	N/A	NA	NA
SMscf682-34182-34466	exon	SMil_00008516	+	1	middle	middle	3	N/A	N/A	N/A	N/A	N/A	N/A	N/A	3	N/A	NA	NA
SMscf7-3468-4888	exon	SMil_00000311	+	4	middle	middle	3	N/A	N/A	N/A	N/A	N/A	N/A	N/A	3	N/A	NA	NA
SMscf782-63098-63737	exon	SMil_00009249	+	2	middle	middle	3	N/A	N/A	N/A	N/A	N/A	N/A	N/A	3	N/A	NA	NA
SMscf8066-28281-28993	exon	SMil_00020720	-	3	middle	middle	3	N/A	N/A	N/A	N/A	N/A	N/A	N/A	3	N/A	NA	NA
SMscf1004-17177-19704	exon	SMil_00003707	-	8	middle	middle	3	N/A	N/A	N/A	N/A	N/A	N/A	N/A	N/A	3	gma_circ_006267	NA
SMscf1013-61208-62771	exon	SMil_00002001	+	3	start	middle	3	N/A	N/A	N/A	N/A	N/A	N/A	N/A	N/A	3	NA	NA
SMscf1026-33056-34034	exon	SMil_00010723	-	4	middle	middle	3	N/A	N/A	N/A	N/A	N/A	N/A	N/A	N/A	3	csi_circ_001484	NA
SMscf1044-15217-16475	exon	SMil_00010876	-	4	middle	middle	3	N/A	N/A	N/A	N/A	N/A	N/A	N/A	N/A	3	NA	NA
SMscf1069-29930-30443	exon	SMil_00011003	-	3	middle	middle	3	N/A	N/A	N/A	N/A	N/A	N/A	N/A	N/A	3	sly_circ_000375	NA
SMscf1197-47468-47983	exon	SMil_00011782	+	2	middle	middle	3	N/A	N/A	N/A	N/A	N/A	N/A	N/A	N/A	3	NA	NA
SMscf1200-37575-38341	exon	SMil_00009152	+	3	middle	middle	3	N/A	N/A	N/A	N/A	N/A	N/A	N/A	N/A	3	NA	NA
SMscf124-166982-167827	exon	SMil_00000977	-	2	middle	end	3	N/A	N/A	N/A	N/A	N/A	N/A	N/A	N/A	3	NA	NA
SMscf166-56414-57071	exon	SMil_00003495	-	2	start	middle	3	N/A	N/A	N/A	N/A	N/A	N/A	N/A	N/A	3	NA	NA
SMscf1679-34817-35715	exon	SMil_00014284	-	5	middle	middle	3	N/A	N/A	N/A	N/A	N/A	N/A	N/A	N/A	3	NA	NA
SMscf1797-72805-73692	exon	SMil_00005536	-	2	middle	middle	3	N/A	N/A	N/A	N/A	N/A	N/A	N/A	N/A	3	NA	NA
SMscf1834-38674-42195	exon	SMil_00006220	+	5	middle	middle	3	N/A	N/A	N/A	N/A	N/A	N/A	N/A	N/A	3	osa_circ_012832	NA
SMscf1834-56740-57470	exon	SMil_00006221	-	4	middle	middle	3	N/A	N/A	N/A	N/A	N/A	N/A	N/A	N/A	3	csi_circ_003116	NA
SMscf2042-59747-61839	exon	SMil_00009408	+	6	middle	middle	3	N/A	N/A	N/A	N/A	N/A	N/A	N/A	N/A	3	NA	NA
SMscf2193-14854-15712	exon	SMil_00016305	-	2	middle	middle	3	N/A	N/A	N/A	N/A	N/A	N/A	N/A	N/A	3	NA	NA
SMscf2277-31785-32936	exon	SMil_00016604	+	4	middle	end	3	N/A	N/A	N/A	N/A	N/A	N/A	N/A	N/A	3	NA	NA
SMscf2285-24176-26338	exon	SMil_00016639	-	7	middle	middle	3	N/A	N/A	N/A	N/A	N/A	N/A	N/A	N/A	3	NA	NA
SMscf294-22939-24029	exon	SMil_00004949	-	4	middle	middle	3	N/A	N/A	N/A	N/A	N/A	N/A	N/A	N/A	3	NA	NA
SMscf330-65059-65639	exon	SMil_00005252	+	2	middle	middle	3	N/A	N/A	N/A	N/A	N/A	N/A	N/A	N/A	3	NA	NA
SMscf3595-25470-26793	exon	SMil_00020505	-	3	middle	middle	3	N/A	N/A	N/A	N/A	N/A	N/A	N/A	N/A	3	NA	NA
SMscf3659-7759-8133	exon	SMil_00020657	-	1	middle	middle	3	N/A	N/A	N/A	N/A	N/A	N/A	N/A	N/A	3	NA	NA
SMscf375-62342-65471	exon	SMil_00005734	-	5	middle	middle	3	N/A	N/A	N/A	N/A	N/A	N/A	N/A	N/A	3	NA	NA
SMscf3860-17265-18577	exon	SMil_00021169	+	5	middle	middle	3	N/A	N/A	N/A	N/A	N/A	N/A	N/A	N/A	3	NA	NA
SMscf3983-7979-10174	exon	SMil_00015021	-	4	start	middle	3	N/A	N/A	N/A	N/A	N/A	N/A	N/A	N/A	3	NA	NA
SMscf4034-34991-36379	exon	SMil_00010694	-	4	middle	middle	3	N/A	N/A	N/A	N/A	N/A	N/A	N/A	N/A	3	stu_circ_001576	NA
SMscf416-20823-22000	exon	SMil_00006155	-	2	middle	middle	3	N/A	N/A	N/A	N/A	N/A	N/A	N/A	N/A	3	NA	NA
SMscf4224-6097-6805	exon	SMil_00015109	+	3	middle	middle	3	N/A	N/A	N/A	N/A	N/A	N/A	N/A	N/A	3	NA	NA
SMscf4637-7331-7697	exon	SMil_00022693	+	1	middle	middle	3	N/A	N/A	N/A	N/A	N/A	N/A	N/A	N/A	3	ath_circ_023579	ATH_circ07172_AT4G39220
SMscf4762-8256-8807	exon	SMil_00022943	-	2	middle	middle	3	N/A	N/A	N/A	N/A	N/A	N/A	N/A	N/A	3	csi_circ_000783	NA
SMscf487-59082-59561	exon	SMil_00006897	+	2	middle	middle	3	N/A	N/A	N/A	N/A	N/A	N/A	N/A	N/A	3	NA	NA
SMscf4878-371-4941	exon	SMil_00023199	+	4	start	middle	3	N/A	N/A	N/A	N/A	N/A	N/A	N/A	N/A	3	NA	NA
SMscf497-96775-97462	exon	SMil_00006979	-	3	middle	middle	3	N/A	N/A	N/A	N/A	N/A	N/A	N/A	N/A	3	NA	NA
SMscf524-5986-7827	exon	SMil_00007220	+	6	middle	middle	3	N/A	N/A	N/A	N/A	N/A	N/A	N/A	N/A	3	NA	NA
SMscf5353-19042-19410	exon	SMil_00019994	-	1	middle	middle	3	N/A	N/A	N/A	N/A	N/A	N/A	N/A	N/A	3	NA	NA
SMscf54-199363-199980	exon	SMil_00000355	-	3	middle	middle	3	N/A	N/A	N/A	N/A	N/A	N/A	N/A	N/A	3	NA	NA
SMscf56-49129-50082	exon	SMil_00001664	+	4	middle	middle	3	N/A	N/A	N/A	N/A	N/A	N/A	N/A	N/A	3	NA	NA
SMscf5772-11922-12329	exon	SMil_00024588	+	2	middle	middle	3	N/A	N/A	N/A	N/A	N/A	N/A	N/A	N/A	3	NA	NA
SMscf6055-8796-9862	exon	SMil_00024963	+	4	middle	middle	3	N/A	N/A	N/A	N/A	N/A	N/A	N/A	N/A	3	NA	NA
SMscf628-108763-109018	exon	SMil_00004159	-	1	middle	middle	3	N/A	N/A	N/A	N/A	N/A	N/A	N/A	N/A	3	NA	ath-circ38195-AT3G07770_AT3G07770
SMscf634-55694-58661	exon	SMil_00008115	+	4	middle	middle	3	N/A	N/A	N/A	N/A	N/A	N/A	N/A	N/A	3	sly_circ_000549	NA
SMscf7291-3708-5612	exon	SMil_00026364	+	10	middle	middle	3	N/A	N/A	N/A	N/A	N/A	N/A	N/A	N/A	3	NA	NA
SMscf8620-13447-14424	exon	SMil_00027520	-	3	middle	middle	3	N/A	N/A	N/A	N/A	N/A	N/A	N/A	N/A	3	NA	NA
SMscf876-37699-38045	exon	SMil_00009914	-	2	middle	middle	3	N/A	N/A	N/A	N/A	N/A	N/A	N/A	N/A	3	NA	NA
SMscf959-49181-50662	exon	SMil_00001650	+	3	middle	middle	3	N/A	N/A	N/A	N/A	N/A	N/A	N/A	N/A	3	NA	NA
SMscf970-70197-75368	exon	SMil_00010454	-	8	middle	middle	3	N/A	N/A	N/A	N/A	N/A	N/A	N/A	N/A	3	ath_circ_019950	ATH_circ06082_AT4G09020
SMscf3261-22176-22673	exon	SMil_00017880	+	2	middle	middle	3	2	N/A	4	N/A	N/A	N/A	N/A	N/A	N/A	NA	NA
SMscf4223-20171-21265	exon	SMil_00021902	-	4	middle	middle	3	2	N/A	N/A	N/A	N/A	N/A	N/A	N/A	4	NA	NA
SMscf682-32670-34119	exon	SMil_00008516	+	2	start	middle	3	2	N/A	4	4	N/A	N/A	N/A	2	N/A	NA	NA
SMscf16-119152-119776	exon	SMil_00000685	-	3	middle	middle	3	N/A	2	N/A	N/A	4	N/A	N/A	N/A	N/A	NA	NA
SMscf1663-57968-58763	exon	SMil_00014190	-	3	middle	middle	3	N/A	2	N/A	4	N/A	3	N/A	N/A	N/A	NA	NA
SMscf557-42378-43715	exon	SMil_00007505	+	3	middle	middle	3	N/A	2	N/A	N/A	N/A	N/A	N/A	N/A	4	NA	NA
SMscf873-105552-105810	exon	SMil_00002579	+	1	middle	middle	3	N/A	2	N/A	N/A	N/A	N/A	2	5	3	NA	NA
SMscf9071-1800-2778	exon	SMil_00027821	+	4	middle	middle	3	N/A	2	4	N/A	N/A	N/A	2	4	N/A	NA	NA
SMscf2390-12206-12601	exon	SMil_00017019	+	2	middle	middle	3	N/A	N/A	N/A	2	N/A	N/A	N/A	4	N/A	NA	NA
SMscf2678-39451-39983	exon	SMil_00016413	+	3	middle	middle	3	N/A	N/A	N/A	2	N/A	N/A	4	N/A	N/A	NA	NA
SMscf309-82235-83043	exon	SMil_00005079	-	4	middle	middle	3	N/A	N/A	N/A	2	N/A	N/A	N/A	4	N/A	NA	NA
SMscf3887-15754-17398	exon	SMil_00021237	-	4	middle	middle	3	N/A	N/A	N/A	2	N/A	4	N/A	3	N/A	NA	NA
SMscf4534-11508-12225	exon	SMil_00022483	-	3	middle	middle	3	N/A	N/A	N/A	2	N/A	N/A	3	N/A	4	NA	NA
SMscf10871-10626-12881	exon	SMil_00025663	+	8	middle	middle	3	N/A	N/A	N/A	N/A	2	4	N/A	N/A	N/A	NA	NA
SMscf2395-45200-45769	exon	SMil_00017033	+	2	middle	middle	3	N/A	N/A	N/A	N/A	2	N/A	6	2	2	NA	NA
SMscf343-73233-76217	exon	SMil_00005376	+	6	middle	middle	3	N/A	N/A	N/A	N/A	2	4	N/A	N/A	N/A	csi_circ_000748	NA
SMscf5366-12534-14118	exon	SMil_00023970	+	3	start	middle	3	N/A	N/A	N/A	N/A	2	N/A	N/A	4	N/A	NA	NA
SMscf5686-7677-8396	exon	SMil_00024466	+	1	middle	end	3	N/A	N/A	N/A	N/A	2	N/A	N/A	5	2	NA	NA
SMscf1161-5705-6610	exon	SMil_00011576	+	2	middle	middle	3	N/A	N/A	N/A	N/A	N/A	2	4	N/A	N/A	NA	NA
SMscf160-33582-33926	exon	SMil_00003408	+	2	middle	middle	3	N/A	N/A	N/A	N/A	N/A	2	N/A	N/A	4	NA	NA
SMscf267-55289-55952	exon	SMil_00004687	+	2	middle	middle	3	N/A	N/A	N/A	N/A	N/A	2	N/A	N/A	4	ath_circ_013063	NA
SMscf5117-24111-24437	exon	SMil_00023608	-	2	middle	middle	3	N/A	N/A	N/A	N/A	N/A	2	N/A	4	N/A	NA	NA
SMscf241-32474-34567	exon	SMil_00000129	-	6	middle	middle	3	N/A	N/A	N/A	N/A	N/A	N/A	2	N/A	4	stu_circ_001176	NA
SMscf2843-29380-31714	exon	SMil_00018550	-	3	middle	middle	3	N/A	N/A	N/A	N/A	N/A	N/A	2	4	N/A	NA	NA
SMscf8397-1889-2873	exon	SMil_00027357	+	5	middle	middle	3	N/A	N/A	N/A	N/A	N/A	N/A	2	N/A	4	NA	NA
SMscf158-38012-38453	exon	SMil_00001721	-	2	middle	middle	3	N/A	N/A	N/A	N/A	N/A	N/A	N/A	2	4	NA	NA
SMscf2609-20439-22999	exon	SMil_00017780	+	4	middle	middle	3	N/A	N/A	N/A	N/A	N/A	N/A	N/A	2	4	NA	NA
SMscf4762-7763-8538	exon	SMil_00022943	-	2	middle	middle	3	N/A	N/A	N/A	N/A	N/A	N/A	N/A	2	4	csi_circ_000783	SLY_circ02762_Solyc11g072880.1
SMscf3740-7301-7991	exon	SMil_00020858	-	3	middle	middle	2.75	N/A	N/A	4	N/A	2	3	N/A	2	N/A	NA	NA
SMscf3489-44372-46568	exon	SMil_00012630	-	10	middle	middle	2.75	N/A	N/A	3	N/A	N/A	3	2	3	N/A	sly_circ_000258	NA
SMscf2920-22425-23199	exon	SMil_00018773	-	2	middle	middle	2.75	2	3	N/A	2	N/A	N/A	N/A	N/A	4	NA	NA
SMscf3931-51131-54182	exon	SMil_00007863	-	4	middle	middle	2.66667	5	2	N/A	2	N/A	2	N/A	3	2	sly_circ_000996	NA
SMscf3270-35125-35689	exon	SMil_00019727	+	4	middle	middle	2.66667	4	N/A	N/A	N/A	2	N/A	N/A	2	N/A	NA	NA
SMscf4941-21705-23788	exon	SMil_00023319	-	4	middle	middle	2.66667	3	N/A	2	N/A	N/A	N/A	N/A	N/A	3	NA	NA
SMscf2208-29455-29805	exon	SMil_00016379	+	1	middle	middle	2.66667	N/A	3	N/A	3	N/A	N/A	N/A	2	N/A	NA	NA
SMscf111-70906-72374	exon	SMil_00002833	+	4	middle	middle	2.66667	N/A	N/A	3	N/A	N/A	N/A	2	N/A	3	ath_circ_021029	ATH_circ06376_AT4G19120
SMscf2636-24190-27340	exon	SMil_00017883	-	4	start	middle	2.66667	N/A	N/A	N/A	3	2	N/A	N/A	N/A	3	NA	NA
SMscf305-19745-20202	exon	SMil_00001240	+	2	middle	middle	2.66667	N/A	N/A	N/A	3	2	3	N/A	N/A	N/A	NA	NA
SMscf347-56010-56956	exon	SMil_00005440	-	3	middle	middle	2.66667	N/A	N/A	N/A	3	N/A	N/A	3	2	N/A	NA	NA
SMscf5090-23099-23591	exon	SMil_00023557	+	2	middle	middle	2.66667	N/A	N/A	N/A	3	2	3	N/A	N/A	N/A	NA	NA
SMscf2679-37076-37974	exon	SMil_00018040	-	3	middle	middle	2.66667	2	N/A	N/A	N/A	N/A	4	N/A	2	N/A	NA	NA
SMscf4869-8985-9426	exon	SMil_00023178	-	2	middle	middle	2.66667	N/A	2	N/A	N/A	N/A	N/A	2	4	N/A	NA	NA
SMscf404-16880-17509	exon	SMil_00006031	+	3	middle	middle	2.66667	N/A	N/A	2	3	N/A	N/A	3	N/A	N/A	NA	NA
SMscf598-57558-58170	exon	SMil_00007833	-	3	middle	middle	2.66667	N/A	N/A	2	N/A	N/A	N/A	N/A	3	3	gma_circ_001169	NA
SMscf2301-30428-30941	exon	SMil_00016707	-	2	middle	middle	2.5	3	N/A	N/A	N/A	N/A	N/A	N/A	2	N/A	NA	NA
SMscf5114-21171-21599	exon	SMil_00023600	+	2	middle	middle	2.5	3	N/A	N/A	N/A	N/A	N/A	N/A	2	N/A	NA	NA
SMscf5612-1277-2009	exon	SMil_00024367	-	2	middle	middle	2.5	3	N/A	N/A	N/A	N/A	N/A	2	N/A	N/A	NA	NA
SMscf9750-10038-10704	exon	SMil_00028202	-	3	middle	middle	2.5	3	N/A	2	N/A	N/A	2	3	N/A	N/A	NA	NA
SMscf2284-46503-46954	exon	SMil_00009828	+	2	middle	middle	2.5	N/A	3	N/A	N/A	N/A	N/A	N/A	N/A	2	NA	NA
SMscf726-10770-12105	exon	SMil_00001732	-	6	middle	middle	2.5	N/A	3	N/A	N/A	N/A	N/A	N/A	2	N/A	NA	NA
SMscf2928-20949-22297	exon	SMil_00018782	+	3	middle	middle	2.5	N/A	N/A	3	N/A	N/A	N/A	N/A	N/A	2	NA	NA
SMscf3801-28424-29892	exon	SMil_00021031	-	6	middle	middle	2.5	N/A	N/A	3	N/A	N/A	N/A	N/A	2	N/A	csa_circ_000927	NA
SMscf525-30807-31375	exon	SMil_00007239	+	3	middle	middle	2.5	N/A	N/A	3	2	N/A	N/A	N/A	N/A	N/A	NA	NA
SMscf1424-21154-21810	exon	SMil_00013085	+	2	middle	middle	2.5	N/A	N/A	N/A	3	N/A	2	N/A	N/A	N/A	NA	NA
SMscf2491-19241-19688	exon	SMil_00017407	-	3	middle	middle	2.5	N/A	N/A	N/A	3	2	N/A	N/A	N/A	N/A	NA	NA
SMscf2791-15096-15745	exon	SMil_00016214	+	3	middle	middle	2.5	N/A	N/A	N/A	3	N/A	N/A	2	N/A	N/A	NA	NA
SMscf3-31561-32305	exon	SMil_00000282	+	3	middle	middle	2.5	N/A	N/A	N/A	3	N/A	N/A	N/A	2	N/A	NA	NA
SMscf47-7722-8760	exon	SMil_00000509	-	3	middle	middle	2.5	N/A	N/A	N/A	3	N/A	2	N/A	N/A	N/A	NA	NA
SMscf5753-7268-8057	exon	SMil_00024562	-	2	middle	middle	2.5	N/A	N/A	N/A	3	N/A	2	N/A	N/A	N/A	NA	NA
SMscf959-26620-27347	exon	SMil_00001645	+	2	start	middle	2.5	N/A	N/A	N/A	3	N/A	N/A	N/A	N/A	2	NA	NA
SMscf286-111542-112510	exon	SMil_00004887	+	3	middle	middle	2.5	N/A	N/A	N/A	N/A	3	2	N/A	N/A	N/A	NA	NA
SMscf3289-66765-67364	exon	SMil_00009909	+	2	middle	middle	2.5	N/A	N/A	N/A	N/A	3	N/A	N/A	2	N/A	NA	NA
SMscf679-123772-124843	exon	SMil_00001379	+	4	middle	end	2.5	N/A	N/A	N/A	N/A	3	N/A	2	N/A	N/A	NA	NA
SMscf806-39150-39460	exon	SMil_00009419	-	1	middle	middle	2.5	N/A	N/A	N/A	N/A	3	2	N/A	N/A	N/A	NA	NA
SMscf4864-15493-15860	exon	SMil_00023166	-	1	middle	middle	2.5	N/A	N/A	N/A	N/A	N/A	3	N/A	N/A	2	NA	NA
SMscf5081-22650-23448	exon	SMil_00023541	+	3	middle	middle	2.5	N/A	N/A	N/A	N/A	N/A	3	2	N/A	N/A	NA	NA
SMscf589-15147-16242	exon	SMil_00007765	+	6	middle	middle	2.5	N/A	N/A	N/A	N/A	N/A	3	N/A	2	N/A	NA	NA
SMscf971-47491-49961	exon	SMil_00008095	+	6	middle	middle	2.5	N/A	N/A	N/A	N/A	N/A	3	N/A	2	N/A	NA	NA
SMscf1131-47089-48269	exon	SMil_00011393	+	5	middle	middle	2.5	N/A	N/A	N/A	N/A	N/A	N/A	3	2	N/A	NA	NA
SMscf3289-66762-68771	exon	SMil_00009909	+	3	middle	middle	2.5	N/A	N/A	N/A	N/A	N/A	N/A	3	N/A	2	NA	NA
SMscf3542-36514-36821	exon	SMil_00020381	+	1	middle	middle	2.5	N/A	N/A	N/A	N/A	N/A	N/A	3	N/A	2	osa_circ_012306	NA
SMscf4201-19636-20762	exon	SMil_00021841	+	2	middle	middle	2.5	N/A	N/A	N/A	N/A	N/A	N/A	3	2	N/A	NA	NA
SMscf6569-9770-10306	exon	SMil_00025566	-	2	start	middle	2.5	N/A	N/A	N/A	N/A	N/A	N/A	3	2	N/A	NA	NA
SMscf8150-7940-8418	exon	SMil_00027142	+	3	middle	middle	2.5	N/A	N/A	N/A	N/A	N/A	N/A	3	2	N/A	NA	NA
SMscf1634-33216-35540	exon	SMil_00014072	-	4	start	middle	2.5	N/A	N/A	N/A	N/A	N/A	N/A	N/A	3	2	NA	NA
SMscf1510-57491-61361	exon	SMil_00013502	+	11	middle	end	2.5	2	3	N/A	N/A	N/A	N/A	N/A	N/A	N/A	NA	NA
SMscf2409-37347-38775	exon	SMil_00017097	+	3	middle	middle	2.5	2	N/A	N/A	N/A	N/A	N/A	3	N/A	N/A	NA	NA
SMscf301-67956-68381	exon	SMil_00004996	+	2	middle	middle	2.5	2	N/A	N/A	N/A	3	N/A	N/A	N/A	N/A	NA	NA
SMscf4941-19087-20604	exon	SMil_00023319	-	4	middle	middle	2.5	2	N/A	N/A	N/A	N/A	N/A	N/A	3	N/A	csa_circ_004686	NA
SMscf6249-17211-19893	exon	SMil_00025189	-	10	middle	middle	2.5	2	N/A	N/A	N/A	N/A	N/A	N/A	N/A	3	NA	NA
SMscf6738-18543-18823	exon	SMil_00023695	-	2	middle	middle	2.5	2	N/A	N/A	3	N/A	N/A	N/A	N/A	N/A	NA	NA
SMscf1356-11958-15872	exon	SMil_00009615	+	7	middle	middle	2.5	N/A	2	N/A	N/A	N/A	N/A	N/A	N/A	3	csi_circ_000218	NA
SMscf2786-32620-33296	exon	SMil_00018367	+	3	middle	middle	2.5	N/A	2	N/A	N/A	N/A	N/A	N/A	N/A	3	NA	NA
SMscf4410-1207-1827	exon	SMil_00022264	-	4	middle	middle	2.5	N/A	2	N/A	N/A	N/A	N/A	3	N/A	N/A	NA	NA
SMscf4941-19087-20599	exon	SMil_00023319	-	4	middle	middle	2.5	N/A	2	3	N/A	N/A	N/A	2	3	N/A	csa_circ_004686	NA
SMscf565-66535-67405	exon	SMil_00007577	+	5	middle	middle	2.5	N/A	2	N/A	2	N/A	N/A	3	3	N/A	NA	NA
SMscf849-32533-33711	exon	SMil_00009713	+	3	middle	end	2.5	N/A	2	N/A	N/A	N/A	N/A	N/A	N/A	3	NA	NA
SMscf2479-44378-45057	exon	SMil_00017360	-	4	middle	middle	2.5	N/A	N/A	2	N/A	N/A	N/A	N/A	3	N/A	sly_circ_000177	NA
SMscf81-73757-75549	exon	SMil_00001142	+	3	middle	middle	2.5	N/A	N/A	2	3	N/A	N/A	N/A	N/A	N/A	NA	NA
SMscf1969-25263-25788	exon	SMil_00015506	-	2	middle	middle	2.5	N/A	N/A	N/A	2	N/A	N/A	N/A	N/A	3	NA	NA
SMscf2826-39913-40376	exon	SMil_00018501	-	2	middle	middle	2.5	N/A	N/A	N/A	2	N/A	3	N/A	N/A	N/A	NA	NA
SMscf294-100617-101321	exon	SMil_00004951	-	2	middle	middle	2.5	N/A	N/A	N/A	2	3	N/A	N/A	N/A	N/A	NA	NA
SMscf330-100476-100782	exon	SMil_00005256	-	1	middle	middle	2.5	N/A	N/A	N/A	2	N/A	3	N/A	N/A	N/A	NA	NA
SMscf4205-6742-10139	exon	SMil_00021850	-	4	middle	middle	2.5	N/A	N/A	N/A	2	3	N/A	N/A	N/A	N/A	NA	NA
SMscf5117-17652-24437	exon	SMil_00023608	-	6	middle	middle	2.5	N/A	N/A	N/A	2	N/A	N/A	3	N/A	N/A	NA	NA
SMscf2305-41252-41792	exon	SMil_00016743	-	2	middle	middle	2.5	N/A	N/A	N/A	N/A	2	N/A	N/A	3	N/A	NA	NA
SMscf367-42436-43118	exon	SMil_00005640	+	1	middle	middle	2.5	N/A	N/A	N/A	N/A	2	N/A	3	N/A	N/A	NA	NA
SMscf3939-12832-14530	exon	SMil_00021326	+	7	middle	end	2.5	N/A	N/A	N/A	N/A	2	N/A	N/A	N/A	3	NA	NA
SMscf9680-5520-7313	exon	SMil_00028160	+	4	middle	middle	2.5	N/A	N/A	N/A	N/A	2	3	N/A	N/A	N/A	NA	NA
SMscf329-27037-27715	exon	SMil_00005230	+	4	middle	middle	2.5	N/A	N/A	N/A	N/A	N/A	2	3	N/A	N/A	NA	NA
SMscf681-40830-43302	exon	SMil_00008509	-	7	middle	middle	2.5	N/A	N/A	N/A	N/A	N/A	2	3	N/A	N/A	NA	NA
SMscf1219-66057-67560	exon	SMil_00010050	-	5	start	end	2.5	N/A	N/A	N/A	N/A	N/A	N/A	2	3	N/A	NA	NA
SMscf16-149364-150072	exon	SMil_00000692	-	5	middle	middle	2.42857	N/A	2	2	2	4	N/A	2	3	2	NA	NA
SMscf51-190434-190968	exon	SMil_00000121	+	3	middle	middle	2.33333	3	N/A	N/A	N/A	2	N/A	N/A	N/A	2	csi_circ_001600	NA
SMscf375-67934-68417	exon	SMil_00005734	-	2	middle	middle	2.33333	N/A	N/A	3	N/A	2	N/A	N/A	N/A	2	NA	NA
SMscf3015-20522-20899	exon	SMil_00019039	-	1	middle	middle	2.33333	N/A	N/A	N/A	N/A	N/A	3	2	N/A	2	NA	NA
SMscf3531-15307-16274	exon	SMil_00020356	+	2	middle	middle	2.33333	N/A	2	N/A	N/A	N/A	N/A	3	N/A	2	NA	NA
SMscf67-46931-47523	exon	SMil_00001860	-	2	middle	middle	2.33333	N/A	2	2	N/A	N/A	N/A	N/A	3	N/A	NA	NA
SMscf1790-35429-36059	exon	SMil_00014727	+	4	middle	middle	2.33333	N/A	N/A	2	2	N/A	N/A	N/A	N/A	3	NA	NA
SMscf1515-65744-66253	exon	SMil_00008887	+	2	middle	middle	2.33333	N/A	N/A	N/A	2	N/A	N/A	2	3	N/A	NA	NA
SMscf345-65982-66413	exon	SMil_00002562	+	2	middle	middle	2.33333	N/A	N/A	N/A	2	N/A	3	N/A	2	N/A	NA	NA
SMscf221-92392-93382	exon	SMil_00004255	+	2	middle	middle	2.33333	N/A	N/A	N/A	N/A	2	3	2	N/A	N/A	NA	NA
SMscf3916-59186-60181	exon	SMil_00012255	-	4	middle	middle	2.33333	N/A	N/A	N/A	N/A	2	2	3	N/A	N/A	NA	NA
SMscf5063-4889-5269	exon	SMil_00023512	+	1	middle	middle	2.33333	N/A	N/A	N/A	N/A	2	N/A	2	3	N/A	NA	NA
SMscf832-33862-36783	exon	SMil_00009572	+	5	middle	middle	2.33333	N/A	N/A	N/A	N/A	N/A	N/A	2	2	3	NA	NA
SMscf1386-64315-65878	exon	SMil_00012937	-	4	middle	middle	2.25	N/A	N/A	3	2	N/A	2	N/A	2	N/A	NA	NA
SMscf100-109310-110151	exon	SMil_00002632	+	4	middle	middle	2	2	N/A	N/A	N/A	N/A	N/A	N/A	N/A	N/A	NA	NA
SMscf11240-5168-6673	exon	SMil_00027384	-	4	middle	middle	2	2	N/A	N/A	N/A	N/A	N/A	N/A	N/A	N/A	NA	NA
SMscf11702-6135-6683	exon	SMil_00029109	+	1	middle	middle	2	2	N/A	N/A	N/A	N/A	N/A	N/A	N/A	N/A	NA	NA
SMscf12-56395-59367	exon	SMil_00000266	+	4	middle	middle	2	2	N/A	N/A	N/A	N/A	N/A	N/A	N/A	N/A	NA	NA
SMscf1262-34304-36755	exon	SMil_00012174	-	5	middle	middle	2	2	N/A	N/A	N/A	N/A	N/A	N/A	N/A	N/A	NA	NA
SMscf148-30399-33441	exon	SMil_00003323	+	7	middle	middle	2	2	N/A	N/A	N/A	N/A	N/A	N/A	N/A	N/A	NA	NA
SMscf1536-100593-104311	exon	SMil_00003562	-	10	middle	middle	2	2	N/A	N/A	N/A	N/A	N/A	N/A	N/A	N/A	ath_circ_023533	NA
SMscf1564-39629-40319	exon	SMil_00013791	-	4	middle	middle	2	2	N/A	N/A	N/A	N/A	N/A	N/A	N/A	N/A	NA	NA
SMscf1820-12150-12908	exon	SMil_00014840	+	2	middle	middle	2	2	N/A	N/A	N/A	N/A	N/A	N/A	N/A	N/A	NA	NA
SMscf1987-31396-31779	exon	SMil_00015544	-	1	middle	middle	2	2	N/A	N/A	N/A	N/A	N/A	N/A	N/A	N/A	NA	NA
SMscf2265-33147-34367	exon	SMil_00016571	+	2	middle	middle	2	2	N/A	N/A	N/A	N/A	N/A	N/A	N/A	N/A	NA	NA
SMscf24-7658-9714	exon	SMil_00000979	+	5	middle	middle	2	2	N/A	N/A	N/A	N/A	N/A	N/A	2	2	NA	NA
SMscf2475-37804-38237	exon	SMil_00017340	-	2	middle	middle	2	2	N/A	N/A	N/A	N/A	N/A	N/A	N/A	N/A	NA	NA
SMscf3124-39596-40123	exon	SMil_00019352	+	3	middle	middle	2	2	N/A	N/A	N/A	N/A	N/A	N/A	N/A	N/A	NA	NA
SMscf324-41265-42605	exon	SMil_00002741	+	4	middle	end	2	2	N/A	N/A	N/A	N/A	N/A	N/A	N/A	N/A	NA	NA
SMscf3284-9661-10377	exon	SMil_00017075	+	4	middle	middle	2	2	N/A	N/A	N/A	N/A	N/A	2	N/A	N/A	NA	NA
SMscf348-27979-30528	exon	SMil_00005463	-	4	start	middle	2	2	N/A	N/A	N/A	N/A	N/A	2	N/A	N/A	NA	NA
SMscf37-101347-102388	exon	SMil_00001214	-	4	middle	middle	2	2	N/A	N/A	N/A	N/A	N/A	N/A	N/A	N/A	ath_circ_025926	ATH_circ10587_other
SMscf3766-53571-56520	exon	SMil_00014479	-	6	middle	middle	2	2	N/A	N/A	N/A	N/A	N/A	N/A	N/A	N/A	NA	NA
SMscf452-4517-5266	exon	SMil_00006578	-	2	middle	middle	2	2	N/A	N/A	N/A	N/A	N/A	N/A	N/A	N/A	NA	NA
SMscf6002-3991-4782	exon	SMil_00024893	-	2	middle	middle	2	2	2	N/A	N/A	N/A	N/A	N/A	N/A	N/A	NA	NA
SMscf6322-33077-33707	exon	SMil_00023083	-	3	middle	middle	2	2	N/A	N/A	N/A	N/A	N/A	N/A	N/A	N/A	NA	NA
SMscf661-47678-48542	exon	SMil_00008364	-	3	start	middle	2	2	N/A	N/A	N/A	N/A	N/A	N/A	N/A	N/A	csi_circ_000462	NA
SMscf7424-8392-9074	exon	SMil_00026484	+	4	middle	middle	2	2	N/A	N/A	N/A	N/A	N/A	N/A	N/A	N/A	NA	NA
SMscf7498-16253-17904	exon	SMil_00026557	-	7	middle	middle	2	2	N/A	N/A	N/A	N/A	N/A	N/A	N/A	N/A	NA	NA
SMscf8620-10735-11941	exon	SMil_00027520	-	3	middle	middle	2	2	N/A	N/A	N/A	N/A	N/A	N/A	N/A	N/A	NA	NA
SMscf907-78379-80048	exon	SMil_00006565	+	2	middle	middle	2	2	N/A	N/A	N/A	N/A	N/A	N/A	N/A	N/A	NA	NA
SMscf9308-28480-28985	exon	SMil_00020905	-	3	middle	middle	2	2	N/A	N/A	N/A	N/A	N/A	N/A	N/A	N/A	NA	NA
SMscf97-91196-92163	exon	SMil_00002524	-	5	middle	middle	2	2	N/A	N/A	N/A	N/A	N/A	N/A	N/A	N/A	NA	NA
SMscf10-143027-145031	exon	SMil_00000172	-	5	middle	middle	2	N/A	2	N/A	N/A	N/A	N/A	N/A	N/A	N/A	NA	NA
SMscf10197-9878-10496	exon	SMil_00028471	+	2	middle	middle	2	N/A	2	N/A	N/A	2	N/A	2	N/A	N/A	NA	NA
SMscf1102-15099-17336	exon	SMil_00011208	-	6	start	middle	2	N/A	2	N/A	N/A	N/A	N/A	N/A	N/A	N/A	NA	NA
SMscf12724-3137-4931	exon	SMil_00029449	-	3	middle	middle	2	N/A	2	N/A	N/A	N/A	N/A	N/A	N/A	N/A	NA	NA
SMscf1471-66149-66740	exon	SMil_00013302	+	4	middle	middle	2	N/A	2	N/A	N/A	N/A	N/A	N/A	N/A	N/A	NA	NA
SMscf1510-40062-41286	exon	SMil_00013501	-	6	middle	middle	2	N/A	2	N/A	N/A	N/A	N/A	N/A	N/A	N/A	gra_circ_000592	NA
SMscf161-51409-53270	exon	SMil_00002531	-	4	middle	middle	2	N/A	2	N/A	N/A	N/A	N/A	N/A	N/A	N/A	ath_circ_018718	ath-circ50795-AT3G58570_AT3G58570
SMscf165-37592-42223	exon	SMil_00003462	+	9	middle	middle	2	N/A	2	N/A	N/A	N/A	N/A	N/A	N/A	N/A	NA	NA
SMscf1764-53480-54608	exon	SMil_00003364	+	3	middle	middle	2	N/A	2	N/A	N/A	N/A	N/A	N/A	N/A	2	NA	NA
SMscf231-98349-100392	exon	SMil_00004352	-	5	middle	middle	2	N/A	2	N/A	N/A	N/A	N/A	N/A	N/A	N/A	csi_circ_000762	NA
SMscf2351-1125-5494	exon	SMil_00016906	+	5	start	middle	2	N/A	2	N/A	N/A	N/A	N/A	N/A	N/A	N/A	NA	NA
SMscf2395-45979-47247	exon	SMil_00017033	+	3	middle	middle	2	N/A	2	N/A	N/A	N/A	N/A	N/A	N/A	N/A	NA	NA
SMscf275-32713-33664	exon	SMil_00003303	+	3	middle	middle	2	N/A	2	N/A	N/A	N/A	N/A	N/A	N/A	N/A	NA	NA
SMscf2826-8216-8986	exon	SMil_00018498	+	3	middle	middle	2	N/A	2	2	N/A	N/A	N/A	N/A	N/A	N/A	NA	NA
SMscf295-83519-84253	exon	SMil_00004956	-	5	middle	middle	2	N/A	2	N/A	N/A	N/A	N/A	N/A	N/A	N/A	NA	NA
SMscf2996-46011-46926	exon	SMil_00018966	+	5	middle	middle	2	N/A	2	N/A	N/A	N/A	N/A	N/A	N/A	N/A	NA	NA
SMscf3406-70398-71109	exon	SMil_00012094	-	2	middle	middle	2	N/A	2	N/A	N/A	N/A	N/A	N/A	N/A	N/A	NA	NA
SMscf3492-9464-10002	exon	SMil_00020266	-	2	middle	middle	2	N/A	2	N/A	N/A	N/A	N/A	N/A	N/A	N/A	NA	NA
SMscf3869-20048-20612	exon	SMil_00021190	+	2	middle	middle	2	N/A	2	N/A	N/A	N/A	N/A	N/A	N/A	N/A	ath_circ_024136	ATH_circ07365_AT5G05170
SMscf3892-34227-35226	exon	SMil_00021247	-	2	middle	middle	2	N/A	2	N/A	N/A	N/A	N/A	N/A	N/A	N/A	NA	NA
SMscf404-76829-77255	exon	SMil_00006036	+	1	middle	middle	2	N/A	2	N/A	N/A	N/A	N/A	N/A	N/A	N/A	osa_circ_010235	OSA_circ08280_Os11g0707000
SMscf4064-25360-26763	exon	SMil_00021534	+	5	middle	end	2	N/A	2	N/A	N/A	N/A	N/A	N/A	N/A	N/A	NA	NA
SMscf4090-22995-25058	exon	SMil_00021589	+	5	start	middle	2	N/A	2	N/A	N/A	N/A	N/A	N/A	N/A	N/A	NA	NA
SMscf4141-39615-40026	exon	SMil_00017470	+	1	middle	middle	2	N/A	2	N/A	N/A	N/A	N/A	N/A	N/A	N/A	NA	NA
SMscf429-129312-130180	exon	SMil_00000800	+	5	middle	middle	2	N/A	2	N/A	N/A	N/A	N/A	N/A	N/A	N/A	NA	NA
SMscf498-12810-13797	exon	SMil_00006980	+	2	middle	middle	2	N/A	2	N/A	N/A	N/A	N/A	N/A	N/A	N/A	NA	NA
SMscf5449-20231-26455	exon	SMil_00024101	+	10	middle	middle	2	N/A	2	N/A	N/A	N/A	N/A	N/A	N/A	N/A	ath_circ_006975	NA
SMscf5552-22786-24056	exon	SMil_00024273	-	6	middle	middle	2	N/A	2	N/A	N/A	N/A	N/A	N/A	N/A	N/A	NA	NA
SMscf5628-13452-21405	exon	SMil_00024395	+	8	middle	middle	2	N/A	2	N/A	N/A	N/A	N/A	N/A	N/A	N/A	stu_circ_001176	NA
SMscf5909-34588-35394	exon	SMil_00016105	-	4	middle	middle	2	N/A	2	N/A	N/A	N/A	N/A	N/A	N/A	N/A	csi_circ_000903	NA
SMscf6652-16346-17241	exon	SMil_00025668	-	3	middle	middle	2	N/A	2	N/A	N/A	N/A	N/A	N/A	N/A	N/A	NA	NA
SMscf68-104265-104635	exon	SMil_00001920	+	1	middle	end	2	N/A	2	N/A	N/A	N/A	N/A	N/A	N/A	N/A	osi_circ_000930	OSA_circ06364_Os07g0687200
SMscf7133-7912-10739	exon	SMil_00026212	-	5	start	middle	2	N/A	2	N/A	N/A	N/A	N/A	N/A	N/A	N/A	NA	NA
SMscf750-48724-50278	exon	SMil_00003766	-	3	middle	middle	2	N/A	2	N/A	N/A	N/A	N/A	N/A	N/A	N/A	NA	NA
SMscf10133-10023-10926	exon	SMil_00027638	-	4	middle	middle	2	N/A	N/A	2	N/A	N/A	N/A	N/A	N/A	N/A	NA	NA
SMscf1022-32997-37271	exon	SMil_00010687	-	14	middle	end	2	N/A	N/A	2	N/A	N/A	N/A	N/A	N/A	N/A	csa_circ_003043	NA
SMscf103-75588-76402	exon	SMil_00001996	-	3	start	middle	2	N/A	N/A	2	N/A	N/A	N/A	N/A	N/A	N/A	NA	NA
SMscf10333-7036-7955	exon	SMil_00028533	-	3	start	middle	2	N/A	N/A	2	N/A	N/A	N/A	N/A	N/A	N/A	NA	NA
SMscf106-187711-189202	exon	SMil_00000396	-	5	middle	middle	2	N/A	N/A	2	N/A	N/A	N/A	N/A	N/A	N/A	sly_circ_000775	NA
SMscf1148-53384-54710	exon	SMil_00010034	+	3	middle	middle	2	N/A	N/A	2	N/A	N/A	N/A	N/A	N/A	N/A	NA	NA
SMscf1156-59226-60511	exon	SMil_00011549	+	5	middle	middle	2	N/A	N/A	2	N/A	N/A	N/A	N/A	N/A	N/A	NA	NA
SMscf1171-20185-20850	exon	SMil_00011664	+	3	middle	middle	2	N/A	N/A	2	N/A	N/A	N/A	2	N/A	N/A	NA	NA
SMscf1171-20185-24826	exon	SMil_00011664	+	7	middle	middle	2	N/A	N/A	2	N/A	N/A	N/A	N/A	N/A	N/A	NA	NA
SMscf131-128181-129800	exon	SMil_00003069	+	5	middle	middle	2	N/A	N/A	2	N/A	N/A	N/A	N/A	N/A	N/A	NA	NA
SMscf1329-60490-61693	exon	SMil_00007957	+	3	middle	middle	2	N/A	N/A	2	N/A	N/A	N/A	N/A	N/A	N/A	NA	NA
SMscf1393-16913-20300	exon	SMil_00006249	+	7	middle	end	2	N/A	N/A	2	N/A	N/A	N/A	N/A	N/A	N/A	osa_circ_035094	NA
SMscf1423-49127-49707	exon	SMil_00001569	-	3	middle	middle	2	N/A	N/A	2	N/A	N/A	N/A	N/A	N/A	N/A	NA	NA
SMscf1471-66149-67260	exon	SMil_00013302	+	6	middle	middle	2	N/A	N/A	2	N/A	N/A	N/A	N/A	N/A	N/A	NA	NA
SMscf1705-29732-31132	exon	SMil_00010232	+	5	middle	middle	2	N/A	N/A	2	N/A	N/A	N/A	N/A	N/A	N/A	NA	NA
SMscf171-6546-7334	exon	SMil_00003578	-	5	middle	middle	2	N/A	N/A	2	N/A	N/A	N/A	N/A	N/A	N/A	NA	NA
SMscf1714-12669-13784	exon	SMil_00014463	-	4	middle	middle	2	N/A	N/A	2	N/A	N/A	N/A	N/A	N/A	N/A	NA	ATH_circ06021_AT4G04670
SMscf1714-45635-49764	exon	SMil_00014466	+	13	middle	end	2	N/A	N/A	2	N/A	N/A	N/A	N/A	N/A	N/A	NA	NA
SMscf1714-48274-49764	exon	SMil_00014466	+	4	middle	end	2	N/A	N/A	2	N/A	N/A	N/A	N/A	N/A	N/A	NA	NA
SMscf1880-10272-11284	exon	SMil_00015103	+	2	middle	middle	2	N/A	N/A	2	N/A	N/A	N/A	N/A	N/A	N/A	NA	NA
SMscf1913-29777-30741	exon	SMil_00015278	+	2	middle	middle	2	N/A	N/A	2	N/A	N/A	N/A	N/A	N/A	N/A	NA	NA
SMscf200-59646-60436	exon	SMil_00004016	+	2	middle	middle	2	N/A	N/A	2	N/A	N/A	N/A	N/A	N/A	N/A	NA	NA
SMscf215-68669-69112	exon	SMil_00003386	-	2	middle	middle	2	N/A	N/A	2	N/A	N/A	N/A	N/A	N/A	N/A	osa_circ_035153	NA
SMscf2372-21197-21749	exon	SMil_00016961	-	2	middle	middle	2	N/A	N/A	2	N/A	N/A	N/A	N/A	N/A	N/A	gma_circ_004122	NA
SMscf2426-38756-39133	exon	SMil_00017148	-	1	middle	middle	2	N/A	N/A	2	N/A	N/A	N/A	N/A	N/A	N/A	NA	NA
SMscf2451-28196-29546	exon	SMil_00017251	-	5	middle	middle	2	N/A	N/A	2	N/A	N/A	N/A	N/A	N/A	N/A	NA	NA
SMscf2508-37808-38641	exon	SMil_00017465	+	4	middle	middle	2	N/A	N/A	2	N/A	N/A	N/A	N/A	N/A	N/A	NA	NA
SMscf2707-39997-41889	exon	SMil_00018137	-	4	middle	middle	2	N/A	N/A	2	N/A	N/A	N/A	N/A	N/A	N/A	NA	NA
SMscf2739-13272-13584	exon	SMil_00018226	+	1	middle	middle	2	N/A	N/A	2	N/A	N/A	N/A	N/A	N/A	N/A	NA	NA
SMscf299-69899-70642	exon	SMil_00004975	-	4	middle	middle	2	N/A	N/A	2	N/A	N/A	N/A	N/A	N/A	N/A	NA	NA
SMscf3057-29975-30459	exon	SMil_00019165	+	2	middle	middle	2	N/A	N/A	2	N/A	N/A	N/A	N/A	N/A	N/A	NA	NA
SMscf3165-26859-27922	exon	SMil_00019457	+	2	middle	middle	2	N/A	N/A	2	N/A	N/A	N/A	N/A	N/A	N/A	NA	NA
SMscf322-65223-66689	exon	SMil_00005170	-	3	middle	middle	2	N/A	N/A	2	N/A	N/A	N/A	N/A	N/A	N/A	NA	NA
SMscf3285-59697-60740	exon	SMil_00008615	-	3	middle	middle	2	N/A	N/A	2	N/A	N/A	N/A	N/A	N/A	N/A	NA	NA
SMscf394-16604-17565	exon	SMil_00005899	+	3	middle	middle	2	N/A	N/A	2	N/A	N/A	N/A	N/A	N/A	N/A	NA	NA
SMscf3976-19301-19653	exon	SMil_00021387	-	1	middle	middle	2	N/A	N/A	2	N/A	N/A	N/A	N/A	N/A	N/A	NA	NA
SMscf3983-16552-18165	exon	SMil_00015021	-	4	middle	end	2	N/A	N/A	2	N/A	N/A	N/A	N/A	N/A	N/A	NA	NA
SMscf400-25690-26249	exon	SMil_00005980	+	2	middle	middle	2	N/A	N/A	2	N/A	N/A	N/A	N/A	N/A	N/A	NA	NA
SMscf404-5355-5965	exon	SMil_00006030	+	4	middle	middle	2	N/A	N/A	2	N/A	N/A	N/A	N/A	N/A	N/A	NA	NA
SMscf4605-12895-14815	exon	SMil_00022606	-	5	middle	middle	2	N/A	N/A	2	N/A	N/A	N/A	N/A	N/A	2	NA	NA
SMscf4608-20154-21285	exon	SMil_00022609	+	4	middle	middle	2	N/A	N/A	2	N/A	N/A	N/A	N/A	N/A	N/A	NA	NA
SMscf4642-16658-17174	exon	SMil_00022705	+	3	middle	middle	2	N/A	N/A	2	N/A	N/A	N/A	N/A	N/A	N/A	NA	NA
SMscf4695-3393-3829	exon	SMil_00022821	+	2	middle	middle	2	N/A	N/A	2	N/A	N/A	N/A	N/A	N/A	N/A	NA	NA
SMscf4762-7433-8147	exon	SMil_00022943	-	2	middle	middle	2	N/A	N/A	2	N/A	N/A	N/A	N/A	N/A	N/A	csi_circ_000783	SLY_circ02762_Solyc11g072880.1
SMscf4939-25049-26546	exon	SMil_00023318	+	3	middle	middle	2	N/A	N/A	2	N/A	N/A	N/A	N/A	N/A	N/A	NA	NA
SMscf521-84674-85986	exon	SMil_00007199	+	2	middle	middle	2	N/A	N/A	2	N/A	N/A	N/A	N/A	N/A	N/A	NA	NA
SMscf534-107101-108209	exon	SMil_00003099	-	3	middle	middle	2	N/A	N/A	2	N/A	N/A	N/A	N/A	N/A	2	NA	NA
SMscf5628-21326-22890	exon	SMil_00024395	+	3	middle	middle	2	N/A	N/A	2	N/A	N/A	N/A	N/A	N/A	N/A	NA	NA
SMscf569-23856-24348	exon	SMil_00007616	-	3	middle	middle	2	N/A	N/A	2	N/A	N/A	N/A	N/A	N/A	N/A	NA	NA
SMscf573-63822-66605	exon	SMil_00007659	+	8	middle	middle	2	N/A	N/A	2	N/A	N/A	N/A	N/A	N/A	N/A	NA	NA
SMscf5753-7874-8887	exon	SMil_00024562	-	4	middle	middle	2	N/A	N/A	2	N/A	N/A	N/A	N/A	N/A	N/A	NA	NA
SMscf5764-20715-21367	exon	SMil_00024208	-	3	middle	middle	2	N/A	N/A	2	N/A	N/A	N/A	N/A	N/A	N/A	NA	NA
SMscf6399-4030-4533	exon	SMil_00025355	+	3	middle	middle	2	N/A	N/A	2	N/A	N/A	N/A	N/A	N/A	N/A	NA	NA
SMscf6738-21359-22616	exon	SMil_00023695	-	2	middle	middle	2	N/A	N/A	2	N/A	N/A	N/A	N/A	N/A	N/A	NA	NA
SMscf6747-10407-10856	exon	SMil_00025755	-	2	middle	middle	2	N/A	N/A	2	N/A	N/A	N/A	N/A	N/A	N/A	NA	NA
SMscf714-28727-29192	exon	SMil_00008754	+	2	middle	middle	2	N/A	N/A	2	N/A	N/A	N/A	2	N/A	N/A	NA	NA
SMscf742-89834-90230	exon	SMil_00002339	+	2	middle	middle	2	N/A	N/A	2	N/A	N/A	N/A	N/A	N/A	N/A	ath_circ_025733	ATH_circ07914_AT5G19010
SMscf776-49455-50004	exon	SMil_00009195	+	2	middle	middle	2	N/A	N/A	2	N/A	N/A	N/A	N/A	N/A	N/A	NA	NA
SMscf80-100726-102457	exon	SMil_00002138	-	5	start	middle	2	N/A	N/A	2	N/A	N/A	N/A	N/A	N/A	N/A	NA	NA
SMscf8682-16428-16764	exon	SMil_00027569	+	2	middle	end	2	N/A	N/A	2	N/A	N/A	N/A	N/A	N/A	N/A	NA	NA
SMscf9071-2135-2437	exon	SMil_00027821	+	1	middle	middle	2	N/A	N/A	2	N/A	N/A	N/A	N/A	N/A	N/A	NA	NA
SMscf92-165194-165903	exon	SMil_00000416	-	3	middle	middle	2	N/A	N/A	2	N/A	N/A	N/A	N/A	N/A	N/A	NA	NA
SMscf1-361372-362509	exon	SMil_00000038	+	4	middle	middle	2	N/A	N/A	N/A	2	N/A	N/A	N/A	N/A	N/A	NA	NA
SMscf101-73605-74043	exon	SMil_00002639	-	2	middle	middle	2	N/A	N/A	N/A	2	N/A	N/A	N/A	N/A	N/A	NA	NA
SMscf106-187711-189195	exon	SMil_00000396	-	5	middle	middle	2	N/A	N/A	N/A	2	N/A	N/A	N/A	N/A	N/A	sly_circ_000775	NA
SMscf1077-98932-99597	exon	SMil_00003822	+	4	middle	middle	2	N/A	N/A	N/A	2	N/A	N/A	N/A	N/A	N/A	NA	NA
SMscf1134-29556-31403	exon	SMil_00002275	+	7	middle	middle	2	N/A	N/A	N/A	2	N/A	N/A	N/A	N/A	N/A	NA	NA
SMscf11460-2617-2961	exon	SMil_00029003	+	1	middle	middle	2	N/A	N/A	N/A	2	N/A	N/A	N/A	N/A	N/A	NA	NA
SMscf1150-50856-51385	exon	SMil_00011514	-	3	middle	middle	2	N/A	N/A	N/A	2	N/A	N/A	N/A	N/A	N/A	NA	NA
SMscf1233-21627-22439	exon	SMil_00011989	+	4	middle	middle	2	N/A	N/A	N/A	2	N/A	N/A	N/A	N/A	N/A	NA	NA
SMscf1303-25480-26023	exon	SMil_00012392	-	3	middle	middle	2	N/A	N/A	N/A	2	N/A	N/A	N/A	N/A	N/A	NA	NA
SMscf1328-26456-27707	exon	SMil_00012570	-	3	middle	middle	2	N/A	N/A	N/A	2	N/A	N/A	N/A	N/A	N/A	NA	NA
SMscf1377-32519-33485	exon	SMil_00010758	+	1	middle	middle	2	N/A	N/A	N/A	2	N/A	N/A	N/A	N/A	N/A	NA	NA
SMscf1423-17400-17813	exon	SMil_00001565	+	2	middle	end	2	N/A	N/A	N/A	2	N/A	N/A	N/A	N/A	N/A	NA	NA
SMscf152-59556-60041	exon	SMil_00003348	-	3	middle	middle	2	N/A	N/A	N/A	2	2	2	N/A	N/A	N/A	NA	NA
SMscf1589-56627-57553	exon	SMil_00010705	+	3	middle	middle	2	N/A	N/A	N/A	2	N/A	N/A	2	N/A	2	NA	NA
SMscf1664-16896-17978	exon	SMil_00014192	+	5	middle	middle	2	N/A	N/A	N/A	2	N/A	N/A	N/A	N/A	N/A	NA	NA
SMscf168-68245-68656	exon	SMil_00003533	-	2	middle	middle	2	N/A	N/A	N/A	2	2	N/A	N/A	N/A	2	NA	NA
SMscf1694-59496-60195	exon	SMil_00014355	-	3	middle	middle	2	N/A	N/A	N/A	2	N/A	N/A	N/A	N/A	N/A	NA	NA
SMscf179-94162-96823	exon	SMil_00003694	-	3	middle	middle	2	N/A	N/A	N/A	2	N/A	N/A	N/A	N/A	N/A	NA	NA
SMscf1849-15120-15743	exon	SMil_00014989	-	3	middle	middle	2	N/A	N/A	N/A	2	N/A	N/A	N/A	2	N/A	csi_circ_001902	NA
SMscf1910-26593-27139	exon	SMil_00015267	-	2	middle	middle	2	N/A	N/A	N/A	2	N/A	N/A	N/A	N/A	N/A	NA	NA
SMscf195-69122-70239	exon	SMil_00001334	-	3	middle	middle	2	N/A	N/A	N/A	2	N/A	N/A	N/A	N/A	N/A	NA	NA
SMscf195-113475-116514	exon	SMil_00001337	+	6	middle	middle	2	N/A	N/A	N/A	2	N/A	N/A	N/A	N/A	N/A	NA	NA
SMscf198-90982-91581	exon	SMil_00003997	-	4	middle	middle	2	N/A	N/A	N/A	2	N/A	N/A	N/A	N/A	N/A	NA	NA
SMscf2-161136-162177	exon	SMil_00000258	-	4	middle	middle	2	N/A	N/A	N/A	2	N/A	N/A	N/A	N/A	N/A	NA	SLY_circ01141_Solyc04g007510.2
SMscf223-182798-183374	exon	SMil_00000578	+	2	middle	middle	2	N/A	N/A	N/A	2	N/A	N/A	N/A	N/A	N/A	NA	NA
SMscf2277-31785-32276	exon	SMil_00016604	+	2	middle	middle	2	N/A	N/A	N/A	2	N/A	N/A	N/A	N/A	N/A	NA	NA
SMscf2285-23292-23880	exon	SMil_00016639	-	2	middle	middle	2	N/A	N/A	N/A	2	N/A	N/A	N/A	N/A	N/A	NA	NA
SMscf2291-41879-42808	exon	SMil_00016663	+	2	middle	middle	2	N/A	N/A	N/A	2	N/A	N/A	N/A	N/A	N/A	NA	NA
SMscf2301-13498-15093	exon	SMil_00016705	+	7	middle	middle	2	N/A	N/A	N/A	2	N/A	N/A	N/A	N/A	N/A	NA	NA
SMscf232-84794-85459	exon	SMil_00004356	+	2	middle	end	2	N/A	N/A	N/A	2	N/A	N/A	N/A	N/A	N/A	NA	NA
SMscf2491-24463-28242	exon	SMil_00017407	-	8	middle	middle	2	N/A	N/A	N/A	2	N/A	N/A	N/A	N/A	N/A	NA	NA
SMscf2570-36383-39038	exon	SMil_00017682	-	4	middle	middle	2	N/A	N/A	N/A	2	N/A	N/A	N/A	N/A	N/A	NA	NA
SMscf26-106086-107093	exon	SMil_00001050	-	3	middle	middle	2	N/A	N/A	N/A	2	2	N/A	N/A	N/A	N/A	NA	NA
SMscf31-209019-210148	exon	SMil_00000092	+	1	middle	middle	2	N/A	N/A	N/A	2	N/A	N/A	N/A	N/A	N/A	NA	NA
SMscf3243-17931-19067	exon	SMil_00019679	-	4	middle	middle	2	N/A	N/A	N/A	2	N/A	N/A	N/A	N/A	N/A	NA	NA
SMscf3275-33184-33863	exon	SMil_00019736	+	3	middle	middle	2	N/A	N/A	N/A	2	N/A	N/A	N/A	N/A	N/A	NA	NA
SMscf3278-17045-19076	exon	SMil_00019744	+	4	middle	middle	2	N/A	N/A	N/A	2	N/A	N/A	N/A	N/A	N/A	NA	NA
SMscf343-74995-76217	exon	SMil_00005376	+	4	middle	middle	2	N/A	N/A	N/A	2	N/A	N/A	N/A	N/A	N/A	csi_circ_000748	NA
SMscf3465-8384-9067	exon	SMil_00010665	-	2	start	middle	2	N/A	N/A	N/A	2	N/A	N/A	N/A	N/A	N/A	NA	NA
SMscf3482-29372-30557	exon	SMil_00020252	-	3	middle	middle	2	N/A	N/A	N/A	2	N/A	N/A	2	N/A	N/A	sly_circ_000765	NA
SMscf3675-23851-25543	exon	SMil_00020705	+	2	middle	middle	2	N/A	N/A	N/A	2	N/A	N/A	N/A	N/A	N/A	NA	NA
SMscf3736-8744-9087	exon	SMil_00020846	-	1	middle	middle	2	N/A	N/A	N/A	2	N/A	N/A	N/A	N/A	N/A	NA	NA
SMscf3781-14640-16860	exon	SMil_00020960	-	4	middle	middle	2	N/A	N/A	N/A	2	N/A	N/A	N/A	N/A	N/A	NA	NA
SMscf379-78984-79277	exon	SMil_00005792	-	1	middle	middle	2	N/A	N/A	N/A	2	N/A	N/A	N/A	N/A	N/A	NA	ath-circ67317-AT5G02610_AT5G02610
SMscf3802-46343-47488	exon	SMil_00015726	+	3	middle	middle	2	N/A	N/A	N/A	2	N/A	N/A	N/A	N/A	N/A	NA	NA
SMscf384-86955-87668	exon	SMil_00005805	+	3	middle	middle	2	N/A	N/A	N/A	2	N/A	N/A	N/A	N/A	N/A	csi_circ_002497	NA
SMscf401-23653-25429	exon	SMil_00005990	-	5	middle	middle	2	N/A	N/A	N/A	2	N/A	N/A	N/A	N/A	N/A	NA	NA
SMscf4030-20929-21497	exon	SMil_00021493	-	3	middle	middle	2	N/A	N/A	N/A	2	N/A	N/A	N/A	N/A	N/A	NA	NA
SMscf4042-15302-15990	exon	SMil_00021508	+	3	middle	middle	2	N/A	N/A	N/A	2	N/A	N/A	N/A	N/A	N/A	NA	NA
SMscf4224-6097-7553	exon	SMil_00015109	+	4	middle	end	2	N/A	N/A	N/A	2	N/A	N/A	N/A	N/A	N/A	NA	NA
SMscf4224-6097-7558	exon	SMil_00015109	+	4	middle	end	2	N/A	N/A	N/A	2	N/A	2	N/A	N/A	N/A	NA	NA
SMscf4384-21947-22999	exon	SMil_00022213	+	3	middle	middle	2	N/A	N/A	N/A	2	N/A	N/A	N/A	N/A	N/A	csi_circ_001882	NA
SMscf4408-34655-35053	exon	SMil_00020066	-	1	middle	middle	2	N/A	N/A	N/A	2	N/A	N/A	N/A	N/A	N/A	osa_circ_003493	OSA_circ10430_other
SMscf4736-18432-19151	exon	SMil_00022910	+	2	middle	middle	2	N/A	N/A	N/A	2	N/A	N/A	N/A	N/A	N/A	NA	NA
SMscf484-38859-39158	exon	SMil_00006873	+	1	middle	middle	2	N/A	N/A	N/A	2	N/A	N/A	N/A	N/A	N/A	NA	NA
SMscf4929-5476-7892	exon	SMil_00023311	-	5	middle	middle	2	N/A	N/A	N/A	2	N/A	N/A	2	N/A	N/A	NA	NA
SMscf4938-15538-17329	exon	SMil_00013836	+	4	middle	middle	2	N/A	N/A	N/A	2	N/A	N/A	N/A	N/A	N/A	NA	NA
SMscf497-96930-97277	exon	SMil_00006979	-	1	middle	middle	2	N/A	N/A	N/A	2	N/A	N/A	N/A	N/A	N/A	NA	NA
SMscf521-85757-86473	exon	SMil_00007199	+	2	middle	middle	2	N/A	N/A	N/A	2	N/A	N/A	N/A	N/A	N/A	NA	NA
SMscf530-91725-92274	exon	SMil_00007275	+	2	middle	middle	2	N/A	N/A	N/A	2	N/A	N/A	N/A	N/A	N/A	NA	NA
SMscf6002-3991-4585	exon	SMil_00024893	-	1	middle	middle	2	N/A	N/A	N/A	2	N/A	N/A	N/A	N/A	N/A	NA	NA
SMscf6514-25745-26051	exon	SMil_00023604	-	1	middle	middle	2	N/A	N/A	N/A	2	N/A	N/A	N/A	N/A	N/A	NA	NA
SMscf679-123278-124581	exon	SMil_00001379	+	4	middle	middle	2	N/A	N/A	N/A	2	N/A	N/A	N/A	N/A	N/A	NA	NA
SMscf734-10582-10882	exon	SMil_00008866	+	1	middle	middle	2	N/A	N/A	N/A	2	N/A	N/A	N/A	N/A	N/A	NA	NA
SMscf7683-17047-17379	exon	SMil_00026739	+	1	middle	middle	2	N/A	N/A	N/A	2	N/A	N/A	N/A	N/A	N/A	NA	NA
SMscf8304-2127-2612	exon	SMil_00027268	-	2	middle	middle	2	N/A	N/A	N/A	2	N/A	N/A	N/A	N/A	N/A	stu_circ_001574	NA
SMscf878-48178-49297	exon	SMil_00009927	-	4	middle	middle	2	N/A	N/A	N/A	2	N/A	N/A	N/A	N/A	N/A	NA	NA
SMscf9263-6966-8277	exon	SMil_00027921	-	2	middle	middle	2	N/A	N/A	N/A	2	N/A	N/A	N/A	N/A	N/A	NA	NA
SMscf1-337161-337563	exon	SMil_00000031	+	2	middle	middle	2	N/A	N/A	N/A	N/A	2	N/A	N/A	N/A	N/A	NA	NA
SMscf10022-3988-4327	exon	SMil_00028363	-	1	start	middle	2	N/A	N/A	N/A	N/A	2	N/A	N/A	N/A	N/A	NA	NA
SMscf1177-47797-50354	exon	SMil_00011692	-	5	start	middle	2	N/A	N/A	N/A	N/A	2	N/A	N/A	N/A	N/A	gra_circ_000846	NA
SMscf1278-17244-17569	exon	SMil_00012259	+	1	middle	middle	2	N/A	N/A	N/A	N/A	2	N/A	N/A	N/A	N/A	NA	NA
SMscf1553-1658-2082	exon	SMil_00013769	+	2	middle	middle	2	N/A	N/A	N/A	N/A	2	N/A	N/A	N/A	N/A	NA	NA
SMscf1554-40110-41106	exon	SMil_00013774	+	4	middle	middle	2	N/A	N/A	N/A	N/A	2	N/A	N/A	N/A	N/A	NA	NA
SMscf159-47738-48653	exon	SMil_00003394	-	7	middle	middle	2	N/A	N/A	N/A	N/A	2	N/A	N/A	N/A	N/A	NA	NA
SMscf16-118967-119780	exon	SMil_00000685	-	4	middle	middle	2	N/A	N/A	N/A	N/A	2	N/A	N/A	N/A	N/A	NA	NA
SMscf1601-30336-30994	exon	SMil_00006038	-	4	middle	middle	2	N/A	N/A	N/A	N/A	2	2	N/A	N/A	N/A	NA	NA
SMscf1602-11450-11836	exon	SMil_00007148	+	2	middle	middle	2	N/A	N/A	N/A	N/A	2	N/A	N/A	N/A	N/A	NA	NA
SMscf1838-11352-11940	exon	SMil_00014928	+	3	middle	middle	2	N/A	N/A	N/A	N/A	2	N/A	N/A	N/A	N/A	NA	NA
SMscf1963-6778-9746	exon	SMil_00004712	-	11	middle	middle	2	N/A	N/A	N/A	N/A	2	N/A	N/A	N/A	N/A	stu_circ_000734	SLY_circ04265_other
SMscf2426-16904-17731	exon	SMil_00017143	+	5	middle	middle	2	N/A	N/A	N/A	N/A	2	N/A	N/A	N/A	N/A	NA	NA
SMscf2426-17800-19838	exon	SMil_00017143	+	5	middle	middle	2	N/A	N/A	N/A	N/A	2	N/A	N/A	N/A	N/A	csi_circ_002765	NA
SMscf263-70481-71297	exon	SMil_00004655	-	3	middle	middle	2	N/A	N/A	N/A	N/A	2	N/A	N/A	N/A	N/A	NA	NA
SMscf2740-38785-41966	exon	SMil_00018232	+	4	middle	middle	2	N/A	N/A	N/A	N/A	2	N/A	N/A	N/A	N/A	gar_circ_000811	NA
SMscf2843-31454-31975	exon	SMil_00018550	-	2	middle	middle	2	N/A	N/A	N/A	N/A	2	N/A	N/A	N/A	N/A	NA	NA
SMscf303-9470-11594	exon	SMil_00005012	+	7	middle	middle	2	N/A	N/A	N/A	N/A	2	N/A	N/A	N/A	N/A	NA	NA
SMscf3360-30682-31801	exon	SMil_00019976	-	6	middle	middle	2	N/A	N/A	N/A	N/A	2	N/A	N/A	N/A	N/A	NA	NA
SMscf3388-20250-20708	exon	SMil_00020043	-	2	middle	middle	2	N/A	N/A	N/A	N/A	2	N/A	N/A	N/A	N/A	NA	NA
SMscf345-37583-37852	exon	SMil_00002559	-	1	middle	middle	2	N/A	N/A	N/A	N/A	2	N/A	N/A	N/A	N/A	NA	NA
SMscf3469-32791-36955	exon	SMil_00020227	+	10	middle	middle	2	N/A	N/A	N/A	N/A	2	N/A	N/A	N/A	N/A	NA	NA
SMscf3515-1463-2081	exon	SMil_00020319	-	2	middle	middle	2	N/A	N/A	N/A	N/A	2	N/A	N/A	N/A	N/A	NA	NA
SMscf380-86271-87199	exon	SMil_00000814	-	3	middle	end	2	N/A	N/A	N/A	N/A	2	N/A	N/A	N/A	N/A	NA	NA
SMscf416-56213-57069	exon	SMil_00006156	+	2	middle	middle	2	N/A	N/A	N/A	N/A	2	N/A	N/A	N/A	N/A	NA	NA
SMscf438-15626-16676	exon	SMil_00006445	-	3	middle	middle	2	N/A	N/A	N/A	N/A	2	N/A	N/A	N/A	N/A	NA	NA
SMscf4589-42855-44023	exon	SMil_00015015	+	4	middle	middle	2	N/A	N/A	N/A	N/A	2	N/A	N/A	N/A	N/A	NA	NA
SMscf4711-21347-21662	exon	SMil_00022865	+	1	middle	middle	2	N/A	N/A	N/A	N/A	2	N/A	N/A	N/A	N/A	NA	NA
SMscf4736-17753-18208	exon	SMil_00022910	+	2	middle	middle	2	N/A	N/A	N/A	N/A	2	N/A	N/A	N/A	N/A	NA	NA
SMscf4846-5842-7158	exon	SMil_00023123	+	2	middle	middle	2	N/A	N/A	N/A	N/A	2	N/A	N/A	N/A	N/A	NA	NA
SMscf5795-8459-9123	exon	SMil_00024612	+	4	middle	middle	2	N/A	N/A	N/A	N/A	2	N/A	N/A	N/A	N/A	NA	NA
SMscf5970-8890-10022	exon	SMil_00020584	+	6	middle	middle	2	N/A	N/A	N/A	N/A	2	N/A	N/A	N/A	N/A	NA	NA
SMscf607-30590-31192	exon	SMil_00006845	-	2	middle	middle	2	N/A	N/A	N/A	N/A	2	N/A	N/A	N/A	N/A	NA	NA
SMscf6684-3554-6444	exon	SMil_00025696	-	9	middle	middle	2	N/A	N/A	N/A	N/A	2	N/A	N/A	N/A	N/A	NA	NA
SMscf7-22472-23035	exon	SMil_00000314	-	2	middle	middle	2	N/A	N/A	N/A	N/A	2	N/A	N/A	N/A	N/A	NA	NA
SMscf82-23693-24279	exon	SMil_00002174	-	3	middle	middle	2	N/A	N/A	N/A	N/A	2	N/A	N/A	N/A	N/A	NA	NA
SMscf8225-13907-15006	exon	SMil_00026237	+	3	middle	middle	2	N/A	N/A	N/A	N/A	2	N/A	N/A	N/A	N/A	NA	NA
SMscf8351-6833-7698	exon	SMil_00027309	-	2	middle	middle	2	N/A	N/A	N/A	N/A	2	N/A	N/A	N/A	N/A	NA	NA
SMscf9478-21841-22389	exon	SMil_00025510	+	3	middle	middle	2	N/A	N/A	N/A	N/A	2	N/A	N/A	N/A	N/A	NA	NA
SMscf958-11853-12609	exon	SMil_00010374	+	2	middle	middle	2	N/A	N/A	N/A	N/A	2	N/A	N/A	N/A	N/A	NA	NA
SMscf9802-12959-13386	exon	SMil_00028225	-	3	middle	middle	2	N/A	N/A	N/A	N/A	2	N/A	N/A	N/A	N/A	NA	NA
SMscf1-361372-362208	exon	SMil_00000038	+	3	middle	middle	2	N/A	N/A	N/A	N/A	N/A	2	N/A	N/A	N/A	NA	NA
SMscf10161-7050-7630	exon	SMil_00028452	+	3	middle	middle	2	N/A	N/A	N/A	N/A	N/A	2	N/A	N/A	N/A	NA	NA
SMscf1020-104106-106429	exon	SMil_00001108	+	8	middle	middle	2	N/A	N/A	N/A	N/A	N/A	2	N/A	N/A	N/A	NA	HVU_circ00539_MLOC_62603
SMscf1078-56621-57626	exon	SMil_00011054	+	4	middle	middle	2	N/A	N/A	N/A	N/A	N/A	2	N/A	N/A	N/A	NA	NA
SMscf1117-33716-34181	exon	SMil_00011319	-	2	middle	middle	2	N/A	N/A	N/A	N/A	N/A	2	N/A	N/A	N/A	NA	NA
SMscf1209-43725-46989	exon	SMil_00011864	+	10	middle	middle	2	N/A	N/A	N/A	N/A	N/A	2	N/A	N/A	N/A	sly_circ_001112	NA
SMscf130-32723-33129	exon	SMil_00003045	-	2	middle	middle	2	N/A	N/A	N/A	N/A	N/A	2	N/A	N/A	N/A	NA	NA
SMscf1410-26360-26793	exon	SMil_00008842	-	2	middle	middle	2	N/A	N/A	N/A	N/A	N/A	2	N/A	N/A	N/A	NA	NA
SMscf1508-58626-59286	exon	SMil_00013495	+	3	middle	middle	2	N/A	N/A	N/A	N/A	N/A	2	N/A	N/A	N/A	NA	NA
SMscf1554-40110-40659	exon	SMil_00013774	+	2	middle	middle	2	N/A	N/A	N/A	N/A	N/A	2	N/A	N/A	N/A	NA	NA
SMscf16-111224-112193	exon	SMil_00000684	-	4	middle	middle	2	N/A	N/A	N/A	N/A	N/A	2	N/A	N/A	N/A	NA	NA
SMscf1605-42039-42600	exon	SMil_00013945	-	2	middle	middle	2	N/A	N/A	N/A	N/A	N/A	2	N/A	N/A	N/A	NA	NA
SMscf171-11277-12956	exon	SMil_00003579	-	3	middle	middle	2	N/A	N/A	N/A	N/A	N/A	2	N/A	N/A	N/A	NA	NA
SMscf1753-38139-38533	exon	SMil_00014567	+	2	middle	middle	2	N/A	N/A	N/A	N/A	N/A	2	N/A	N/A	N/A	NA	NA
SMscf1806-12620-14352	exon	SMil_00014780	+	5	middle	middle	2	N/A	N/A	N/A	N/A	N/A	2	N/A	N/A	N/A	NA	NA
SMscf1850-32207-34011	exon	SMil_00012651	+	3	middle	middle	2	N/A	N/A	N/A	N/A	N/A	2	N/A	N/A	N/A	NA	NA
SMscf189-114033-115111	exon	SMil_00003908	-	5	middle	middle	2	N/A	N/A	N/A	N/A	N/A	2	N/A	N/A	N/A	NA	NA
SMscf191-97615-98342	exon	SMil_00003930	+	4	middle	middle	2	N/A	N/A	N/A	N/A	N/A	2	N/A	N/A	N/A	NA	NA
SMscf1963-7777-8637	exon	SMil_00004712	-	3	middle	middle	2	N/A	N/A	N/A	N/A	N/A	2	N/A	N/A	N/A	stu_circ_000734	SLY_circ04265_other
SMscf1987-29611-30657	exon	SMil_00015544	-	4	middle	middle	2	N/A	N/A	N/A	N/A	N/A	2	N/A	N/A	N/A	NA	NA
SMscf2038-53877-54313	exon	SMil_00015733	+	2	middle	middle	2	N/A	N/A	N/A	N/A	N/A	2	N/A	N/A	N/A	osi_circ_000918	Os_ciR11135_OS07G0644400
SMscf2042-60074-61433	exon	SMil_00009408	+	4	middle	middle	2	N/A	N/A	N/A	N/A	N/A	2	N/A	N/A	N/A	NA	NA
SMscf2072-18754-19384	exon	SMil_00015830	-	3	middle	middle	2	N/A	N/A	N/A	N/A	N/A	2	N/A	N/A	N/A	NA	NA
SMscf2074-16308-19208	exon	SMil_00015841	-	1	middle	middle	2	N/A	N/A	N/A	N/A	N/A	2	N/A	N/A	N/A	NA	NA
SMscf2328-43199-43590	exon	SMil_00016814	+	2	middle	middle	2	N/A	N/A	N/A	N/A	N/A	2	N/A	N/A	N/A	NA	NA
SMscf2332-34950-36910	exon	SMil_00016828	-	3	middle	middle	2	N/A	N/A	N/A	N/A	N/A	2	N/A	N/A	N/A	NA	NA
SMscf2553-45067-46295	exon	SMil_00017638	+	7	middle	middle	2	N/A	N/A	N/A	N/A	N/A	2	N/A	N/A	N/A	NA	NA
SMscf2678-42797-43322	exon	SMil_00016414	-	2	middle	middle	2	N/A	N/A	N/A	N/A	N/A	2	N/A	N/A	N/A	NA	NA
SMscf2718-42197-42692	exon	SMil_00012823	+	3	middle	middle	2	N/A	N/A	N/A	N/A	N/A	2	N/A	N/A	N/A	NA	NA
SMscf3-60074-61252	exon	SMil_00000285	-	3	middle	middle	2	N/A	N/A	N/A	N/A	N/A	2	N/A	N/A	N/A	NA	NA
SMscf3020-30011-30992	exon	SMil_00018252	-	2	middle	middle	2	N/A	N/A	N/A	N/A	N/A	2	N/A	N/A	N/A	NA	NA
SMscf310-77951-78492	exon	SMil_00005090	+	3	middle	middle	2	N/A	N/A	N/A	N/A	N/A	2	N/A	N/A	N/A	NA	NA
SMscf3173-15139-15961	exon	SMil_00019477	+	3	middle	middle	2	N/A	N/A	N/A	N/A	N/A	2	N/A	N/A	N/A	NA	NA
SMscf3225-14462-15085	exon	SMil_00019629	-	3	middle	middle	2	N/A	N/A	N/A	N/A	N/A	2	N/A	N/A	N/A	NA	NA
SMscf329-26875-27715	exon	SMil_00005230	+	5	middle	middle	2	N/A	N/A	N/A	N/A	N/A	2	N/A	N/A	N/A	NA	NA
SMscf3482-28934-30557	exon	SMil_00020252	-	4	middle	middle	2	N/A	N/A	N/A	N/A	N/A	2	N/A	N/A	N/A	sly_circ_000765	NA
SMscf363-96993-97411	exon	SMil_00005614	-	1	middle	middle	2	N/A	N/A	N/A	N/A	N/A	2	N/A	N/A	N/A	NA	NA
SMscf3643-4764-5375	exon	SMil_00016010	-	3	middle	middle	2	N/A	N/A	N/A	N/A	N/A	2	N/A	N/A	N/A	NA	NA
SMscf3675-23418-25543	exon	SMil_00020705	+	3	middle	middle	2	N/A	N/A	N/A	N/A	N/A	2	N/A	N/A	N/A	NA	NA
SMscf3729-25934-27251	exon	SMil_00020837	+	3	middle	middle	2	N/A	N/A	N/A	N/A	N/A	2	N/A	N/A	N/A	csi_circ_001994	NA
SMscf380-48346-50899	exon	SMil_00000810	-	7	middle	middle	2	N/A	N/A	N/A	N/A	N/A	2	N/A	N/A	N/A	ath_circ_011775	ATH_circ03994_AT2G41700
SMscf381-71170-71505	exon	SMil_00005794	-	1	middle	middle	2	N/A	N/A	N/A	N/A	N/A	2	N/A	N/A	N/A	NA	NA
SMscf3860-36846-37616	exon	SMil_00021171	-	4	middle	middle	2	N/A	N/A	N/A	N/A	N/A	2	N/A	N/A	N/A	NA	NA
SMscf392-32836-33955	exon	SMil_00005879	+	4	middle	middle	2	N/A	N/A	N/A	N/A	N/A	2	N/A	N/A	N/A	NA	NA
SMscf392-33376-33955	exon	SMil_00005879	+	2	middle	middle	2	N/A	N/A	N/A	N/A	N/A	2	N/A	N/A	N/A	NA	NA
SMscf4347-12605-14182	exon	SMil_00022142	-	3	middle	middle	2	N/A	N/A	N/A	N/A	N/A	2	N/A	N/A	N/A	NA	NA
SMscf4347-12605-14186	exon	SMil_00022142	-	3	middle	middle	2	N/A	N/A	N/A	N/A	N/A	2	N/A	N/A	N/A	NA	NA
SMscf4511-21140-21500	exon	SMil_00012239	+	1	start	middle	2	N/A	N/A	N/A	N/A	N/A	2	N/A	N/A	N/A	NA	NA
SMscf4511-21140-22963	exon	SMil_00012239	+	4	start	middle	2	N/A	N/A	N/A	N/A	N/A	2	N/A	N/A	N/A	NA	NA
SMscf46-154219-155017	exon	SMil_00001367	-	1	middle	middle	2	N/A	N/A	N/A	N/A	N/A	2	N/A	N/A	N/A	NA	NA
SMscf4608-9359-9876	exon	SMil_00022609	+	2	middle	middle	2	N/A	N/A	N/A	N/A	N/A	2	N/A	2	N/A	NA	NA
SMscf47-8826-9360	exon	SMil_00000509	-	3	middle	middle	2	N/A	N/A	N/A	N/A	N/A	2	N/A	N/A	N/A	NA	NA
SMscf471-22431-27193	exon	SMil_00005397	-	5	middle	middle	2	N/A	N/A	N/A	N/A	N/A	2	N/A	N/A	N/A	NA	NA
SMscf471-23382-27193	exon	SMil_00005397	-	4	middle	middle	2	N/A	N/A	N/A	N/A	N/A	2	N/A	N/A	N/A	NA	NA
SMscf471-30848-31145	exon	SMil_00005397	-	1	middle	middle	2	N/A	N/A	N/A	N/A	N/A	2	N/A	N/A	N/A	NA	NA
SMscf4716-23282-24010	exon	SMil_00022878	+	2	middle	middle	2	N/A	N/A	N/A	N/A	N/A	2	N/A	N/A	2	NA	NA
SMscf4748-30447-31652	exon	SMil_00009937	+	7	middle	middle	2	N/A	N/A	N/A	N/A	N/A	2	N/A	N/A	N/A	NA	ath-circ8891-AT1G25520_AT1G25520
SMscf5067-17517-18605	exon	SMil_00023519	-	3	middle	middle	2	N/A	N/A	N/A	N/A	N/A	2	N/A	N/A	N/A	NA	NA
SMscf510-20434-20909	exon	SMil_00007083	+	2	middle	middle	2	N/A	N/A	N/A	N/A	N/A	2	N/A	N/A	N/A	NA	NA
SMscf5593-9281-9741	exon	SMil_00024340	+	2	middle	middle	2	N/A	N/A	N/A	N/A	N/A	2	N/A	N/A	N/A	NA	NA
SMscf569-24424-25756	exon	SMil_00007616	-	4	middle	middle	2	N/A	N/A	N/A	N/A	N/A	2	N/A	N/A	N/A	NA	NA
SMscf570-23080-28524	exon	SMil_00007634	+	6	middle	middle	2	N/A	N/A	N/A	N/A	N/A	2	N/A	N/A	N/A	stu_circ_001574	SLY_circ05265_other
SMscf5742-11880-12974	exon	SMil_00024539	-	7	middle	middle	2	N/A	N/A	N/A	N/A	N/A	2	N/A	N/A	N/A	NA	NA
SMscf5869-40097-40451	exon	SMil_00020123	-	1	middle	middle	2	N/A	N/A	N/A	N/A	N/A	2	N/A	N/A	N/A	csi_circ_001909	NA
SMscf635-67226-68189	exon	SMil_00008127	-	4	middle	middle	2	N/A	N/A	N/A	N/A	N/A	2	N/A	N/A	N/A	NA	NA
SMscf645-31332-32825	exon	SMil_00008207	+	3	middle	middle	2	N/A	N/A	N/A	N/A	N/A	2	N/A	N/A	N/A	NA	NA
SMscf6766-37482-37846	exon	SMil_00017256	-	1	middle	middle	2	N/A	N/A	N/A	N/A	N/A	2	N/A	N/A	N/A	NA	NA
SMscf68-115135-117355	exon	SMil_00001922	-	4	middle	middle	2	N/A	N/A	N/A	N/A	N/A	2	N/A	N/A	N/A	NA	NA
SMscf6921-10251-11331	exon	SMil_00025996	+	3	middle	middle	2	N/A	N/A	N/A	N/A	N/A	2	N/A	N/A	N/A	NA	NA
SMscf806-37465-37922	exon	SMil_00009419	-	2	middle	middle	2	N/A	N/A	N/A	N/A	N/A	2	N/A	N/A	N/A	NA	NA
SMscf809-75135-76606	exon	SMil_00009442	-	3	middle	middle	2	N/A	N/A	N/A	N/A	N/A	2	N/A	N/A	N/A	NA	NA
SMscf823-107589-108903	exon	SMil_00004055	+	6	middle	middle	2	N/A	N/A	N/A	N/A	N/A	2	N/A	N/A	N/A	ath_circ_026239	At_ciR3953_other
SMscf83-28260-29771	exon	SMil_00001609	+	4	middle	middle	2	N/A	N/A	N/A	N/A	N/A	2	N/A	N/A	N/A	NA	NA
SMscf8304-5997-8198	exon	SMil_00027269	-	5	middle	middle	2	N/A	N/A	N/A	N/A	N/A	2	N/A	N/A	N/A	stu_circ_001176	NA
SMscf833-14042-14530	exon	SMil_00009584	+	2	middle	middle	2	N/A	N/A	N/A	N/A	N/A	2	N/A	N/A	N/A	NA	NA
SMscf8368-7980-10121	exon	SMil_00027330	-	6	middle	middle	2	N/A	N/A	N/A	N/A	N/A	2	N/A	N/A	N/A	NA	NA
SMscf8834-15506-16006	exon	SMil_00027681	+	3	middle	middle	2	N/A	N/A	N/A	N/A	N/A	2	N/A	N/A	N/A	NA	NA
SMscf1020-108525-110036	exon	SMil_00001108	+	3	middle	middle	2	N/A	N/A	N/A	N/A	N/A	N/A	2	2	N/A	osa_circ_028543	Os_ciR10050_OS05G0519400
SMscf10341-5810-6090	exon	SMil_00025283	-	1	middle	middle	2	N/A	N/A	N/A	N/A	N/A	N/A	2	N/A	N/A	NA	NA
SMscf1037-91865-94811	exon	SMil_00003446	-	10	middle	middle	2	N/A	N/A	N/A	N/A	N/A	N/A	2	N/A	N/A	NA	NA
SMscf1038-40145-40755	exon	SMil_00010836	+	2	middle	middle	2	N/A	N/A	N/A	N/A	N/A	N/A	2	N/A	N/A	NA	NA
SMscf1181-90573-91503	exon	SMil_00003947	+	2	middle	middle	2	N/A	N/A	N/A	N/A	N/A	N/A	2	N/A	N/A	NA	NA
SMscf1208-27749-28380	exon	SMil_00011852	-	2	middle	middle	2	N/A	N/A	N/A	N/A	N/A	N/A	2	N/A	N/A	ghi_circ_000230	NA
SMscf1268-17709-19501	exon	SMil_00012193	+	6	middle	middle	2	N/A	N/A	N/A	N/A	N/A	N/A	2	N/A	N/A	NA	NA
SMscf1365-31894-32329	exon	SMil_00012827	-	1	start	middle	2	N/A	N/A	N/A	N/A	N/A	N/A	2	N/A	N/A	NA	NA
SMscf1441-45761-46776	exon	SMil_00007755	+	3	middle	middle	2	N/A	N/A	N/A	N/A	N/A	N/A	2	N/A	N/A	NA	NA
SMscf154-175160-176649	exon	SMil_00000240	+	6	start	middle	2	N/A	N/A	N/A	N/A	N/A	N/A	2	N/A	N/A	osa_circ_016664	NA
SMscf1554-40932-41568	exon	SMil_00013774	+	3	middle	middle	2	N/A	N/A	N/A	N/A	N/A	N/A	2	N/A	N/A	NA	NA
SMscf16075-536-897	exon	SMil_00030137	+	1	middle	middle	2	N/A	N/A	N/A	N/A	N/A	N/A	2	N/A	N/A	NA	NA
SMscf1707-16430-17279	exon	SMil_00014428	-	3	middle	middle	2	N/A	N/A	N/A	N/A	N/A	N/A	2	N/A	N/A	NA	NA
SMscf1842-54638-56482	exon	SMil_00014957	+	4	middle	middle	2	N/A	N/A	N/A	N/A	N/A	N/A	2	N/A	N/A	NA	NA
SMscf1882-75612-76188	exon	SMil_00007415	-	3	middle	middle	2	N/A	N/A	N/A	N/A	N/A	N/A	2	N/A	N/A	NA	NA
SMscf1961-17592-18050	exon	SMil_00015493	+	2	middle	middle	2	N/A	N/A	N/A	N/A	N/A	N/A	2	N/A	N/A	NA	NA
SMscf1965-78475-78933	exon	SMil_00009658	-	2	middle	middle	2	N/A	N/A	N/A	N/A	N/A	N/A	2	N/A	N/A	NA	NA
SMscf207-37757-38872	exon	SMil_00004082	+	4	middle	middle	2	N/A	N/A	N/A	N/A	N/A	N/A	2	N/A	2	NA	NA
SMscf209-75430-76170	exon	SMil_00004121	+	1	middle	middle	2	N/A	N/A	N/A	N/A	N/A	N/A	2	N/A	N/A	NA	NA
SMscf224-101580-102765	exon	SMil_00003704	+	3	middle	middle	2	N/A	N/A	N/A	N/A	N/A	N/A	2	N/A	N/A	NA	NA
SMscf2256-49727-50523	exon	SMil_00016549	-	3	middle	middle	2	N/A	N/A	N/A	N/A	N/A	N/A	2	N/A	N/A	NA	NA
SMscf2286-9525-9782	exon	SMil_00016642	-	1	middle	middle	2	N/A	N/A	N/A	N/A	N/A	N/A	2	N/A	N/A	NA	NA
SMscf2435-10649-15873	exon	SMil_00017183	-	12	start	middle	2	N/A	N/A	N/A	N/A	N/A	N/A	2	N/A	N/A	NA	NA
SMscf2459-37173-38986	exon	SMil_00017277	-	5	middle	middle	2	N/A	N/A	N/A	N/A	N/A	N/A	2	N/A	N/A	NA	NA
SMscf2462-35901-36184	exon	SMil_00017303	+	1	middle	middle	2	N/A	N/A	N/A	N/A	N/A	N/A	2	N/A	N/A	NA	NA
SMscf257-103495-104058	exon	SMil_00004611	+	2	middle	middle	2	N/A	N/A	N/A	N/A	N/A	N/A	2	N/A	N/A	NA	NA
SMscf2647-27438-28128	exon	SMil_00017926	+	3	middle	middle	2	N/A	N/A	N/A	N/A	N/A	N/A	2	N/A	N/A	NA	NA
SMscf2784-39009-40334	exon	SMil_00018354	+	3	middle	middle	2	N/A	N/A	N/A	N/A	N/A	N/A	2	N/A	N/A	NA	NA
SMscf295-83714-84501	exon	SMil_00004956	-	5	middle	middle	2	N/A	N/A	N/A	N/A	N/A	N/A	2	N/A	N/A	NA	NA
SMscf2982-18091-20816	exon	SMil_00018923	+	5	middle	middle	2	N/A	N/A	N/A	N/A	N/A	N/A	2	N/A	N/A	NA	NA
SMscf3086-16198-16672	exon	SMil_00019243	-	2	middle	middle	2	N/A	N/A	N/A	N/A	N/A	N/A	2	2	N/A	NA	NA
SMscf324-16739-17024	exon	SMil_00002736	-	1	middle	middle	2	N/A	N/A	N/A	N/A	N/A	N/A	2	N/A	N/A	NA	NA
SMscf3554-20520-21383	exon	SMil_00013380	-	4	middle	middle	2	N/A	N/A	N/A	N/A	N/A	N/A	2	N/A	N/A	ath_circ_039175	NA
SMscf3557-6578-7156	exon	SMil_00020421	-	1	middle	middle	2	N/A	N/A	N/A	N/A	N/A	N/A	2	N/A	N/A	NA	NA
SMscf3659-4953-5869	exon	SMil_00020657	-	2	middle	middle	2	N/A	N/A	N/A	N/A	N/A	N/A	2	N/A	N/A	NA	NA
SMscf375-60370-64241	exon	SMil_00005734	-	6	middle	middle	2	N/A	N/A	N/A	N/A	N/A	N/A	2	N/A	2	NA	NA
SMscf3778-24782-26399	exon	SMil_00020956	-	6	middle	middle	2	N/A	N/A	N/A	N/A	N/A	N/A	2	N/A	N/A	NA	NA
SMscf379-47158-49190	exon	SMil_00005784	-	9	middle	middle	2	N/A	N/A	N/A	N/A	N/A	N/A	2	N/A	N/A	NA	NA
SMscf4026-30122-30456	exon	SMil_00021486	-	1	start	end	2	N/A	N/A	N/A	N/A	N/A	N/A	2	N/A	N/A	NA	NA
SMscf404-34811-35954	exon	SMil_00006033	+	3	middle	middle	2	N/A	N/A	N/A	N/A	N/A	N/A	2	N/A	N/A	NA	NA
SMscf410-51193-52441	exon	SMil_00006101	+	2	middle	middle	2	N/A	N/A	N/A	N/A	N/A	N/A	2	N/A	N/A	NA	NA
SMscf4152-27831-28439	exon	SMil_00021725	+	2	middle	end	2	N/A	N/A	N/A	N/A	N/A	N/A	2	N/A	N/A	NA	NA
SMscf429-171959-172637	exon	SMil_00000805	-	2	middle	middle	2	N/A	N/A	N/A	N/A	N/A	N/A	2	N/A	N/A	NA	NA
SMscf4691-38938-39541	exon	SMil_00017771	-	3	middle	middle	2	N/A	N/A	N/A	N/A	N/A	N/A	2	N/A	N/A	NA	NA
SMscf5291-21578-22992	exon	SMil_00023857	+	3	middle	middle	2	N/A	N/A	N/A	N/A	N/A	N/A	2	N/A	N/A	gra_circ_000718	ATH_circ04570_AT3G08690
SMscf530-31036-34765	exon	SMil_00007266	+	11	middle	middle	2	N/A	N/A	N/A	N/A	N/A	N/A	2	N/A	N/A	NA	NA
SMscf573-50579-51366	exon	SMil_00007658	+	3	middle	middle	2	N/A	N/A	N/A	N/A	N/A	N/A	2	N/A	N/A	NA	NA
SMscf5742-12198-13511	exon	SMil_00024539	-	7	middle	middle	2	N/A	N/A	N/A	N/A	N/A	N/A	2	N/A	N/A	NA	NA
SMscf5818-12641-13526	exon	SMil_00024668	+	5	middle	middle	2	N/A	N/A	N/A	N/A	N/A	N/A	2	N/A	N/A	NA	NA
SMscf594-107503-108445	exon	SMil_00001898	+	3	middle	middle	2	N/A	N/A	N/A	N/A	N/A	N/A	2	N/A	N/A	NA	NA
SMscf62-76978-81015	exon	SMil_00001020	-	11	middle	middle	2	N/A	N/A	N/A	N/A	N/A	N/A	2	N/A	N/A	NA	NA
SMscf6249-17867-18396	exon	SMil_00025189	-	3	middle	middle	2	N/A	N/A	N/A	N/A	N/A	N/A	2	N/A	N/A	NA	NA
SMscf6679-17688-18180	exon	SMil_00025695	-	2	middle	middle	2	N/A	N/A	N/A	N/A	N/A	N/A	2	N/A	N/A	ath_circ_025145	ATH_circ07722_AT5G14040
SMscf6962-18936-20871	exon	SMil_00026045	+	9	start	end	2	N/A	N/A	N/A	N/A	N/A	N/A	2	N/A	N/A	NA	NA
SMscf7113-30779-31351	exon	SMil_00020048	+	3	middle	middle	2	N/A	N/A	N/A	N/A	N/A	N/A	2	N/A	N/A	NA	NA
SMscf750-83096-84335	exon	SMil_00003769	-	2	middle	middle	2	N/A	N/A	N/A	N/A	N/A	N/A	2	N/A	N/A	NA	NA
SMscf776-55624-56255	exon	SMil_00009195	+	3	middle	middle	2	N/A	N/A	N/A	N/A	N/A	N/A	2	N/A	N/A	NA	NA
SMscf8066-31038-31335	exon	SMil_00020720	-	1	middle	middle	2	N/A	N/A	N/A	N/A	N/A	N/A	2	N/A	N/A	NA	NA
SMscf8507-4878-7009	exon	SMil_00027440	+	6	middle	middle	2	N/A	N/A	N/A	N/A	N/A	N/A	2	N/A	N/A	NA	NA
SMscf893-51948-52798	exon	SMil_00010020	+	5	middle	middle	2	N/A	N/A	N/A	N/A	N/A	N/A	2	N/A	N/A	NA	NA
SMscf963-50540-54270	exon	SMil_00010405	-	7	start	middle	2	N/A	N/A	N/A	N/A	N/A	N/A	2	N/A	N/A	NA	NA
SMscf970-72697-75368	exon	SMil_00010454	-	3	middle	middle	2	N/A	N/A	N/A	N/A	N/A	N/A	2	N/A	N/A	NA	NA
SMscf10146-5747-6562	exon	SMil_00023666	+	4	middle	middle	2	N/A	N/A	N/A	N/A	N/A	N/A	N/A	2	N/A	NA	NA
SMscf1230-69541-70160	exon	SMil_00011977	-	3	middle	middle	2	N/A	N/A	N/A	N/A	N/A	N/A	N/A	2	N/A	NA	NA
SMscf1282-55688-58261	exon	SMil_00012291	-	8	middle	middle	2	N/A	N/A	N/A	N/A	N/A	N/A	N/A	2	N/A	NA	NA
SMscf1318-42794-43113	exon	SMil_00012517	-	1	middle	middle	2	N/A	N/A	N/A	N/A	N/A	N/A	N/A	2	N/A	NA	NA
SMscf134-14312-15053	exon	SMil_00002772	+	3	middle	middle	2	N/A	N/A	N/A	N/A	N/A	N/A	N/A	2	N/A	NA	NA
SMscf1525-15455-15875	exon	SMil_00013604	-	2	middle	middle	2	N/A	N/A	N/A	N/A	N/A	N/A	N/A	2	N/A	csa_circ_000198	HVU_circ00612_MLOC_53018
SMscf1570-46336-46804	exon	SMil_00013806	-	2	middle	middle	2	N/A	N/A	N/A	N/A	N/A	N/A	N/A	2	N/A	ptr_circ_000297	NA
SMscf1602-25696-26013	exon	SMil_00007149	-	1	middle	middle	2	N/A	N/A	N/A	N/A	N/A	N/A	N/A	2	N/A	NA	NA
SMscf1670-25390-25751	exon	SMil_00014226	+	2	middle	middle	2	N/A	N/A	N/A	N/A	N/A	N/A	N/A	2	N/A	NA	NA
SMscf1737-33219-36951	exon	SMil_00014532	+	13	start	end	2	N/A	N/A	N/A	N/A	N/A	N/A	N/A	2	N/A	NA	NA
SMscf174-49807-50214	exon	SMil_00003632	+	2	middle	middle	2	N/A	N/A	N/A	N/A	N/A	N/A	N/A	2	N/A	NA	NA
SMscf1742-33076-33516	exon	SMil_00012993	+	3	middle	middle	2	N/A	N/A	N/A	N/A	N/A	N/A	N/A	2	N/A	NA	NA
SMscf1906-13190-13700	exon	SMil_00015236	+	3	middle	middle	2	N/A	N/A	N/A	N/A	N/A	N/A	N/A	2	N/A	NA	ZMA_circ01290_other
SMscf193-61089-61852	exon	SMil_00003957	+	3	middle	middle	2	N/A	N/A	N/A	N/A	N/A	N/A	N/A	2	N/A	NA	NA
SMscf211-40377-40773	exon	SMil_00001417	-	2	middle	middle	2	N/A	N/A	N/A	N/A	N/A	N/A	N/A	2	N/A	NA	NA
SMscf2144-13999-16178	exon	SMil_00016124	-	4	middle	middle	2	N/A	N/A	N/A	N/A	N/A	N/A	N/A	2	N/A	NA	NA
SMscf2867-17286-17717	exon	SMil_00018628	-	2	middle	middle	2	N/A	N/A	N/A	N/A	N/A	N/A	N/A	2	N/A	NA	NA
SMscf2925-66844-68464	exon	SMil_00010222	-	5	middle	middle	2	N/A	N/A	N/A	N/A	N/A	N/A	N/A	2	N/A	NA	NA
SMscf3011-25449-27555	exon	SMil_00019021	-	8	start	middle	2	N/A	N/A	N/A	N/A	N/A	N/A	N/A	2	2	NA	NA
SMscf3021-10840-11590	exon	SMil_00019050	-	3	middle	middle	2	N/A	N/A	N/A	N/A	N/A	N/A	N/A	2	N/A	NA	NA
SMscf322-30686-31183	exon	SMil_00005166	-	2	middle	middle	2	N/A	N/A	N/A	N/A	N/A	N/A	N/A	2	N/A	stu_circ_000454	NA
SMscf340-109704-110111	exon	SMil_00005362	+	2	middle	middle	2	N/A	N/A	N/A	N/A	N/A	N/A	N/A	2	N/A	NA	NA
[truncated: 479 more rows]

## Sheet: TableS3
Table S3 Primers used for the successful validation of 31 circRNAs.
Gene ID	CircRNA ID	Convergent			Divergent
		Forverd primer sequences	Reverse primer sequences	Length of predicted products (bp)	Forverd primer sequences	Reverse primer sequences	Length of predicted products (bp)
SMil_00004712	SMscf1963-6778-7702	TGCATTTCCCGACCCAATAC	CGAAGCACATGAAGACGAAGA	444	CGGACAAGTTCTTCTGGTTCTAT	GGTGACATCCAACATCCAAGTA	236
SMil_00004712	SMscf1963-7777-8239	GCAGAGAAAGAGACTGACCATAG	TATTCCACCAACAAGCGAGAG	276	GAGGAGGGCAGGTGATTTATG	GTAGGCTCGTCCATGAAGATTAT	232
SMil_00019250	SMscf3091-29256-29724	TGAGAAGCACAAGAAAGGAGAG	CGGGTCAAATCCCTTGGATATAG	229	TGCTATATCCAAGGGATTTGACC	TGTTGCCTCTGTCATGTTCTT	233
SMil_00012823	SMscf2718-42165-42692	ACGAAGAGGACATGGAGATAGA	GAGCTTCCACGTCTGATCTAAG	267	GCAGATCTTGAACAACAGGTAGA	CCATGTCCTCTTCGTCTGATTG	246
SMil_00012837	SMscf1368-52664-53164	CTTCTTCCCAAGATCAAGAAGGT	TGCTTCTTCACACCTGAATCC	215	GCGATCTTGAGCCCAAAGTTA	TCGAATATTGCTCCTTAGATTCATCG	262
SMil_00018329	SMscf2773-28597-28968	CCGATGTACACGAGAGAGTTTC	TCTGTGGAGGGACTCGTATT	315	CCAAGCAGTTGGAGAGAGATTAC	TTTACTTGATCCACGCTCAGTC	240
SMil_00000684	SMscf16-111773-112193	GAGTGCTTTGAAGAGAGCAAAT	TCATTGAGACCCAACTGGATAC	219	TCTGTGCCTCTGGAATGAAAG	CAGGAGCCTGTCCTAAGTTTG	215
SMil_00017330	SMscf2473-46693-46978	AGTTGCCATTCTAGGGTTCG	GCAGTCCGTTGAGGGATAAG	233	TGCAGGAGCATGAAGTTCTC	AGATGCCGTGTTCCTGAAG	222
SMil_00019525	SMscf3192-19361-19635	GAAGTCGCAGCCAAGGT	CTGCTTCTGCTGGTGGAT	223	TCAGAAGGTTAAGTCGATGCC	GAGCTCCTCAAAGAAGGTTGA	215
SMil_00026090	SMscf7007-10563-10888	GCAGGGCTGAACAGATTGA	AGGTGTGTGTCTGGACCT	205	GAGAAGCATCTCCCTCAACTTC	ACACTAGCATCGACCATTTCC	300
SMil_00022817	SMscf4690-17342-17882	TTATACCATCCTCGGAGCTAC	TGATCATGGGCATCAAACTC	261	GAGTTTGATGCCCATGATCA	GTAGCTCCGAGGATGGTATAA	320
SMil_00009234	SMscf781-38611-40161	GGATAAGTCTCACCATGGGA	GGGTGAGAATCTCAGAGTGA	266	AGGCCATGTCTGCTGCTAAG	TCCCATGGTGAGACTTATCC	384
SMil_00014508	SMscf1730-1749-2013	ATGCTCAAGATGAAAAGGGT	CTTAGCTCGTTGGAGGACAT	155	ATGCTCAAGATGAAAAGGGT	GCGCGTCCATCATGTCTTT	258
SMil_00005206	SMscf326-85758-86758	AGGTAACAATTGTCTGGATG	TTTGAAGGTCCAACAGTTCC	105	GGAACTGTTGGACCTTCAAA	CATCCAGACAATTGTTACCT	313
SMil_00010423	SMscf4140-50187-50921	AGCATCTTAGCTCCGAAG	ACTTCATCTTGTCTCTTGTT	238	AGAAGAGGTGTTGCAGCTAT	CTTCGGAGCTAAGATGCT	179
SMil_00012209	SMscf1271-41093-41414	ATCACATGCACGAGGCTGCA	GTTGATCAAAATCTCAAGCC	170	GTGGTGTCAAAGAGGGTTAT	GTTGATCAAAATCTCAAGCC	321
SMil_00006412	SMscf437-100158-100515	AGAATTGTCGACATCCTTCA	AAGTTGTCCATTTGTGCGA	167	GGAGAAATTGGAGGGCATCG	TGAAGGATGTCGACAATTCT	265
SMil_00005540	SMscf354-48544-48880	TCCACCAGTGAGAGTAGTTC	TTCCGCAGTACATCGATTG	167	CAATCGATGTACTGCGGAA	CTTCTCGGTTTTTACACCAG	336
SMil_00007178	SMscf519-14750-15516	ATTCTGAGTCGAGGAACCAT	TACCTTACAGATACGCTGCA	322	TGCAGCGTATCTGTAAGGTA	ATGGTTCCTCGACTCAGAAT	308
SMil_00002204	SMscf84-63624-64346	TAGAGCAAATACTTGGTCGG	TATCTGAATAGCTGCAGAAG	166	ACACCAACGCAATCTCCATG	CCGACCAAGTATTTGCTCTA	305
SMil_00019961	SMscf3354-34034-34338	TACAAGCGGAAACACAAGG	CAAGGCGAAGATCTGTATCA	134	TGATACAGATCTTCGCCTTG	CCTTGTGTTTCCGCTTGTA	193
SMil_00003088	SMscf534-16776-17238	CATCCTTTGTTCAAGCAGT	AGAGCCTTTGCTGTTTCCTT	133	AAGGAAACAGCAAAGGCTCT	ACTGCTTGAACAAAGGATG	273
SMil_00018376	SMscf2790-15295-17145	ATGGCCACCAATACCACAAA	GATTTGACGGGGGATCTGAG	239	TGGTACATGGAGAATTTGTG	TTTGTGGTATTGGTGGCCAT	297
SMil_00018728	SMscf2903-18170-18473	GAGCTGCAATTAGTGAAAAT	TCAAGAAGCAACATAAGGCC	178	CAAGATTATAGCCATCGCAA	ATTTTCACTAATTGCAGCTC	301
SMil_00009615	SMscf1356-15490-15872	GGCGTACAGCACTAATTTG	TCCTTTACTTCGTCTTTGCA	161	GGCGTACAGCACTAATTTG	AGATGAACTTTCGATTGAC	295
SMil_00004675	SMscf265-64276-65238	TGATGACGATGCTGTGTTGG	CATGGTTCGCACCTTGTGC	170	AAGAACATGGGACAAAGCTT	CCAACACAGCATCGTCATCA	389
SMil_00000668	SMscf116-197061-197404	AGCACTGTGACATTCTCCG	CAACTCCGAGCTCACTTGTC	170	CGTGGATGCGATGATCAAC	CGGAGAATGTCACAGTGCT	253
SMil_00023535	SMscf5077-22608-23239	GTCCTGTTTGAAGAATGGGG	TGAGATCTTCTGACCCGAAG	192	CTTCGGGTCAGAAGATCTCA	CCCCATTCTTCAAACAGGAC	305
SMil_00007441	SMscf550-26951-27637	ACAGCTCCTTCAACTTATTG	GAAGCATCGACACATGAGAC	403	GTCTCATGTGTCGATGCTTC	CAATAAGTTGAAGGAGCTGT	334
SMil_00010126	SMscf2943-49422-49697	GGCTTTGCAGAAAGCAAACT	CCTTCATCAATGGAAGGCCTAA	217	CACACAAAGCGCCGTTATTC	CAACTACAGGGATGCTCTTCAT	245
SMil_00006351	SMscf432-13232-13866	TATAGCTGAGGGAATGGGAGAG	AGTTGAGGCGTCCATGAATATC	340	GATGCAGGGCAATGAAGAGA	AGAATTGCGGAGGGCAATAA	261

## Sheet: TableS4
Table S4 GO terms for the parental genes of circRNAs. 106 biological processes subgroup, 58 cellular components subgroup, and 56 molecular functions subgroup.
Category	Term	Count	P-Value	Benjamini
biological processes	response to cadmium ion	50	1.3e-07	0.00018
biological processes	protein autophosphorylation	22	0.00015	0.11
biological processes	regulation of stomatal movement	11	0.00049	0.2
biological processes	glycolytic process	14	0.00056	0.2
biological processes	viral process	9	0.0015	0.34
biological processes	response to blue light	11	0.0016	0.34
biological processes	protein import into nucleus, docking	7	0.0017	0.34
biological processes	protein phosphorylation	79	0.002	0.35
biological processes	mRNA processing	23	0.0023	0.35
biological processes	chlorophyll metabolic process	4	0.0024	0.35
biological processes	fructose 6-phosphate metabolic process	6	0.0027	0.35
biological processes	RNA splicing	19	0.0032	0.38
biological processes	DNA methylation	7	0.0035	0.39
biological processes	fatty acid metabolic process	11	0.0042	0.43
biological processes	post-embryonic development	8	0.0045	0.43
biological processes	response to heat	20	0.0075	0.58
biological processes	lateral root formation	9	0.0075	0.58
biological processes	virus induced gene silencing	4	0.0077	0.58
biological processes	cell fate specification	5	0.0078	0.58
biological processes	embryo development ending in seed dormancy	44	0.0094	0.65
biological processes	defense response to virus	8	0.01	0.65
biological processes	protein targeting to vacuole	8	0.01	0.65
biological processes	RNA processing	14	0.011	0.67
biological processes	leaf morphogenesis	10	0.012	0.67
biological processes	cotyledon morphogenesis	3	0.012	0.67
biological processes	defense response to bacterium	29	0.012	0.67
biological processes	shoot system development	11	0.013	0.68
biological processes	production of miRNAs involved in gene silencing by miRNA	5	0.013	0.68
biological processes	drug transmembrane transport	11	0.014	0.69
biological processes	vitamin E biosynthetic process	4	0.017	0.78
biological processes	protein import into nucleus	8	0.017	0.78
biological processes	response to wounding	22	0.018	0.82
biological processes	growth	6	0.02	0.84
biological processes	mitotic sister chromatid cohesion	6	0.02	0.84
biological processes	microtubule-based movement	10	0.021	0.84
biological processes	plant-type cell wall biogenesis	8	0.022	0.84
biological processes	cellular heat acclimation	4	0.023	0.84
biological processes	positive regulation of cell division	3	0.023	0.84
biological processes	response to temperature stimulus	5	0.026	0.84
biological processes	seed germination	11	0.026	0.84
biological processes	DNA repair	21	0.026	0.84
biological processes	negative regulation of transcription, DNA-templated	16	0.026	0.84
biological processes	auxin polar transport	9	0.027	0.84
biological processes	root development	18	0.027	0.84
biological processes	gene silencing by RNA	8	0.027	0.84
biological processes	innate immune response	10	0.028	0.84
biological processes	endocytosis	10	0.028	0.84
biological processes	carbohydrate phosphorylation	4	0.03	0.89
biological processes	carbohydrate metabolic process	36	0.031	0.9
biological processes	response to abscisic acid	36	0.036	0.95
biological processes	anthocyanin accumulation in tissues in response to UV light	3	0.037	0.95
biological processes	protein retention in Golgi apparatus	3	0.037	0.95
biological processes	sucrose biosynthetic process	5	0.037	0.95
biological processes	multidimensional cell growth	5	0.037	0.95
biological processes	intracellular signal transduction	20	0.037	0.95
biological processes	flower development	21	0.038	0.95
biological processes	regulation of cell growth	4	0.038	0.95
biological processes	response to water deprivation	27	0.039	0.95
biological processes	sugar mediated signaling pathway	6	0.041	1
biological processes	regulation of translation	10	0.045	1
biological processes	embryo sac development	10	0.045	1
biological processes	photoperiodism, flowering	7	0.047	1
biological processes	response to salt stress	42	0.047	1
biological processes	chromatin silencing	6	0.047	1
biological processes	response to sucrose	8	0.049	1
biological processes	Golgi organization	5	0.05	1
biological processes	pentose-phosphate shunt	5	0.05	1
biological processes	cell cycle	14	0.052	1
biological processes	lipid oxidation	3	0.053	1
biological processes	tricarboxylic acid cycle	8	0.053	1
biological processes	phosphorylation	20	0.055	1
biological processes	production of ta-siRNAs involved in RNA interference	4	0.057	1
biological processes	posttranscriptional gene silencing	4	0.057	1
biological processes	response to hydrogen peroxide	8	0.058	1
biological processes	rRNA processing	10	0.06	1
biological processes	defense response to bacterium, incompatible interaction	7	0.062	1
biological processes	photosynthesis	15	0.063	1
biological processes	mRNA splicing, via spliceosome	13	0.065	1
biological processes	auxin-activated signaling pathway	19	0.067	1
biological processes	protein-chromophore linkage	7	0.068	1
biological processes	cell growth	7	0.068	1
biological processes	tetrahydrofolate interconversion	4	0.068	1
biological processes	developmental growth	4	0.068	1
biological processes	glycine metabolic process	3	0.071	1
biological processes	potassium ion transmembrane transport	6	0.073	1
biological processes	sucrose metabolic process	5	0.074	1
biological processes	intracellular protein transport	19	0.075	1
biological processes	cellular response to auxin stimulus	4	0.08	1
biological processes	protein targeting to chloroplast	4	0.08	1
biological processes	cellulose biosynthetic process	7	0.081	1
biological processes	nucleotide-excision repair	5	0.084	1
biological processes	peptidyl-serine phosphorylation	9	0.087	1
biological processes	gravitropism	6	0.088	1
biological processes	regulation of salicylic acid metabolic process	3	0.09	1
biological processes	positive regulation of cell growth	3	0.09	1
biological processes	pyruvate metabolic process	3	0.09	1
biological processes	negative regulation of long-day photoperiodism, flowering	3	0.09	1
biological processes	pentose-phosphate shunt, oxidative branch	3	0.09	1
biological processes	mitochondrial fission	4	0.093	1
biological processes	protein import into chloroplast stroma	4	0.093	1
biological processes	NLS-bearing protein import into nucleus	4	0.093	1
biological processes	production of siRNA involved in RNA interference	4	0.093	1
biological processes	starch catabolic process	4	0.093	1
biological processes	response to osmotic stress	13	0.096	1
biological processes	heat acclimation	6	0.096	1
biological processes	circadian rhythm	11	0.096	1
cellular components	cytosol	282	5.9e-38	2e-35
cellular components	chloroplast	313	1.5e-12	2.5e-10
cellular components	plasma membrane	301	3.9e-12	4.4e-10
cellular components	chloroplast stroma	82	1.4e-11	1.2e-09
cellular components	chloroplast envelope	72	2.3e-11	1.6e-09
cellular components	vacuolar membrane	65	8.7e-09	5e-07
cellular components	cytoplasm	328	1.1e-08	5.2e-07
cellular components	vacuole	71	3.2e-08	1.4e-06
cellular components	Golgi apparatus	113	1.8e-07	6.9e-06
cellular components	plasmodesma	93	2.4e-06	8.2e-05
cellular components	mitochondrial matrix	20	7.9e-06	0.00025
cellular components	plastid	35	9.1e-05	0.0026
cellular components	trans-Golgi network	33	0.0001	0.0027
cellular components	intracellular ribonucleoprotein complex	12	0.00014	0.0033
cellular components	endosome	33	0.00014	0.0033
cellular components	nucleolus	44	0.00015	0.0033
cellular components	plant-type vacuole	10	0.00029	0.0059
cellular components	Golgi membrane	36	0.00085	0.016
cellular components	chloroplast inner membrane	13	0.00099	0.018
cellular components	membrane	131	0.0014	0.024
cellular components	chromatin	11	0.0015	0.024
cellular components	microtubule	20	0.0017	0.026
cellular components	spliceosomal complex	13	0.0029	0.044
cellular components	RISC complex	4	0.0031	0.044
cellular components	kinesin complex	10	0.0052	0.071
cellular components	nuclear speck	11	0.0053	0.071
cellular components	apoplast	42	0.0077	0.098
cellular components	plastoglobule	11	0.0087	0.11
cellular components	nuclear pore	9	0.0098	0.12
cellular components	late endosome membrane	9	0.011	0.13
cellular components	endoplasmic reticulum	55	0.011	0.13
cellular components	chloroplast thylakoid membrane	35	0.013	0.14
cellular components	mediator complex	8	0.017	0.17
cellular components	glyoxysomal membrane	3	0.017	0.17
cellular components	nucleus	586	0.018	0.17
cellular components	extrinsic component of membrane	8	0.018	0.18
cellular components	chloroplast membrane	15	0.022	0.21
cellular components	nuclear envelope	10	0.024	0.21
cellular components	clathrin adaptor complex	4	0.026	0.23
cellular components	peroxisome	21	0.029	0.25
cellular components	phragmoplast	11	0.03	0.26
cellular components	perinuclear region of cytoplasm	4	0.033	0.27
cellular components	glyoxysome	4	0.04	0.31
cellular components	amyloplast	4	0.04	0.31
cellular components	proton-transporting V-type ATPase, V1 domain	3	0.04	0.31
cellular components	small-subunit processome	7	0.046	0.34
cellular components	integral component of plasma membrane	23	0.059	0.43
cellular components	cytoplasmic mRNA processing body	7	0.064	0.45
cellular components	endosome membrane	9	0.065	0.45
cellular components	cytoskeleton	8	0.065	0.45
cellular components	mitochondrial outer membrane	5	0.068	0.46
cellular components	cytoplasmic side of plasma membrane	3	0.07	0.46
cellular components	chloroplast thylakoid	18	0.07	0.46
cellular components	nucleoplasm	11	0.08	0.51
cellular components	intracellular	45	0.082	0.51
cellular components	peroxisomal membrane	6	0.09	0.55
cellular components	chromosome	7	0.091	0.55
cellular components	light-harvesting complex	4	0.098	0.58
molecular functions	ATP binding	278	1.9e-21	1.6e-18
molecular functions	protein binding	179	4.1e-06	0.0017
molecular functions	helicase activity	20	2.1e-05	0.0058
molecular functions	mRNA binding	46	3e-05	0.0061
molecular functions	RNA binding	80	0.00015	0.024
molecular functions	protein transporter activity	18	0.00027	0.037
molecular functions	protein kinase activity	54	0.00036	0.038
molecular functions	protein serine/threonine kinase activity	81	0.00037	0.038
molecular functions	kinase activity	99	0.00056	0.05
molecular functions	nucleotide binding	55	0.0006	0.05
molecular functions	ATPase activity	31	0.00097	0.073
molecular functions	NAD binding	14	0.0012	0.08
molecular functions	aminopeptidase activity	6	0.0017	0.11
molecular functions	microtubule binding	19	0.0021	0.13
molecular functions	metal ion binding	138	0.0029	0.16
molecular functions	ATPase activity, coupled to transmembrane movement of substances	16	0.0053	0.26
molecular functions	serine-type peptidase activity	9	0.0057	0.26
molecular functions	ATP-dependent RNA helicase activity	14	0.0057	0.26
molecular functions	protein serine/threonine/tyrosine kinase activity	10	0.0068	0.3
molecular functions	ATP-dependent helicase activity	13	0.0076	0.31
molecular functions	metalloaminopeptidase activity	5	0.0092	0.36
molecular functions	calmodulin binding	31	0.011	0.41
molecular functions	nuclear localization sequence binding	6	0.014	0.52
molecular functions	poly(A) RNA binding	7	0.017	0.57
molecular functions	decanoate--CoA ligase activity	4	0.019	0.59
molecular functions	phosphatidic acid binding	4	0.019	0.59
molecular functions	protein homodimerization activity	21	0.019	0.59
molecular functions	xenobiotic-transporting ATPase activity	5	0.02	0.59
molecular functions	nuclease activity	7	0.022	0.63
molecular functions	identical protein binding	11	0.023	0.64
molecular functions	diphosphate-fructose-6-phosphate 1-phosphotransferase activity	3	0.025	0.67
molecular functions	long-chain fatty acid-CoA ligase activity	4	0.026	0.68
molecular functions	chaperone binding	6	0.033	0.83
molecular functions	6-phosphofructokinase activity	4	0.034	0.83
molecular functions	magnesium ion binding	18	0.038	0.91
molecular functions	transporter activity	33	0.045	1
molecular functions	microtubule motor activity	10	0.047	1
molecular functions	chromatin binding	16	0.048	1
molecular functions	protein serine/threonine phosphatase activity	17	0.049	1
molecular functions	ribosome binding	6	0.056	1
molecular functions	glycolipid binding	3	0.058	1
molecular functions	transcription corepressor activity	5	0.058	1
molecular functions	aldehyde dehydrogenase (NAD) activity	4	0.065	1
molecular functions	3-chloroallyl aldehyde dehydrogenase activity	4	0.065	1
molecular functions	phosphatase activity	8	0.066	1
molecular functions	GTPase activity	15	0.068	1
molecular functions	3 iron, 4 sulfur cluster binding	3	0.077	1
molecular functions	glycine hydroxymethyltransferase activity	3	0.077	1
molecular functions	damaged DNA binding	7	0.082	1
molecular functions	phosphatidylinositol binding	8	0.084	1
molecular functions	antiporter activity	11	0.084	1
molecular functions	drug transmembrane transporter activity	8	0.09	1
molecular functions	cellulose synthase activity	6	0.094	1
molecular functions	DNA ligase (ATP) activity	3	0.098	1
molecular functions	syntaxin binding	3	0.098	1
molecular functions	alpha-amylase activity	3	0.098	1

## Sheet: TableS5
Table S5 Differentially expressed circRNAs across the three tissues in S. miltiorrhiza. L: leaf, R: root, S: stem. R1: replicate 1, R2: replicate 2, R3: replicate 3. N/A in 'Significance level' column: Q value > 0.05.
CircRNA ID	CircRNA Type	Gene ID	Strand	Log2(RPM)									Log2(Fold Change)			P Value			Q Value			Significance level
				L_R1	L_R2	L_R3	R_R1	R_R2	R_R3	S_R1	S_R2	S_R3	L/R	L/S	R/S	L/R	L/S	R/S	L/R	L/S	R/S	L/R	L/S	R/S
SMscf10487-4220-5550	exon	SMil_00028609	-	1.76525	1.77671	1.59472	0.411649	0	0	1.11044	0	0	1.25397	0.985146	-0.268825	0.000456773	0.0231507	0.586875	0.00455579	0.11927	0.176403	<=0.01	N/A	N/A
SMscf1150-40870-43691	exon	SMil_00011514	-	1.76525	0	0	0.993214	1.16192	1.01839	0	0	0	-0.373542	0.66759	1.04113	0.471321	0.373901	3.59e-05	0.0882876	0.150038	0.00243692	N/A	N/A	<=0.01
SMscf116-92425-93364	exon	SMil_00000658	+	3.8988	4.31659	3.43472	0.73154	0.992796	1.50903	1.93169	2.33597	2.45122	1.23283	0.59205	-0.640778	0.0012048	0.00536714	0.0138384	0.00747924	0.0692414	0.0701125	<=0.01	N/A	N/A
SMscf12-218748-219946	exon	SMil_00000274	-	1.28664	2.66406	1.84704	0	0	0	0	0	0	1.55217	1.55217	0	0.00844641	0.00844641	N/A	0.0233935	0.0863898	N/A	0.01<q<=0.05	N/A	N/A
SMscf1354-10604-14055	exon	SMil_00012748	+	0.970657	1.77671	1.28872	0	0	0	0.581849	0	1.23882	1.22981	0.545539	-0.684272	0.00456563	0.15937	0.165127	0.0168883	0.146676	0.116056	0.01<q<=0.05	N/A	N/A
SMscf1368-52664-53164	exon	SMil_00012837	+	2.65043	1.9678	1.59472	5.2966	6.09951	6.4857	3.31351	4.29462	1.73619	-1.18051	-0.422112	0.7584	0.00113647	0.26539	0.025908	0.00725573	0.149001	0.087783	<=0.01	N/A	N/A
SMscf1476-17641-17972	exon	SMil_00013313	+	1.28664	1.29623	0	2.57364	3.4787	5.18121	1.11044	2.59959	0.979272	-1.35022	-0.461847	0.888369	0.0303018	0.356842	0.0776531	0.0455605	0.149916	0.108715	0.01<q<=0.05	N/A	N/A
SMscf2148-13220-13667	exon	SMil_00007482	+	1.5457	2.13652	1.95837	0	0	0	0	0	0.473619	1.52617	1.31469	-0.211477	0.000425183	0.00186446	0.373901	0.00444518	0.0361234	0.120074	<=0.01	0.01<q<=0.05	N/A
SMscf2437-7727-8258	exon	SMil_00017188	-	0.970657	0	0	0	0	0	1.93169	1.1471	1.9688	0.404415	-1.01918	-1.42359	0.373901	0.0318247	0.00328333	0.0713408	0.126827	0.0346805	N/A	N/A	0.01<q<=0.05
SMscf2623-11864-12973	exon	SMil_00017832	+	1.95576	0.978614	1.84704	0	0	0	0.581849	0.684673	0.979272	1.37507	0.56887	-0.806199	0.00672238	0.0632447	0.00327185	0.0205872	0.138458	0.0346332	0.01<q<=0.05	N/A	0.01<q<=0.05
SMscf268-36652-37170	exon	SMil_00004696	+	1.28664	0	0	0.993214	1.31328	1.28447	0	0	0	-0.620641	0.514886	1.13553	0.156445	0.373901	0.00030423	0.0667134	0.150038	0.0083171	N/A	N/A	<=0.01
SMscf2943-49147-49697	exon	SMil_00010126	+	1.76525	0	0	2.68894	2.38064	4.06997	1.31632	1.1471	1.23882	-1.34909	-0.492091	0.857	0.0351225	0.335604	0.0254897	0.04816	0.149747	0.087369	0.01<q<=0.05	N/A	N/A
SMscf3032-61085-61483	exon	SMil_00012759	+	4.26566	3.54551	4.19514	0	0	0	3.47261	4.12086	3.13287	2.32253	0.128623	-2.19391	6.32e-05	0.31249	0.000248015	0.0016981	0.149538	0.0075188	<=0.01	N/A	<=0.01
SMscf3467-14917-16167	exon	SMil_00018420	-	2.65043	1.9678	2.24857	1.40655	0	0	1.49645	0.855817	2.10534	1.16293	0.403868	-0.759064	0.0232517	0.122775	0.160704	0.0407071	0.144989	0.115864	0.01<q<=0.05	N/A	N/A
SMscf3492-10074-10430	exon	SMil_00020266	-	1.76525	0.978614	1.84704	0	0	0	0.581849	1.49672	0.473619	1.33931	0.451214	-0.888095	0.00523302	0.186346	0.0586989	0.0180761	0.14751	0.10468	0.01<q<=0.05	N/A	N/A
SMscf359-35288-36733	exon	SMil_00003282	-	1.28664	0	0	2.49131	2.57294	3.46617	0	0	0	-1.42752	0.514886	1.94241	0.0104056	0.373901	0.000806448	0.026308	0.150038	0.0156766	0.01<q<=0.05	N/A	0.01<q<=0.05
SMscf3862-11923-15682	exon	SMil_00021173	+	3.03527	2.13652	2.06173	0.73154	0	1.01839	1.11044	1.38933	1.45872	1.10732	0.556455	-0.550868	0.0137395	0.0298204	0.0837528	0.0309127	0.125401	0.109669	0.01<q<=0.05	N/A	N/A
SMscf4973-6800-8918	exon	SMil_00023367	-	2.12402	0	0	1.72746	2.31038	1.95302	0	0	0.829587	-0.811184	0.420087	1.23127	0.151371	0.600609	0.00607653	0.0664649	0.220914	0.0464769	N/A	N/A	0.01<q<=0.05
SMscf5077-22608-23239	exon	SMil_00023535	-	5.20906	4.08869	4.26178	1.31378	1.45026	0	2.83325	2.73736	3.13287	1.52251	0.500724	-1.02179	0.00340717	0.0117065	0.0142994	0.0143684	0.0982704	0.071103	0.01<q<=0.05	N/A	N/A
SMscf51-268432-269199	exon	SMil_00000124	-	1.5457	1.29623	0.899848	1.49371	1.98918	0	0	0	0	0.0564917	1.16817	1.11168	0.897135	0.00268072	0.124103	0.155637	0.0464347	0.113801	N/A	0.01<q<=0.05	N/A
SMscf530-36901-38469	exon	SMil_00007266	+	1.5457	0	0	1.65367	1.16192	1.15756	0	0	0	-0.617306	0.599541	1.21685	0.209005	0.373901	0.00129678	0.0686385	0.150038	0.0213699	N/A	N/A	0.01<q<=0.05
SMscf5415-22985-23481	exon	SMil_00020867	-	0.970657	0	0	1.86459	2.84554	4.01612	0.733228	1.86068	1.11488	-1.56229	-0.756675	0.805617	0.0210609	0.119947	0.0764966	0.0388562	0.144817	0.10852	0.01<q<=0.05	N/A	N/A
SMscf550-26951-27637	exon	SMil_00007441	-	1.28664	1.55638	0.899848	3.07547	4.42917	3.16995	1.31632	1.69015	0.979272	-1.02006	-0.0510508	0.969011	0.00832193	0.78691	0.00985453	0.0232097	0.270877	0.0598568	0.01<q<=0.05	N/A	N/A
SMscf620-12053-13545	exon	SMil_00007979	+	1.76525	0	1.28872	2.7957	3.23501	3.56949	0	1.86068	1.89535	-1.05749	-0.158294	0.899199	0.0189579	0.789147	0.0428332	0.0368821	0.271438	0.0990974	0.01<q<=0.05	N/A	N/A
SMscf652-1221-2025	exon	SMil_00004194	-	1.28664	1.55638	1.10735	0	0	0	0	0	0	1.21213	1.21213	0	0.000542716	0.000542716	N/A	0.00480741	0.0167116	N/A	<=0.01	0.01<q<=0.05	N/A
SMscf726-11580-12105	exon	SMil_00001732	-	2.12402	2.28756	1.44982	0	0	0	0.870222	1.49672	1.55726	1.56257	0.355885	-1.20669	0.00159165	0.128328	0.00398849	0.00884082	0.145304	0.0373686	<=0.01	N/A	0.01<q<=0.05
SMscf8113-2738-4035	exon	SMil_00025370	+	0.970657	0	0	1.57591	1.57535	2.66299	1.40919	0.855817	1.73619	-1.15046	-0.818224	0.332235	0.0292951	0.0708227	0.245349	0.0449529	0.139848	0.118375	0.01<q<=0.05	N/A	N/A
SMscf8313-10346-10729	exon	SMil_00027279	+	3.11734	3.35338	2.33363	1.65367	2.23654	1.87449	0	0	0	0.429543	1.97628	1.54674	0.0450566	0.000679083	0.000348314	0.0522948	0.0183159	0.00884281	N/A	0.01<q<=0.05	<=0.01
SMscf872-54514-54945	exon	SMil_00009895	-	1.28664	0	1.28872	0	0	0	1.11044	1.0088	0.979272	0.894104	-0.129391	-1.02349	0.116117	0.706514	1.3e-05	0.0642256	0.250124	0.00141192	N/A	N/A	<=0.01
SMscf354-48544-48880	exon	SMil_00005540	+	0	4.24455	0	6.02735	6.74724	5.51472	4.69144	4.71731	4.23841	-1.55516	-1.20031	0.354853	0.0326485	0.0924506	0.0165471	0.0468859	0.142644	0.0754497	0.01<q<=0.05	N/A	N/A
SMscf534-16776-17238	exon	SMil_00003088	-	0	2.13652	2.63115	4.39076	5.30785	4.91307	2.79933	4.0696	3.52254	-1.18098	-0.78576	0.395218	0.0181344	0.102151	0.0362061	0.0360486	0.143536	0.0956434	0.01<q<=0.05	N/A	N/A
SMscf6-35951-37325	exon	SMil_00000483	+	0	1.77671	0	0	0	0.495966	1.40919	1.69015	2.28862	0.450325	-0.812305	-1.26263	0.525706	0.136103	0.00607775	0.0974819	0.145704	0.0464813	N/A	N/A	0.01<q<=0.05
SMscf1657-37470-37891	exon	SMil_00011217	+	0	1.55638	0	2.57364	3.54138	1.95302	1.21705	1.38933	0	-1.28044	-0.299182	0.981258	0.0353881	0.63315	0.0458568	0.0482897	0.230129	0.100404	0.01<q<=0.05	N/A	N/A
SMscf2773-28597-28968	exon	SMil_00018329	-	0	1.55638	0	3.10345	3.60145	4.42715	2.2656	2.94124	2.55025	-1.63301	-1.23933	0.393683	0.00783851	0.0203442	0.0601075	0.0224688	0.115778	0.105054	0.01<q<=0.05	N/A	N/A
SMscf3967-21015-22545	exon	SMil_00019552	+	0	1.55638	0	2.15936	2.38064	2.0275	2.21504	1.27329	0.979272	-1.07025	-0.712758	0.357495	0.0342477	0.203354	0.144524	0.0477228	0.147926	0.115072	0.01<q<=0.05	N/A	N/A
SMscf2491-26116-28242	exon	SMil_00017407	-	0	1.29623	0	1.49371	2.1587	1.95302	0	0	1.23882	-1.00218	0.0194064	1.02158	0.0389329	0.975994	0.0334509	0.0499116	0.315434	0.0939012	0.01<q<=0.05	N/A	N/A
SMscf380-43933-44743	exon	SMil_00000810	-	0	1.29623	0	2.31106	2.74259	2.75354	0.733228	0	0	-1.33085	0.202646	1.5335	0.00890738	0.724603	0.00115761	0.0240552	0.254896	0.0199428	0.01<q<=0.05	N/A	0.01<q<=0.05
SMscf7523-16778-17373	exon	SMil_00026582	+	0	1.29623	0	1.65367	1.16192	1.7033	0	0	0	-0.80745	0.518108	1.32556	0.0821719	0.373901	0.000953588	0.060604	0.150038	0.0175979	N/A	N/A	0.01<q<=0.05
SMscf1390-58156-58987	exon	SMil_00012944	-	0	0.978614	0	1.49371	2.07643	1.50903	0.581849	1.59668	1.35296	-1.02194	-0.715145	0.306797	0.0225092	0.12979	0.226177	0.040101	0.145382	0.117964	0.01<q<=0.05	N/A	N/A
SMscf820-57371-58040	exon	SMil_00009503	+	0	0.978614	0	2.68894	2.68823	2.0275	0.581849	0.855817	0	-1.38689	-0.157535	1.22936	0.00553831	0.729426	0.0040349	0.0185685	0.256158	0.0375263	0.01<q<=0.05	N/A	0.01<q<=0.05
SMscf1148-21583-24624	exon	SMil_00010034	+	0	0	0.657408	1.98981	3.03171	1.7033	1.21705	1.59668	0	-1.41085	-0.668642	0.742208	0.0116577	0.245876	0.106653	0.0280598	0.14872	0.112363	0.01<q<=0.05	N/A	N/A
SMscf2473-46693-46978	exon	SMil_00017330	-	0	0	0.899848	2.35827	1.57535	2.09832	0	0.490459	0	-1.21162	0.160001	1.37162	0.0106237	0.709958	0.00282215	0.0266119	0.251037	0.032519	0.01<q<=0.05	N/A	0.01<q<=0.05
SMscf2479-26700-27062	exon	SMil_00017359	+	0	0	0.899848	1.57591	1.31328	2.46281	0.733228	1.0088	0.979272	-1.0987	-0.552924	0.54578	0.031932	0.123887	0.0707856	0.0464938	0.145054	0.107471	0.01<q<=0.05	N/A	N/A
SMscf2785-13283-14071	exon	SMil_00018360	+	0	0	0.657408	1.57591	1.79705	1.79143	1.21705	1.86068	2.03868	-1.15852	-1.15002	0.00850225	0.00287998	0.011029	0.9539	0.012973	0.0961647	0.258235	0.01<q<=0.05	N/A	N/A
SMscf3099-21484-22002	exon	SMil_00009176	-	0	0	0.657408	0.868302	1.31328	1.28447	0	0	0	-0.822063	0.285859	1.10792	0.0233305	0.373901	0.00130124	0.0407695	0.150038	0.0214091	0.01<q<=0.05	N/A	0.01<q<=0.05
SMscf3785-32815-33372	exon	SMil_00015926	-	0	0	1.10735	1.31378	2.07643	1.28447	0	0	0	-0.901899	0.453245	1.35514	0.0578049	0.373901	0.00385712	0.0560468	0.150038	0.036916	N/A	N/A	0.01<q<=0.05
SMscf433-74217-76804	exon	SMil_00006360	+	0	0	1.10735	1.49371	2.44762	2.56637	0.995327	0	0	-1.21089	0.0398937	1.25078	0.022973	0.943639	0.0179806	0.0404819	0.3082	0.0778643	0.01<q<=0.05	N/A	N/A
SMscf4485-17759-18136	exon	SMil_00022387	-	0	0	0.899848	2.44831	3.44631	3.16995	1.93169	2.15107	1.11488	-1.62929	-1.07179	0.557496	0.00298746	0.0301544	0.040997	0.0132715	0.125649	0.0982294	0.01<q<=0.05	N/A	N/A
SMscf602-32989-33255	exon	SMil_00007851	-	0	0	1.72639	3.42506	3.68711	2.91919	0	0	0.473619	-1.46318	0.444299	1.90748	0.0109955	0.522611	0.000317909	0.0271405	0.197903	0.00849291	0.01<q<=0.05	N/A	<=0.01
SMscf6044-17113-17454	exon	SMil_00024954	-	0	0	0.657408	1.10817	1.45026	1.79143	0.995327	1.0088	0.473619	-1.00689	-0.582759	0.424135	0.0139784	0.097112	0.0777024	0.0312222	0.143094	0.108724	0.01<q<=0.05	N/A	N/A
SMscf809-56842-57331	exon	SMil_00009439	+	0	0	1.72639	2.26224	2.63173	2.40811	1.65657	1.69015	1.35296	-1.12413	-0.704059	0.420066	0.033702	0.165688	0.00463933	0.0474426	0.146895	0.0393623	0.01<q<=0.05	N/A	0.01<q<=0.05
SMscf8332-11319-11851	exon	SMil_00027291	+	0	0	0.899848	1.86459	1.31328	1.40112	0.581849	0	0	-0.958586	0.122714	1.0813	0.0237592	0.781422	0.00673217	0.0411087	0.269497	0.0492722	0.01<q<=0.05	N/A	0.01<q<=0.05
SMscf10022-5221-6079	exon	SMil_00028363	-	0	0	0	1.31378	1.57535	1.15756	0	0	0	-1.23198	0	1.23198	0.000379015	N/A	0.000379015	0.00426567	N/A	0.00917038	<=0.01	N/A	<=0.01
SMscf10161-7050-7447	exon	SMil_00028452	+	0	0	0	1.65367	1.45026	3.77802	0.581849	0	0	-1.71983	-0.255742	1.46409	0.0368631	0.373901	0.0524332	0.0489893	0.150038	0.102811	0.01<q<=0.05	N/A	N/A
SMscf1058-99617-99873	exon	SMil_00004515	-	0	0	0	1.40655	2.51164	0.864357	0.733228	1.0088	0.979272	-1.37528	-0.931379	0.4439	0.0302428	0.000485556	0.235465	0.0455256	0.0158963	0.118171	0.01<q<=0.05	0.01<q<=0.05	N/A
SMscf1094-70531-71633	exon	SMil_00011162	+	0	0	0	1.57591	1.79705	1.7033	0	1.0088	1.35296	-1.42873	-0.837742	0.590983	1.22e-05	0.124494	0.0924914	0.000604058	0.145089	0.110838	<=0.01	N/A	N/A
SMscf11-126327-126644	exon	SMil_00000706	-	0	0	0	2.31106	2.98737	2.9578	1.49645	1.93894	0.829587	-1.90769	-1.276	0.631692	0.000237753	0.0116064	0.0271482	0.00349346	0.0979667	0.088957	<=0.01	N/A	N/A
SMscf1113-63926-68243	exon	SMil_00011289	-	0	0	0	0.993214	0.801182	1.87449	1.31632	1.0088	1.23882	-1.15248	-1.1296	0.0228843	0.0208184	0.000210491	0.923696	0.0386386	0.0100503	0.25212	0.01<q<=0.05	0.01<q<=0.05	N/A
SMscf1162-70948-71339	exon	SMil_00011590	+	0	0	0	0.993214	1.16192	1.60943	0.733228	1.38933	0	-1.17303	-0.771902	0.401133	0.0024097	0.152646	0.282733	0.0115578	0.146424	0.119023	0.01<q<=0.05	N/A	N/A
SMscf1165-27785-28211	exon	SMil_00011606	+	0	0	0	1.57591	1.31328	1.79143	0.581849	0	0	-1.35626	-0.255742	1.10052	0.000351349	0.373901	0.00457528	0.00414238	0.150038	0.0391831	<=0.01	N/A	0.01<q<=0.05
SMscf1183-70523-71018	exon	SMil_00011719	+	0	0	0	0.868302	1.31328	1.40112	0	0	0	-1.13372	0	1.13372	0.00193044	N/A	0.00193044	0.00992027	N/A	0.0269834	<=0.01	N/A	0.01<q<=0.05
SMscf1271-41093-41414	exon	SMil_00012209	-	0	0	0	7.88228	8.74548	8.45599	0	1.1471	0.829587	-3.2267	-0.730222	2.49648	5.05e-06	0.126277	5.49e-05	0.000369439	0.14519	0.00302836	<=0.01	N/A	<=0.01
SMscf1389-61996-62552	exon	SMil_00009203	-	0	0	0	1.65367	1.69045	1.79143	0	0	0	-1.43928	0	1.43928	2e-06	N/A	2e-06	0.000198052	N/A	0.000543045	<=0.01	N/A	<=0.01
SMscf1559-54552-55367	exon	SMil_00009566	+	0	0	0	1.10817	1.16192	1.50903	0.581849	0.684673	0.662554	-1.17613	-0.716355	0.45978	0.000556053	3.29e-05	0.00888069	0.00484063	0.00405404	0.0569639	<=0.01	<=0.01	N/A
SMscf16-111773-112193	exon	SMil_00000684	-	0	0	0	1.72746	1.98918	0.691888	0	0.855817	0	-1.30422	-0.362074	0.94215	0.0206521	0.373901	0.0722839	0.0384884	0.150038	0.10776	0.01<q<=0.05	N/A	N/A
SMscf16-118107-118890	exon	SMil_00000685	-	0	0	0	0.868302	1.69045	1.87449	0	0.490459	1.35296	-1.30903	-0.691063	0.617967	0.00879218	0.19519	0.160651	0.0238932	0.147735	0.115862	0.01<q<=0.05	N/A	N/A
SMscf1657-37470-38114	exon	SMil_00011217	+	0	0	0	1.40655	2.31038	2.79677	1.11044	0	0.979272	-1.66504	-0.762623	0.902422	0.00596248	0.117681	0.0516478	0.0192068	0.144675	0.102551	0.01<q<=0.05	N/A	N/A
SMscf1730-1749-2519	exon	SMil_00014508	+	0	0	0	0.993214	0.580164	1.60943	0.581849	0	0.662554	-1.0433	-0.500599	0.542701	0.0238475	0.117787	0.151119	0.0411775	0.144682	0.115414	0.01<q<=0.05	N/A	N/A
SMscf190-28344-29279	exon	SMil_00003912	+	0	0	0	1.57591	1.16192	0.864357	0	0	0	-1.13798	0	1.13798	0.0043407	N/A	0.0043407	0.0164488	N/A	0.0384985	0.01<q<=0.05	N/A	0.01<q<=0.05
SMscf2059-10917-11378	exon	SMil_00015790	-	0	0	0	1.98981	2.63173	3.06777	1.80067	1.59668	0.829587	-1.83313	-1.26842	0.564712	0.00121235	0.00886496	0.0552073	0.00750121	0.0881991	0.103682	<=0.01	N/A	N/A
SMscf2081-21378-21772	exon	SMil_00015862	+	0	0	0	0.868302	1.31328	2.09832	0.581849	0	0	-1.27896	-0.255742	1.02321	0.016572	0.373901	0.0392688	0.0343646	0.150038	0.0973541	0.01<q<=0.05	N/A	N/A
SMscf2114-18472-18927	exon	SMil_00016013	+	0	0	0	1.31378	1.31328	0.691888	0	0	0	-1.07472	0	1.07472	0.00592926	N/A	0.00592926	0.019159	N/A	0.0458101	0.01<q<=0.05	N/A	0.01<q<=0.05
SMscf2188-16570-20024	exon	SMil_00016277	-	0	0	0	2.44831	2.38064	2.51552	1.73042	2.08377	1.45872	-1.78582	-1.46343	0.322392	3.83e-07	0.000628887	0.0202843	0.000113781	0.0177743	0.0812719	<=0.01	0.01<q<=0.05	N/A
SMscf2283-79286-82527	exon	SMil_00005600	-	0	0	0	0.993214	1.45026	1.40112	0	0	0	-1.19	0	1.19	0.000901237	N/A	0.000901237	0.00638642	N/A	0.0169331	<=0.01	N/A	0.01<q<=0.05
SMscf2305-41865-42774	exon	SMil_00016743	-	0	0	0	1.49371	2.63173	1.79143	0	0	0	-1.57158	0	1.57158	0.00442706	N/A	0.00442706	0.0166193	N/A	0.0387557	0.01<q<=0.05	N/A	0.01<q<=0.05
SMscf2305-42340-42774	exon	SMil_00016743	-	0	0	0	0.993214	1.69045	1.28447	0	0.684673	0	-1.21581	-0.296574	0.919237	0.00282144	0.373901	0.0229687	0.0128049	0.150038	0.0846531	0.01<q<=0.05	N/A	N/A
SMscf2599-14679-15157	exon	SMil_00013431	+	0	0	0	0.868302	1.16192	1.28447	0	0.490459	0	-1.07375	-0.218454	0.855295	0.000862678	0.373901	0.0100684	0.0062276	0.150038	0.060449	<=0.01	N/A	N/A
SMscf265-62602-65238	exon	SMil_00004675	+	0	0	0	1.21463	1.16192	2.16583	0	1.27329	0.662554	-1.33006	-0.718334	0.611723	0.00972218	0.154102	0.151851	0.0253168	0.146481	0.115451	0.01<q<=0.05	N/A	N/A
SMscf265-106398-107089	exon	SMil_00004679	+	0	0	0	0.73154	1.45026	1.7033	0	0	0	-1.19851	0	1.19851	0.0112525	N/A	0.0112525	0.0275024	N/A	0.063779	0.01<q<=0.05	N/A	N/A
SMscf2859-19103-19522	exon	SMil_00018605	-	0	0	0	2.89511	2.98737	2.0275	1.11044	1.59668	0.662554	-1.86261	-1.08626	0.776356	0.000994007	0.0140972	0.0206187	0.00675231	0.104586	0.0817256	<=0.01	N/A	N/A
SMscf2926-45472-45915	exon	SMil_00008761	+	0	0	0	1.49371	1.57535	1.40112	0	0	0	-1.31618	0	1.31618	7.75e-06	N/A	7.75e-06	0.00046047	N/A	0.00109515	<=0.01	N/A	<=0.01
SMscf2943-48904-49348	exon	SMil_00010126	+	0	0	0	1.21463	0.801182	1.79143	1.31632	0	0	-1.18211	-0.524839	0.657271	0.0115152	0.373901	0.188501	0.0278654	0.150038	0.116925	0.01<q<=0.05	N/A	N/A
SMscf2943-49422-49697	exon	SMil_00010126	+	0	0	0	3.30969	3.51038	3.88204	2.2656	3.30854	1.23882	-2.19136	-1.70973	0.481638	2.88e-05	0.0190883	0.104943	0.00111901	0.113967	0.112199	<=0.01	N/A	N/A
SMscf2967-11016-11719	exon	SMil_00018884	-	0	0	0	1.21463	1.79705	1.40112	0.733228	1.1471	1.35296	-1.30506	-1.05503	0.250027	0.00101989	0.00409241	0.191442	0.00684922	0.0600662	0.11702	<=0.01	N/A	N/A
SMscf2988-25943-27200	exon	SMil_00018939	-	0	0	0	1.92856	1.31328	1.60943	0.412703	0	0.662554	-1.38796	-0.441929	0.946035	0.000807944	0.137134	0.00867444	0.00598729	0.145753	0.0563068	<=0.01	N/A	N/A
SMscf301-67956-68690	exon	SMil_00004996	+	0	0	0	0.580442	1.69045	1.95302	0	0	1.55726	-1.26782	-0.603204	0.664616	0.0286451	0.373901	0.254164	0.0445472	0.150038	0.118545	0.01<q<=0.05	N/A	N/A
SMscf3053-40715-41229	exon	SMil_00019148	-	0	0	0	2.53306	2.57294	3.10264	1.21705	0	0.829587	-1.90158	-0.75036	1.15122	0.000118002	0.130173	0.00701022	0.00233701	0.145403	0.0503873	<=0.01	N/A	N/A
SMscf3110-16902-17469	exon	SMil_00019295	+	0	0	0	1.21463	1.69045	1.95302	1.21705	0	0.829587	-1.38922	-0.75036	0.63886	0.00169623	0.130173	0.0889522	0.00916079	0.145403	0.11039	<=0.01	N/A	N/A
SMscf3131-28703-30047	exon	SMil_00019384	-	0	0	0	1.31378	1.69045	1.87449	0	0.490459	0	-1.393	-0.218454	1.17455	0.000594671	0.373901	0.00324994	0.00493397	0.150038	0.0345379	<=0.01	N/A	0.01<q<=0.05
SMscf317-60979-62360	exon	SMil_00005128	+	0	0	0	1.49371	2.23654	3.10264	1.65657	1.49672	0	-1.71265	-1.0364	0.676257	0.00804942	0.117138	0.156062	0.0227959	0.14464	0.115653	0.01<q<=0.05	N/A	N/A
SMscf320-60972-61862	exon	SMil_00005156	+	0	0	0	1.10817	1.16192	0.864357	0	0	0	-1.03197	0	1.03197	0.000336337	N/A	0.000336337	0.00407127	N/A	0.00870701	<=0.01	N/A	<=0.01
SMscf3225-14266-14924	exon	SMil_00019629	-	0	0	0	2.10502	2.44762	3.23426	0.733228	1.38933	0	-1.84625	-0.771902	1.07435	0.00148267	0.152646	0.0224515	0.00848557	0.146424	0.0840449	<=0.01	N/A	N/A
SMscf3465-8384-9129	exon	SMil_00010665	-	0	0	0	0.868302	0	0	1.73042	1.27329	1.23882	-0.366738	-1.27153	-0.904794	0.373901	0.000871026	0.0270589	0.0713408	0.0210619	0.0888753	N/A	0.01<q<=0.05	N/A
SMscf3586-27526-28499	exon	SMil_00012047	+	0	0	0	1.40655	1.79705	0.691888	0	0	0	-1.20069	0	1.20069	0.0159573	N/A	0.0159573	0.033661	N/A	0.0743803	0.01<q<=0.05	N/A	N/A
SMscf359-36819-37155	exon	SMil_00003282	-	0	0	0	1.31378	1.89631	2.29205	0.870222	0	0	-1.50286	-0.367454	1.13541	0.00296482	0.373901	0.0190613	0.0132108	0.150038	0.0795284	0.01<q<=0.05	N/A	N/A
SMscf3592-20301-20739	exon	SMil_00020495	+	0	0	0	1.31378	1.69045	1.28447	0	0	0	-1.2807	0	1.2807	0.000397041	N/A	0.000397041	0.00433907	N/A	0.0093466	<=0.01	N/A	<=0.01
SMscf3606-11063-11314	exon	SMil_00010615	-	0	0	0	2.49131	3.1165	1.60943	0.870222	1.49672	0	-1.76797	-0.839139	0.928832	0.00531677	0.143202	0.0585103	0.0182147	0.146032	0.104628	0.01<q<=0.05	N/A	N/A
SMscf3740-3746-4765	exon	SMil_00020858	-	0	0	0	0.993214	2.44762	1.28447	0	0	1.11488	-1.36463	-0.455887	0.908743	0.0239009	0.373901	0.106294	0.0412195	0.150038	0.112329	0.01<q<=0.05	N/A	N/A
SMscf375-62342-64241	exon	SMil_00005734	-	0	0	0	1.40655	1.16192	0.691888	0.581849	1.1471	0.662554	-1.06128	-0.845724	0.215558	0.00659436	0.0106885	0.350269	0.020356	0.0950462	0.119853	0.01<q<=0.05	N/A	N/A
SMscf380-43933-45378	exon	SMil_00000810	-	0	0	0	1.79765	0.992796	1.7033	0	0	0.662554	-1.32073	-0.287888	1.03284	0.00413723	0.373901	0.0192036	0.0160313	0.150038	0.0797396	0.01<q<=0.05	N/A	N/A
SMscf3983-16552-17963	exon	SMil_00015021	-	0	0	0	1.49371	1.79705	2.09832	1.11044	0.490459	1.35296	-1.48355	-0.988863	0.494688	0.000502654	0.0185531	0.059154	0.00469777	0.11314	0.104802	<=0.01	N/A	N/A
SMscf4140-50187-50921	exon	SMil_00010423	-	0	0	0	0.580442	2.23654	1.7033	0	0.855817	0.473619	-1.32582	-0.529217	0.796607	0.0366744	0.147895	0.123868	0.0489017	0.146233	0.113784	0.01<q<=0.05	N/A	N/A
SMscf4162-36150-36958	exon	SMil_00014610	+	0	0	0	1.40655	1.57535	1.15756	0	0	0	-1.25085	0	1.25085	0.000341097	N/A	0.000341097	0.00409539	N/A	0.00876424	<=0.01	N/A	<=0.01
SMscf421-68836-69290	exon	SMil_00006246	-	0	0	0	1.86459	3.19658	3.51875	0.733228	1.27329	0.829587	-1.94859	-0.960044	0.988547	0.00483797	0.00472798	0.0229074	0.0173924	0.0649387	0.0845812	0.01<q<=0.05	N/A	N/A
SMscf4223-30133-30736	exon	SMil_00021903	+	0	0	0	1.10817	1.89631	1.01839	0	0	0	-1.2271	0	1.2271	0.00859596	N/A	0.00859596	0.0236125	N/A	0.056055	0.01<q<=0.05	N/A	N/A
SMscf4373-395-2900	exon	SMil_00022189	+	0	0	0	0.993214	1.45026	1.28447	1.31632	0	1.11488	-1.1652	-0.856307	0.308895	0.000743076	0.11884	0.372256	0.00568611	0.144748	0.120059	<=0.01	N/A	N/A
SMscf4706-6601-7028	exon	SMil_00022856	+	0	0	0	1.98981	1.69045	2.83874	0	0	0	-1.66585	0	1.66585	0.00320932	N/A	0.00320932	0.0138655	N/A	0.0343582	0.01<q<=0.05	N/A	0.01<q<=0.05
SMscf485-132701-133287	exon	SMil_00000766	-	0	0	0	0.993214	1.45026	1.01839	0	0	0	-1.10699	0	1.10699	0.00147203	N/A	0.00147203	0.00844852	N/A	0.0231109	<=0.01	N/A	0.01<q<=0.05
SMscf4924-8522-8797	exon	SMil_00023295	-	0	0	0	1.86459	2.07643	1.7033	0	0	0	-1.52679	0	1.52679	6.38e-05	N/A	6.38e-05	0.00170505	N/A	0.00323533	<=0.01	N/A	<=0.01
SMscf5117-18277-24437	exon	SMil_00023608	-	0	0	0	2.65152	3.60145	3.16995	1.86767	2.01317	1.35296	-2.04997	-1.4566	0.593374	0.000333358	0.000956423	0.0147508	0.00405659	0.0221039	0.072039	<=0.01	0.01<q<=0.05	N/A
SMscf5512-22414-22732	exon	SMil_00024194	+	0	0	0	1.21463	2.07643	0.691888	0	0.684673	0	-1.21887	-0.296574	0.922301	0.0302424	0.373901	0.0767422	0.045525	0.150038	0.108562	0.01<q<=0.05	N/A	N/A
SMscf5742-11880-13511	exon	SMil_00024539	-	0	0	0	1.31378	1.31328	3.20246	1.11044	0.855817	0	-1.55737	-0.727198	0.830175	0.0367115	0.122744	0.145467	0.0489193	0.144987	0.115123	0.01<q<=0.05	N/A	N/A
SMscf5753-7268-8887	exon	SMil_00024562	-	0	0	0	0.73154	1.89631	1.50903	0	0	0	-1.25033	0	1.25033	0.0157794	N/A	0.0157794	0.0334528	N/A	0.0740482	0.01<q<=0.05	N/A	N/A
SMscf628-65533-65989	exon	SMil_00004151	-	0	0	0	0.73154	1.57535	1.28447	0	0	0	-1.13561	0	1.13561	0.00841589	N/A	0.00841589	0.0233492	N/A	0.0554653	0.01<q<=0.05	N/A	N/A
SMscf628-108763-109476	exon	SMil_00004159	-	0	0	0	1.57591	2.23654	3.03203	0	0.855817	0.829587	-1.71435	-0.643211	1.07114	0.00561743	0.116213	0.0273333	0.0186913	0.14458	0.0891256	0.01<q<=0.05	N/A	N/A
SMscf664-37864-38409	exon	SMil_00002890	+	0	0	0	1.31378	2.44762	2.16583	0	0.684673	0	-1.57325	-0.296574	1.27668	0.00440341	0.373901	0.0130504	0.016572	0.150038	0.0683297	0.01<q<=0.05	N/A	N/A
SMscf669-11549-12347	exon	SMil_00007941	+	0	0	0	1.79765	1.89631	2.40811	0	0	0	-1.60123	0	1.60123	0.000424373	N/A	0.000424373	0.00444155	N/A	0.0095938	<=0.01	N/A	<=0.01
SMscf687-33514-34443	exon	SMil_00003181	-	0	0	0	1.86459	2.38064	1.95302	0	0	0	-1.6164	0	1.6164	0.00020407	N/A	0.00020407	0.0032314	N/A	0.00675918	<=0.01	N/A	<=0.01
SMscf72-141945-142705	exon	SMil_00001967	+	0	0	0	1.49371	2.57294	1.01839	0.995327	0	0	-1.43029	-0.413351	1.01694	0.0211007	0.373901	0.0740405	0.0388918	0.150038	0.108086	0.01<q<=0.05	N/A	N/A
SMscf728-38942-39214	exon	SMil_00008835	-	0	0	0	1.31378	2.44762	1.50903	0	0	0	-1.463	0	1.463	0.00738623	N/A	0.00738623	0.0217355	N/A	0.0518333	0.01<q<=0.05	N/A	N/A
SMscf7746-16964-17310	exon	SMil_00026782	+	0	0	0	1.31378	1.69045	1.01839	1.21705	0	0	-1.22705	-0.491272	0.735777	0.00232017	0.373901	0.106178	0.0112657	0.150038	0.112318	0.01<q<=0.05	N/A	N/A
SMscf782-72528-73302	exon	SMil_00009250	+	0	0	0	1.57591	1.69045	3.10264	1.40919	1.49672	0	-1.64293	-0.977199	0.665734	0.0124042	0.116477	0.169687	0.029097	0.144597	0.116243	0.01<q<=0.05	N/A	N/A
SMscf8450-12104-12744	exon	SMil_00027397	+	0	0	0	2.15936	2.68823	1.79143	0.995327	1.38933	0.662554	-1.68392	-1.01131	0.672616	0.00104926	0.00842636	0.0231727	0.00695471	0.0863009	0.084888	<=0.01	N/A	N/A
SMscf8640-5456-6797	exon	SMil_00027543	+	0	0	0	1.10817	1.79705	1.01839	0.733228	0	0	-1.20656	-0.315461	0.891101	0.00601602	0.373901	0.0374028	0.0192846	0.150038	0.0963379	0.01<q<=0.05	N/A	N/A
SMscf882-23085-23410	exon	SMil_00009946	-	0	0	0	1.31378	1.69045	1.15756	0.870222	1.86068	0.662554	-1.25536	-1.09163	0.163724	0.000931512	0.0376587	0.55877	0.00651186	0.130238	0.169386	<=0.01	N/A	N/A
SMscf882-52856-54060	exon	SMil_00009949	-	0	0	0	1.92856	1.57535	1.95302	1.11044	0.490459	1.23882	-1.49517	-0.960938	0.534233	0.000117931	0.0148914	0.0288674	0.00233701	0.106372	0.0904623	<=0.01	N/A	N/A
SMscf9287-12569-13913	exon	SMil_00027932	+	0	0	0	0.580442	0	0.691888	1.11044	0.855817	1.11488	-0.510061	-1.01938	-0.509318	0.119159	0.000276893	0.0593715	0.0644637	0.0118357	0.10486	N/A	0.01<q<=0.05	N/A
SMscf951-70803-71336	exon	SMil_00006966	+	0	0	0	1.98981	0	2.46281	1.11044	1.59668	0.979272	-1.31279	-1.15627	0.15652	0.120586	0.00281975	0.759034	0.0645718	0.0479916	0.216925	N/A	0.01<q<=0.05	N/A
SMscf973-29390-30550	exon	SMil_00010463	-	0	0	0	3.18428	3.68711	5.57804	0.870222	0.684673	0.829587	-2.36452	-0.843845	1.52067	0.00469762	0.000146244	0.0101047	0.0171365	0.00791535	0.0605505	0.01<q<=0.05	<=0.01	N/A
SMscf6907-9095-9777	exon	SMil_00025966	+	0	0	0	0	1.16192	1.28447	1.40919	1.1471	1.35296	-0.860337	-1.20357	-0.343229	0.117114	8.18e-05	0.307133	0.0643048	0.00647893	0.119363	N/A	<=0.01	N/A
SMscf1319-32901-36913	exon	SMil_00012524	-	0	0	0	0	0	0	1.21705	1.1471	1.35296	0	-1.16288	-1.16288	N/A	3.34e-05	3.34e-05	N/A	0.00405431	0.00236399	N/A	<=0.01	<=0.01
SMscf254-64108-67279	exon	SMil_00002126	-	0	0	0	0	0	0	1.93169	1.59668	1.55726	0	-1.4304	-1.4304	N/A	0.000140033	0.000140033	N/A	0.00782067	0.00536309	N/A	<=0.01	<=0.01
SMscf2647-27438-27905	exon	SMil_00017926	+	0	0	0	0	0	0	0.870222	1.0088	1.55726	0	-1.10126	-1.10126	N/A	0.00546852	0.00546852	N/A	0.0698803	0.0436475	N/A	N/A	0.01<q<=0.05
SMscf2668-69407-69857	exon	SMil_00009822	+	0	0	0	0	0	0	2.21504	2.21538	2.45122	0	-1.71979	-1.71979	N/A	8.24e-06	8.24e-06	N/A	0.0040009	0.00111867	N/A	<=0.01	<=0.01
SMscf1045-61230-61729	intron	SMil_00010890	-	0.970657	1.55638	1.72639	0	0	0	0	0	0	1.2737	1.2737	0	0.003454	0.003454	N/A	0.0144843	0.0544556	N/A	0.01<q<=0.05	N/A	N/A
SMscf11-166745-168399	intron	SMil_00000713	-	1.28664	1.55638	0.657408	0	0	0	0	0	0.829587	1.11557	0.763346	-0.352226	0.0118661	0.0812392	0.373901	0.0283388	0.141367	0.120074	0.01<q<=0.05	N/A	N/A
SMscf2581-13110-14421	intron	SMil_00017717	-	1.5457	1.29623	1.28872	0	0	0	0	0	0	1.24907	1.24907	0	8.28e-05	8.28e-05	N/A	0.00189216	0.00651139	N/A	<=0.01	<=0.01	N/A
SMscf345-78381-78796	intron	SMil_00002563	+	2.85564	2.13652	1.95837	0	0	0	1.80067	1.59668	2.28862	1.72981	0.196087	-1.53372	0.00107576	0.285943	0.000764803	0.00705055	0.149256	0.0151068	<=0.01	N/A	0.01<q<=0.05
SMscf69-94829-96374	intron	SMil_00001928	-	1.95576	1.29623	1.10735	0.411649	0	0	0.412703	0	1.11488	1.10911	0.700835	-0.408271	0.0107038	0.0851896	0.351653	0.026722	0.141853	0.119866	0.01<q<=0.05	N/A	N/A
SMscf6180-8375-8648	intron	SMil_00025119	+	0	3.42031	3.71393	0	0	0	2.10828	2.64699	1.73619	1.7562	0.094537	-1.66167	0.11679	0.86923	0.00121397	0.0642792	0.290969	0.020533	N/A	N/A	0.01<q<=0.05
SMscf282-37203-37666	intron	SMil_00004865	+	0	0	1.72639	6.53344	6.84677	3.41159	3.18806	2.97877	2.39903	-2.06609	-1.29106	0.77503	0.0154111	0.0214766	0.0708619	0.0330156	0.117272	0.107486	0.01<q<=0.05	N/A	N/A
SMscf1368-58856-59215	intron	SMil_00012839	-	0	0	0	3.55234	2.31038	3.68904	0	0	0	-2.06485	0	2.06485	0.00191135	N/A	0.00191135	0.00986135	N/A	0.0268397	<=0.01	N/A	0.01<q<=0.05
SMscf152-60120-60539	intron	SMil_00003348	-	0	0	0	2.49131	3.1165	2.23032	1.40919	0	0	-1.85308	-0.555552	1.29753	0.000575862	0.373901	0.0163881	0.00488963	0.150038	0.0751661	<=0.01	N/A	N/A
SMscf1747-41114-43020	intron	SMil_00014554	-	0	0	0	0.580442	1.16192	1.28447	0	0	0.829587	-1.00644	-0.352226	0.65421	0.00968851	0.373901	0.105654	0.0252675	0.150038	0.112268	0.01<q<=0.05	N/A	N/A
SMscf1886-30291-30938	intron	SMil_00015147	+	0	0	0	1.65367	1.79705	0.495966	0	0	0	-1.21136	0	1.21136	0.0330891	N/A	0.0330891	0.0471213	N/A	0.0936559	0.01<q<=0.05	N/A	N/A
SMscf282-37191-37666	intron	SMil_00004865	+	0	0	0	4.14367	3.4787	1.7033	0.733228	0	1.35296	-2.03863	-0.761622	1.27701	0.012973	0.149964	0.0432855	0.0298894	0.146318	0.0993019	0.01<q<=0.05	N/A	N/A
SMscf3015-19909-20443	intron	SMil_00019039	-	0	0	0	0.993214	1.79705	1.15756	0.412703	0	0.473619	-1.2116	-0.373443	0.838156	0.0058188	0.117992	0.0236207	0.0189972	0.144695	0.085394	0.01<q<=0.05	N/A	N/A
SMscf3232-31637-31962	intron	SMil_00019654	-	0	0	0	0.411649	1.45026	1.60943	0.412703	0.684673	0	-1.1091	-0.449738	0.659364	0.0368927	0.139951	0.136121	0.0490031	0.145886	0.114592	0.01<q<=0.05	N/A	N/A
SMscf337-73537-74103	intron	SMil_00005341	-	0	0	0	0.993214	1.79705	1.87449	0.870222	1.0088	1.11488	-1.35328	-0.998531	0.354746	0.00526229	0.000147296	0.127687	0.0181242	0.00793059	0.114051	0.01<q<=0.05	<=0.01	N/A
SMscf5110-44411-44980	intron	SMil_00016802	+	0	0	0	0.580442	1.45026	1.79143	0.412703	1.27329	0	-1.18526	-0.643392	0.541868	0.0241444	0.208399	0.242927	0.0414075	0.148036	0.118327	0.01<q<=0.05	N/A	N/A
SMscf534-16776-17255	intron	SMil_00003088	-	0	0	0	0.993214	0.992796	1.60943	0	0.684673	0	-1.13651	-0.296574	0.839933	0.00430551	0.373901	0.0342013	0.0163785	0.150038	0.0943967	0.01<q<=0.05	N/A	N/A
SMscf550-26951-27657	intron	SMil_00007441	-	0	0	0	1.40655	1.31328	1.40112	0	0	0	-1.24711	0	1.24711	1.4e-06	N/A	1.4e-06	0.000184203	N/A	0.000543045	<=0.01	N/A	<=0.01
SMscf6212-13171-13632	intron	SMil_00025151	+	0	0	0	1.10817	1.69045	1.01839	0	0.855817	0.473619	-1.18418	-0.529217	0.654961	0.00378949	0.147895	0.0632297	0.0152736	0.146233	0.105833	0.01<q<=0.05	N/A	N/A
SMscf846-16428-18695	intron	SMil_00009693	-	0	0	0	5.94469	7.12008	6.86659	0	3.01536	2.72999	-2.93429	-1.54355	1.39073	4.91e-05	0.117097	0.00994086	0.0015102	0.144637	0.0600976	<=0.01	N/A	N/A
SMscf846-17615-18695	intron	SMil_00009693	-	0	0	0	2.31106	1.98918	1.79143	0	0	0	-1.59958	0	1.59958	0.000178861	N/A	0.000178861	0.0030106	N/A	0.00626122	<=0.01	N/A	<=0.01

## Sheet: TableS6
Table S6 Correlation for expression profiles between circRNAs and their parent genes in S. miltiorrhiza. L: leaf, R: root, S: stem. R1: replicate 1, R2: replicate 2, R3: replicate 3. The parental genes potentially involved in the biosynthesis of tanshinones were showed in last two columns, the rest of parental genes were showed by N/A.
CircRNA ID	CircRNA Type	Gene ID	Strand	R	P_value	Log2(RPM)									Log2(FPKM)
						L_R1	L_R2	L_R3	R_R1	R_R2	R_R3	S_R1	S_R2	S_R3	L_R1	L_R2	L_R3	R_R1	R_R2	R_R3	S_R1	S_R2	S_R3
SMscf1271-41093-41414	exon	SMil_00012209	-	0.995779	1.6e-08	0	0	0	7.88228	8.74548	8.45599	0	1.1471	0.829587	0	0	0	9.76405	10.5014	10.0492	0.511608	2.66086	1.65607
SMscf4706-6601-7028	exon	SMil_00022856	+	0.995339	2.27e-08	0	0	0	1.98981	1.69045	2.83874	0	0	0	0	0	0	3.66336	2.71199	4.35458	0	0	0
SMscf1368-52664-53164	exon	SMil_00012837	+	0.986466	9.37e-07	2.65043	1.9678	1.59472	5.2966	6.09951	6.4857	3.31351	4.29462	1.73619	4.88753	4.13004	3.76937	7.08792	7.27395	8.10598	5.27696	5.65793	4.35898
SMscf437-100158-100515	exon	SMil_00006412	-	0.9813	2.89e-06	3.19499	1.55638	1.72639	4.70573	4.30821	4.01612	2.31444	2.59959	1.55726	3.99159	2.71688	3.05074	6.38284	5.70129	5.48981	3.92932	3.98808	2.9928
SMscf359-36819-37155	exon	SMil_00003282	-	0.97953	3.96e-06	0	0	0	1.31378	1.89631	2.29205	0.870222	0	0	3.77343	3.48378	3.6646	4.535	4.80573	5.15419	4.19191	3.88302	3.80764
SMscf4345-4200-4578	exon	SMil_00022135	-	0.972317	1.13e-05	0	0	0	0	1.31328	2.16583	0	0	0	0	0	0.412293	0.6092	1.73266	2.84472	0.534612	0.261875	0.475095
SMscf973-29390-30550	exon	SMil_00010463	-	0.97113	1.31e-05	0	0	0	3.18428	3.68711	5.57804	0.870222	0.684673	0.829587	0	0	0	5.20968	5.53982	7.25788	2.25392	2.61078	1.96728
SMscf8313-10346-10729	exon	SMil_00027279	+	0.969576	1.57e-05	3.11734	3.35338	2.33363	1.65367	2.23654	1.87449	0	0	0	5.25971	5.46836	5.11917	3.87552	3.80589	3.44487	0.943869	0.182805	1.23866
SMscf345-78381-78796	intron	SMil_00002563	+	0.967509	1.97e-05	2.85564	2.13652	1.95837	0	0	0	1.80067	1.59668	2.28862	9.88809	9.24898	10.4394	0	0	0	8.09933	7.6426	8.78285
SMscf282-37203-37666	intron	SMil_00004865	+	0.960792	3.78e-05	0	0	1.72639	6.53344	6.84677	3.41159	3.18806	2.97877	2.39903	2.72921	2.21942	2.54969	7.05123	7.00124	3.67387	3.83086	4.0748	3.60405
SMscf16-117787-118624	intron	SMil_00000685	-	0.960767	3.79e-05	3.85162	3.95964	3.39569	2.57364	1.98918	2.56637	2.16265	2.01317	1.89535	5.94304	5.69488	5.49644	4.68816	4.73252	4.91478	4.51288	4.65819	4.56152
SMscf9802-12301-13052	exon	SMil_00028225	-	0.960721	3.81e-05	0	0	0	1.79765	1.57535	0	0	0	0	0	0	0	6.74392	5.64689	1.51171	1.47798	1.74337	0.618703
SMscf7405-12842-16301	exon	SMil_00026468	-	0.958888	4.46e-05	1.95576	2.42427	2.49005	3.53189	4.09492	2.79677	2.53657	2.55058	2.59733	3.23667	3.35755	3.21746	4.66214	4.92342	3.77052	3.25154	3.57097	3.60234
SMscf3032-61085-61483	exon	SMil_00012759	+	0.95851	4.6e-05	4.26566	3.54551	4.19514	0	0	0	3.47261	4.12086	3.13287	5.67979	5.45934	6.18914	0.477439	0.740791	0.115822	4.90626	4.33703	5.75488
SMscf846-16428-18695	intron	SMil_00009693	-	0.956367	5.47e-05	0	0	0	5.94469	7.12008	6.86659	0	3.01536	2.72999	3.6366	2.87088	3.21852	6.37553	7.61896	7.137	4.06103	3.99205	4.4549
SMscf2718-42165-42692	exon	SMil_00012823	+	0.953264	6.94e-05	1.5457	1.55638	0	2.04857	3.1165	3.94104	0.995327	1.38933	1.11488	3.70297	3.86699	3.44977	3.88712	4.62532	5.14893	3.43185	3.66875	3.70548
SMscf9802-12301-13174	exon	SMil_00028225	-	0.953067	7.04e-05	0	0	0	2.49131	2.57294	0	0	0	0	0	0	0	6.74392	5.64689	1.51171	1.47798	1.74337	0.618703
SMscf9802-12301-12882	exon	SMil_00028225	-	0.952537	7.32e-05	0	0	0	1.72746	1.79705	0	0	0	0	0	0	0	6.74392	5.64689	1.51171	1.47798	1.74337	0.618703
SMscf8450-12104-12744	exon	SMil_00027397	+	0.951871	7.68e-05	0	0	0	2.15936	2.68823	1.79143	0.995327	1.38933	0.662554	1.49966	1.14216	1.54203	3.47664	3.75723	2.68493	2.80269	2.79036	2.442
SMscf116-92425-93364	exon	SMil_00000658	+	0.949518	9.06e-05	3.8988	4.31659	3.43472	0.73154	0.992796	1.50903	1.93169	2.33597	2.45122	7.06474	6.8093	6.25077	4.25716	4.01159	3.77674	4.97846	5.55357	5.05748
SMscf5077-22608-23239	exon	SMil_00023535	-	0.949106	9.32e-05	5.20906	4.08869	4.26178	1.31378	1.45026	0	2.83325	2.73736	3.13287	7.90776	4.96142	6.99561	3.067	1.40268	0.743723	4.83329	3.59047	5.22759
SMscf337-73537-74103	intron	SMil_00005341	-	0.9428	0.00013932	0	0	0	0.993214	1.79705	1.87449	0.870222	1.0088	1.11488	3.50716	3.89055	3.77566	4.45043	4.89097	4.69543	4.20506	4.19761	4.19037
SMscf5283-7463-8394	intron	SMil_00023845	-	0.940846	0.000156402	0	0	0	2.15936	0	1.50903	0	0	0	2.70785	2.12127	2.99748	5.65433	1.79005	4.71524	2.57715	2.24532	3.19588
SMscf1664-8711-9458	exon	SMil_00014191	-	0.938725	0.00017655	3.11734	3.35338	3.08818	4.28477	5.40375	5.18934	3.02154	3.97989	3.1954	4.58387	4.38604	4.45491	5.17844	5.73925	5.81185	3.75299	4.6393	4.08178
SMscf1354-10604-14055	exon	SMil_00012748	+	0.938023	0.000183601	0.970657	1.77671	1.28872	0	0	0	0.581849	0	1.23882	3.68425	4.70677	6.3032	0	0	0	2.56146	0.450933	5.16798
SMscf726-11580-12105	exon	SMil_00001732	-	0.936341	0.000201304	2.12402	2.28756	1.44982	0	0	0	0.870222	1.49672	1.55726	6.21225	5.88622	5.89102	0.903946	0.439945	0.757656	3.62062	3.72298	3.41797
SMscf9802-12694-13174	exon	SMil_00028225	-	0.929255	0.000289207	0	0	0	1.21463	1.57535	0	0	0	0	0	0	0	6.74392	5.64689	1.51171	1.47798	1.74337	0.618703
SMscf5471-7230-7690	exon	SMil_00024135	+	0.928796	0.000295691	3.46952	3.35338	2.69685	1.21463	1.45026	1.7033	1.73042	2.01317	1.89535	6.57196	6.48037	6.25963	5.57659	5.81798	5.51876	5.72552	5.86159	5.51772
SMscf4924-8522-8797	exon	SMil_00023295	-	0.927529	0.000314136	0	0	0	1.86459	2.07643	1.7033	0	0	0	3.40517	3.52291	2.80245	4.24298	4.7204	4.10797	3.34421	3.3022	3.15022
SMscf2668-69407-69857	exon	SMil_00009822	+	0.927513	0.000314367	0	0	0	0	0	0	2.21504	2.21538	2.45122	0.494351	0.866458	0.319492	2.97535	1.06462	2.32891	6.51488	6.60225	5.4319
SMscf282-37191-37666	intron	SMil_00004865	+	0.926511	0.000329508	0	0	0	4.14367	3.4787	1.7033	0.733228	0	1.35296	2.72921	2.21942	2.54969	7.05123	7.00124	3.67387	3.83086	4.0748	3.60405
SMscf9802-12301-12608	exon	SMil_00028225	-	0.924932	0.000354408	0	0	0	0.868302	1.16192	0	0	0	0	0	0	0	6.74392	5.64689	1.51171	1.47798	1.74337	0.618703
SMscf1963-7279-7702	intron	SMil_00004712	-	0.924721	0.000357829	2.27469	3.48427	1.95837	3.66929	4.46194	4.8631	2.2656	2.27694	1.81796	6.53949	6.85625	6.49394	7.34508	7.53105	7.69151	6.33489	6.60818	5.63331
SMscf846-17615-18695	intron	SMil_00009693	-	0.924317	0.000364454	0	0	0	2.31106	1.98918	1.79143	0	0	0	3.6366	2.87088	3.21852	6.37553	7.61896	7.137	4.06103	3.99205	4.4549
SMscf1963-6778-7702	exon	SMil_00004712	-	0.922444	0.000396261	4.19181	5.12805	3.08818	6.74807	7.3008	6.93349	4.51461	5.26501	2.92714	6.53949	6.85625	6.49394	7.34508	7.53105	7.69151	6.33489	6.60818	5.63331
SMscf782-72528-73302	exon	SMil_00009250	+	0.9174	0.000491555	0	0	0	1.57591	1.69045	3.10264	1.40919	1.49672	0	1.20028	0.529887	1.00522	2.27455	2.34085	3.509	2.31879	2.59646	1.88797
SMscf265-106390-107089	exon	SMil_00004679	+	0.917013	0.000499453	0	0	0	0	0	2.09832	0	0	0	1.6715	2.04091	2.10598	2.86333	3.17742	5.94095	1.68285	1.7901	1.58747
SMscf2305-42340-42774	exon	SMil_00016743	-	0.914928	0.000543638	0	0	0	0.993214	1.69045	1.28447	0	0.684673	0	2.17487	1.22961	1.87376	3.45967	4.11676	3.21616	1.75087	2.41803	0.745193
SMscf2943-49422-49697	exon	SMil_00010126	+	0.912526	0.000597845	0	0	0	3.30969	3.51038	3.88204	2.2656	3.30854	1.23882	2.68614	3.69912	3.41874	5.52514	5.2452	6.84454	4.6199	4.85203	4.20208
SMscf282-37211-37666	intron	SMil_00004865	+	0.910462	0.000647357	0	0	0	0.868302	1.31328	0	0	0	0	2.72921	2.21942	2.54969	7.05123	7.00124	3.67387	3.83086	4.0748	3.60405
SMscf2773-28597-28968	exon	SMil_00018329	-	0.910102	0.000656259	0	1.55638	0	3.10345	3.60145	4.42715	2.2656	2.94124	2.55025	6.21097	6.23576	6.25767	7.35669	7.25485	7.33459	7.01621	7.25703	6.83634
SMscf3131-4336-4733	exon	SMil_00019381	-	0.903734	0.000828562	0	0	0	0.411649	1.69045	1.50903	0	0	0	2.19574	1.41188	1.7179	4.0466	4.62561	5.06595	1.90793	1.37542	1.02826
SMscf66-63498-65106	exon	SMil_00001848	-	0.903645	0.000831171	0	1.29623	0	1.31378	1.79705	2.70897	1.31632	1.1471	0.662554	3.95385	4.31671	3.95394	4.99939	4.81416	5.2279	4.54523	4.26664	4.11168
SMscf652-1221-2025	exon	SMil_00004194	-	0.902084	0.000877901	1.28664	1.55638	1.10735	0	0	0	0	0	0	7.68356	7.5897	7.65396	0	0	0	2.04472	3.03054	3.77269
SMscf254-64108-67279	exon	SMil_00002126	-	0.900728	0.000919939	0	0	0	0	0	0	1.93169	1.59668	1.55726	3.85434	3.80828	3.70685	5.08751	3.89332	3.93881	5.91064	5.6576	5.63716
SMscf2790-15295-17145	exon	SMil_00018376	-	0.899856	0.000947672	4.36978	4.08869	3.58107	4.52096	4.49399	3.92164	3.79866	3.27875	3.59392	6.79822	6.51283	6.35666	7.17976	6.84997	6.85657	6.26175	5.90286	6.29403
SMscf8103-7950-9488	exon	SMil_00027105	+	0.899847	0.000947962	0.970657	0.978614	0	1.21463	0.580164	1.79143	1.11044	1.1471	0	3.79326	3.71363	2.89398	4.18631	4.24762	5.15215	3.89234	4.08679	2.8918
SMscf265-106398-107089	exon	SMil_00004679	+	0.899455	0.000960645	0	0	0	0.73154	1.45026	1.7033	0	0	0	1.6715	2.04091	2.10598	2.86333	3.17742	5.94095	1.68285	1.7901	1.58747
SMscf669-11549-12347	exon	SMil_00007941	+	0.898158	0.00100342	0	0	0	1.79765	1.89631	2.40811	0	0	0	3.76553	3.26904	3.3636	4.57762	4.33402	5.45117	4.03299	3.72928	3.56206
SMscf12-218748-219946	exon	SMil_00000274	-	0.8977	0.00101881	1.28664	2.66406	1.84704	0	0	0	0	0	0	3.55266	4.77043	5.74428	0	0	0	0.497461	0.347037	2.40901
SMscf3232-31637-31962	intron	SMil_00019654	-	0.895338	0.00110092	0	0	0	0.411649	1.45026	1.60943	0.412703	0.684673	0	1.013	1.01658	0	2.8484	4.18179	3.42469	1.62931	1.76809	0.80254
SMscf4038-13915-14336	exon	SMil_00021503	-	0.893434	0.00117039	0	0	0	0.868302	0	0	0	0	0	0	0	0	1.65215	0.573942	0	0.399713	0.522438	0
SMscf6971-29512-30624	exon	SMil_00022210	-	0.892086	0.00122137	0	0	0	0	0	1.28447	0	0	0	3.26762	3.34207	3.57612	3.43075	3.80771	4.45856	3.51	3.5383	3.29036
SMscf359-35288-36733	exon	SMil_00003282	-	0.889683	0.00131602	1.28664	0	0	2.49131	2.57294	3.46617	0	0	0	3.77343	3.48378	3.6646	4.535	4.80573	5.15419	4.19191	3.88302	3.80764
SMscf2005-24851-26251	exon	SMil_00015604	-	0.887038	0.00142598	4.58698	4.84103	3.03836	4.78563	5.20511	4.84262	3.89816	4.01645	4.13052	6.10235	5.72185	4.38974	6.40204	6.31496	5.60612	5.19508	5.31376	4.88413
SMscf1476-17641-17972	exon	SMil_00013313	+	0.886515	0.00144847	1.28664	1.29623	0	2.57364	3.4787	5.18121	1.11044	2.59959	0.979272	3.45246	3.2773	2.58871	4.13818	4.00605	5.6992	2.41823	3.19731	1.86515
SMscf2305-41865-42774	exon	SMil_00016743	-	0.885453	0.00149485	0	0	0	1.49371	2.63173	1.79143	0	0	0	2.17487	1.22961	1.87376	3.45967	4.11676	3.21616	1.75087	2.41803	0.745193
SMscf669-11549-13228	exon	SMil_00007941	+	0.883958	0.00156189	0	0	0	1.10817	0	2.16583	0	0	0	3.76553	3.26904	3.3636	4.57762	4.33402	5.45117	4.03299	3.72928	3.56206
SMscf2148-13220-13667	exon	SMil_00007482	+	0.88333	0.00159064	1.5457	2.13652	1.95837	0	0	0	0	0	0.473619	4.27384	2.80764	4.29597	0.113889	0	0	1.316	0.564805	2.23305
SMscf534-16776-17238	exon	SMil_00003088	-	0.880943	0.00170338	0	2.13652	2.63115	4.39076	5.30785	4.91307	2.79933	4.0696	3.52254	2.45267	2.57117	2.5091	4.4604	5.57708	4.67116	3.02847	4.35791	3.22563
SMscf6302-4698-5198	exon	SMil_00025259	-	0.877418	0.00187979	2.4111	1.77671	0.899848	3.44707	4.05251	4.41333	1.86767	1.69015	1.23882	5.24218	4.36913	5.09172	6.09282	6.05416	6.84808	5.01975	4.34125	4.81406
SMscf279-47704-50825	exon	SMil_00004842	+	0.874238	0.00204939	2.27469	2.7705	1.72639	2.68894	3.37925	2.91919	1.49645	1.59668	1.73619	5.54693	5.40731	4.95291	5.79465	6.21192	5.3703	4.83665	5.0564	4.60023
SMscf10161-7050-7447	exon	SMil_00028452	+	0.873554	0.00208723	0	0	0	1.65367	1.45026	3.77802	0.581849	0	0	0	2.01282	1.22994	3.84951	3.31913	5.49805	2.61119	2.76487	0.630834
SMscf2903-18170-18473	exon	SMil_00018728	-	0.873234	0.00210511	3.03527	2.86962	2.69685	3.94147	4.00882	4.172	3.18806	3.7604	2.81211	4.55273	4.52726	4.43634	4.87578	5.24423	5.63519	4.77954	5.22992	4.81256
SMscf493-73642-74231	exon	SMil_00006937	+	0.873082	0.00211361	0	0	0	1.10817	0.801182	0	0	0	0	0	0	0	6.54054	5.19011	4.03569	0.570124	0.706317	0.4339
SMscf3467-14917-16167	exon	SMil_00018420	-	0.872663	0.00213724	2.65043	1.9678	2.24857	1.40655	0	0	1.49645	0.855817	2.10534	5.29907	5.47306	4.9284	3.36574	2.30109	1.33719	4.68269	4.73397	5.14882
SMscf670-63361-66958	exon	SMil_00008448	+	0.872114	0.00216844	3.64579	3.8179	2.49005	1.92856	2.98737	2.66299	3.21404	3.27875	3.13287	5.77515	6.18444	5.0759	4.25703	4.88122	4.46941	4.84101	5.54922	5.14229
SMscf2081-20919-21303	exon	SMil_00015862	+	0.870484	0.00226296	0	0	0	0	2.23654	3.77802	0	0.490459	0	2.94332	2.3897	1.83583	2.34919	3.36958	4.76981	1.02981	2.23925	1.68698
SMscf1963-7777-8239	exon	SMil_00004712	-	0.869773	0.00230506	3.46952	3.95964	3.61545	3.40271	4.21515	4.94224	2.65509	3.60105	2.16906	6.53949	6.85625	6.49394	7.34508	7.53105	7.69151	6.33489	6.60818	5.63331
SMscf534-16776-17255	intron	SMil_00003088	-	0.868785	0.00236449	0	0	0	0.993214	0.992796	1.60943	0	0.684673	0	2.45267	2.57117	2.5091	4.4604	5.57708	4.67116	3.02847	4.35791	3.22563
SMscf8113-2738-4035	exon	SMil_00025370	+	0.867949	0.00241554	0.970657	0	0	1.57591	1.57535	2.66299	1.40919	0.855817	1.73619	4.58224	2.73558	3.54337	6.33636	5.0451	6.12035	6.24274	4.38294	5.36749
SMscf3085-30371-30923	intron	SMil_00019238	+	0.866082	0.00253237	0	1.29623	0	1.57591	1.31328	1.60943	0.581849	1.49672	0	2.28996	4.34427	2.57757	3.34324	3.3304	4.12124	2.82428	3.4366	1.92874
SMscf3717-3985-7092	exon	SMil_00020807	+	0.864092	0.00266118	3.19499	2.86962	2.41396	4.6499	4.70035	4.01612	3.51502	3.6484	3.22568	4.42781	3.94945	4.21961	5.437	5.28434	4.94975	4.21271	4.37603	4.77509
SMscf5135-25121-25815	exon	SMil_00023642	-	0.862194	0.0027881	0	2.13652	0	2.6131	2.79498	2.61549	2.36169	2.8224	2.45122	5.18963	5.22322	4.79454	6.01025	5.87214	6.03827	5.7713	5.79041	5.66657
SMscf2647-27438-27905	exon	SMil_00017926	+	0.86003	0.00293784	0	0	0	0	0	0	0.870222	1.0088	1.55726	1.79992	1.61742	1.59798	1.32463	0.8737	0.398061	3.86999	2.565	3.65358
SMscf355-37741-38133	exon	SMil_00005560	-	0.859629	0.00296622	2.27469	1.55638	1.72639	3.65044	3.84454	2.91919	2.69252	2.97877	2.10534	5.70819	5.48737	4.50247	6.58198	6.57442	5.85425	5.46559	5.70005	4.97435
SMscf2473-46693-46978	exon	SMil_00017330	-	0.858843	0.00302229	0	0	0.899848	2.35827	1.57535	2.09832	0	0.490459	0	4.42469	4.94682	4.6504	6.3441	5.9077	6.01933	3.52468	3.48238	3.83431
SMscf534-114784-115158	exon	SMil_00003100	-	0.857092	0.00314995	0	0	0	0	0	1.15756	0	0	0	4.06475	4.30364	4.08303	4.8916	3.79079	5.74259	4.21344	4.11898	4.41117
SMscf3616-8771-9407	exon	SMil_00020550	-	0.85695	0.0031604	0	0	0	0	0	1.7033	0	0	0	5.79366	5.03733	5.44866	6.07898	5.81854	7.27547	5.13163	5.11612	5.30012
SMscf2592-35543-35827	exon	SMil_00017741	-	0.85183	0.00355569	0	0	0	0.580442	1.16192	0.691888	0	0	0	1.00873	1.0396	0.70124	3.13468	3.18825	2.3898	1.37866	2.13405	0.780197
SMscf108-10846-11326	exon	SMil_00002757	-	0.849447	0.00375063	2.75668	2.7705	2.56233	4.90968	5.77372	4.82184	3.13466	3.08585	2.85148	6.18802	5.87149	5.74244	6.47499	6.89468	6.13154	5.66227	5.64434	5.67451
SMscf2223-38922-39311	exon	SMil_00016452	-	0.84626	0.00402282	1.76525	2.13652	0	0	0	0	0	0	0	2.9645	3.6411	2.09268	0.822961	0	0.487337	1.39573	1.19758	1.65753
SMscf1248-42509-43069	exon	SMil_00012097	+	0.845992	0.00404627	0	0	0	1.21463	0	0	0	0.490459	0.473619	4.62495	3.76998	3.80312	5.61328	4.17093	4.15458	4.42635	4.61042	4.3405
SMscf4384-22579-25104	exon	SMil_00022213	+	0.845382	0.00410008	1.28664	0	1.44982	1.40655	0	1.15756	0.581849	0.490459	0	5.11968	3.61837	4.87319	5.03233	4.14209	5.05489	4.35241	3.83395	4.40276
SMscf1251-65260-65847	exon	SMil_00012130	+	0.844007	0.00422311	0	0	0	0	0	0	0	0	1.23882	2.53349	1.76333	0	1.93985	1.38164	0	2.16691	1.87766	5.68642
SMscf8368-7394-7900	exon	SMil_00027330	-	0.841152	0.00448665	0	0	0	0.73154	0	1.01839	0	0.684673	0	1.6573	1.42016	1.78036	4.2749	0.940612	5.7887	3.1315	3.56582	3.50122
SMscf3085-30371-31140	intron	SMil_00019238	+	0.84042	0.00455601	0	0.978614	0	0.580442	1.31328	1.50903	0	0.684673	0	2.28996	4.34427	2.57757	3.34324	3.3304	4.12124	2.82428	3.4366	1.92874
SMscf9750-10038-10704	exon	SMil_00028202	-	0.840291	0.00456831	1.28664	0	0.657408	0	0	0.495966	0.581849	0	0	4.99834	1.3292	4.30589	1.23414	0	1.39016	3.55058	0	2.49716
SMscf1710-41798-42176	intron	SMil_00001466	-	0.839191	0.0046741	0	0	0.899848	0.993214	2.1587	1.60943	0.412703	0	0	3.17839	2.91949	2.98816	3.76058	3.89525	3.65715	3.26126	3.09704	2.7883
SMscf471-22431-27193	exon	SMil_00005397	-	0.836366	0.0049534	0	0	0	0	0	0.495966	0	0	0	5.96584	6.02768	6.13358	7.7398	7.23676	9.32052	6.52867	6.68473	6.88158
SMscf471-23382-27193	exon	SMil_00005397	-	0.836366	0.0049534	0	0	0	0	0	0.495966	0	0	0	5.96584	6.02768	6.13358	7.7398	7.23676	9.32052	6.52867	6.68473	6.88158
SMscf471-30848-31145	exon	SMil_00005397	-	0.836366	0.0049534	0	0	0	0	0	0.495966	0	0	0	5.96584	6.02768	6.13358	7.7398	7.23676	9.32052	6.52867	6.68473	6.88158
SMscf3516-38611-38991	exon	SMil_00012369	-	0.833236	0.00527595	0	0	0	0.580442	0	0.691888	0.733228	0	1.45872	1.10631	1.11064	0.75936	3.28617	1.66622	1.70402	3.17353	2.29846	4.07641
SMscf2623-11864-12973	exon	SMil_00017832	+	0.828389	0.00580326	1.95576	0.978614	1.84704	0	0	0	0.581849	0.684673	0.979272	4.77676	4.22325	4.91649	1.99763	1.21177	1.07069	4.40709	4.0428	5.15582
SMscf10109-17915-18260	exon	SMil_00026607	+	0.827455	0.00590881	0	0	0	0.580442	0	1.87449	0.870222	0.684673	0	4.10764	4.88368	3.59746	5.3029	4.54374	6.16899	4.78801	4.57589	4.19316
SMscf315-60487-60908	exon	SMil_00005124	-	0.826576	0.00600941	1.28664	1.77671	0	2.21171	2.68823	3.54435	1.21705	1.69015	1.55726	3.30181	3.40102	2.93605	3.30755	3.92054	4.39688	2.65948	2.85893	3.35464
SMscf3225-14266-14924	exon	SMil_00019629	-	0.825295	0.00615795	0	0	0	2.10502	2.44762	3.23426	0.733228	1.38933	0	2.84651	2.76886	2.02945	4.05065	4.42832	4.5413	4.01611	4.33547	3.45528
SMscf2818-43429-43997	exon	SMil_00011440	+	0.824602	0.00623939	1.5457	1.77671	2.06173	2.7957	1.79705	0	1.73042	1.77794	3.1954	2.62454	2.49482	3.61022	3.54528	2.21235	1.92299	3.49379	3.04545	4.32897
SMscf1430-67716-68235	intron	SMil_00011818	+	0.822842	0.00644958	0	0	0	0	6.33888	4.81134	0	0	0	0.69011	0.38947	0.227182	4.22773	6.23507	4.28355	1.31979	1.95474	1.03782
SMscf8304-7604-8198	exon	SMil_00027269	-	0.822538	0.00648626	0	0	0	1.57591	0	1.28447	0	0	0	1.53095	1.90646	1.21491	7.27637	6.17212	7.53937	2.46844	1.85853	2.1643
SMscf2144-40373-41344	exon	SMil_00016127	+	0.82115	0.00665597	0	1.55638	0	2.8296	0.992796	3.54435	0	1.49672	0	3.22369	4.0298	2.43033	4.87407	3.34178	5.09502	1.10353	2.22961	0.613098
SMscf2491-26116-28242	exon	SMil_00017407	-	0.821089	0.00666355	0	1.29623	0	1.49371	2.1587	1.95302	0	0	1.23882	4.64825	5.08466	4.92949	5.30444	5.85761	6.02576	4.74644	5.35538	5.36968
SMscf1148-21583-24910	intron	SMil_00010034	+	0.82043	0.00674529	0	0	0	0	1.16192	1.15756	0	0	0.473619	5.02936	4.38285	4.81986	5.69793	5.96448	6.65674	5.13293	4.92206	5.27426
SMscf3099-20788-22002	exon	SMil_00009176	-	0.819134	0.00690789	0	0	0	0	0	1.40112	0	0	0	4.38319	4.01252	5.03366	4.35816	3.93641	6.02642	3.82803	3.5511	4.42612
SMscf2943-48904-49348	exon	SMil_00010126	+	0.818275	0.00701708	0	0	0	1.21463	0.801182	1.79143	1.31632	0	0	2.68614	3.69912	3.41874	5.52514	5.2452	6.84454	4.6199	4.85203	4.20208
SMscf485-132701-133287	exon	SMil_00000766	-	0.815239	0.00741266	0	0	0	0.993214	1.45026	1.01839	0	0	0	3.55144	3.51321	3.80602	3.95202	4.02816	4.33251	3.4218	3.21296	3.53473
SMscf1389-61996-62552	exon	SMil_00009203	-	0.815125	0.00742774	0	0	0	1.65367	1.69045	1.79143	0	0	0	2.02282	2.42466	1.79654	2.65208	2.67242	2.84813	2.37061	2.0403	2.32708
SMscf2408-42767-43422	intron	SMil_00004485	-	0.813471	0.00764975	0	0	0	0	0	1.01839	0	0	0	0.590062	0	1.17829	1.16933	0.285999	2.3117	0.375743	0	0.465246
SMscf6236-8116-8766	exon	SMil_00025174	+	0.810779	0.00802064	0	0	0	0.73154	0	2.79677	1.21705	1.0088	0	0.505425	0.517702	0	1.64898	2.01524	3.18469	2.32499	2.03865	1.43618
SMscf3740-4834-5754	exon	SMil_00020858	-	0.81063	0.0080415	0	0	0	0	1.16192	0	0	0	0	5.58985	6.18428	5.10197	5.93148	7.28817	5.00234	5.66938	6.05111	5.42982
SMscf3740-5364-5754	exon	SMil_00020858	-	0.81063	0.0080415	0	0	0	0	0.801182	0	0	0	0	5.58985	6.18428	5.10197	5.93148	7.28817	5.00234	5.66938	6.05111	5.42982
SMscf8332-11319-11851	exon	SMil_00027291	+	0.810044	0.00812404	0	0	0.899848	1.86459	1.31328	1.40112	0.581849	0	0	1.4329	0	2.33264	2.97506	3.20497	2.53248	1.31259	1.96275	1.21891
SMscf2481-26237-28707	exon	SMil_00017367	+	0.809247	0.00823708	2.4111	2.66406	0	3.38002	3.15709	3.06777	2.21504	2.44726	2.50158	4.12415	3.96646	3.15908	4.71997	4.94775	4.16937	3.82153	4.00587	3.52031
SMscf2411-14574-14943	exon	SMil_00017100	+	0.807036	0.00855638	2.27469	1.77671	1.59472	0.73154	1.89631	0	1.21705	2.15107	2.28862	3.83906	2.26498	2.74528	1.80467	2.48497	1.82965	2.18671	2.71908	3.66361
SMscf294-7983-8842	exon	SMil_00004947	-	0.804772	0.00889188	0	0	0	1.72746	0	2.0275	0	0	0	0	1.30252	1.76537	3.34813	2.31635	3.14222	1.11249	1.01377	1.44513
SMscf6962-18932-20871	exon	SMil_00026045	+	0.804475	0.00893648	4.75022	4.91251	4.42574	3.1309	3.1165	3.68904	4.26414	4.26455	4.67135	6.48548	6.13731	6.38752	2.99795	2.78739	2.95729	3.55909	4.22736	4.15333
SMscf6180-8375-8648	intron	SMil_00025119	+	0.803753	0.0090457	0	3.42031	3.71393	0	0	0	2.10828	2.64699	1.73619	10.2095	11.4085	12.2238	5.68978	5.51478	4.81605	9.26646	9.19823	10.0858
SMscf664-37864-38409	exon	SMil_00002890	+	0.803726	0.00904982	0	0	0	1.31378	2.44762	2.16583	0	0.684673	0	3.64514	2.89272	2.72054	3.82744	3.98002	5.32024	3.30555	3.70128	2.9747
SMscf3592-20301-20739	exon	SMil_00020495	+	0.803706	0.00905288	0	0	0	1.31378	1.69045	1.28447	0	0	0	4.55594	4.35445	3.71086	5.5495	5.23314	5.19201	4.8436	4.49847	3.9036
SMscf7683-17047-17379	exon	SMil_00026739	+	0.803504	0.00908359	0	0	0	0.411649	0	0	0	0	0	1.81666	2.43654	2.47837	3.44027	2.55382	2.49394	2.73553	2.27082	2.49531
SMscf1078-56621-57626	exon	SMil_00011054	+	0.802392	0.00925406	0	0	0	0	0	0.495966	0	0	0	3.30867	3.49711	3.83553	4.22649	4.31484	5.39487	3.52782	3.80507	4.37536
SMscf1368-58856-59215	intron	SMil_00012839	-	0.801764	0.00935125	0	0	0	3.55234	2.31038	3.68904	0	0	0	4.01096	4.59936	3.10994	6.62492	4.21547	6.62157	3.0212	3.40491	0.834371
SMscf728-38942-39214	exon	SMil_00008835	-	0.799821	0.00965631	0	0	0	1.31378	2.44762	1.50903	0	0	0	3.54771	4.57244	3.06002	5.02915	5.26494	5.19789	3.86222	4.41355	3.65086
SMscf519-14750-15516	exon	SMil_00007178	-	0.798971	0.00979185	4.75022	5.14793	4.00076	5.20915	4.76744	5.02637	4.2006	4.43626	4.25318	5.96919	6.23922	5.63119	6.4047	6.50608	6.56431	5.21918	6.15881	5.80852
SMscf2204-44924-46617	intron	SMil_00016361	-	0.797367	0.0100511	0	0	0	0.868302	0	0	0	0	0	6.82418	6.21343	6.10395	7.77486	6.96433	6.47267	6.8608	6.1679	6.28721
SMscf1077-98449-98861	exon	SMil_00003822	+	0.795307	0.0103909	3.19499	2.96236	2.75968	2.49131	3.1165	2.16583	1.21705	2.08377	1.23882	4.84304	3.93722	4.48846	3.08182	3.25068	2.62969	2.42387	2.4072	2.38198
SMscf8870-13222-13614	exon	SMil_00022971	+	0.794075	0.0105978	1.28664	1.9678	1.10735	2.15936	2.79498	3.77802	1.57873	2.08377	0	3.51448	3.763	2.96945	3.47983	3.95176	3.62107	3.09019	3.63079	2.45703
SMscf6396-1178-1506	exon	SMil_00018122	+	0.791792	0.0109883	0	0	0	0	0	0	1.21705	0	2.10534	2.33523	1.94031	1.40955	0.980677	0.681039	0	3.42163	2.29853	3.94177
SMscf15348-2210-3004	exon	SMil_00029999	+	0.791314	0.0110713	0	0	0	0	0	1.28447	0	0	0	0	0.984411	0.255652	1.20964	0.810076	2.19929	0	0.624733	0.165854
SMscf1148-51300-51646	exon	SMil_00010034	+	0.790664	0.0111849	0	0	0	0.411649	0	1.15756	0	0	0	5.02936	4.38285	4.81986	5.69793	5.96448	6.65674	5.13293	4.92206	5.27426
SMscf2718-42197-42692	exon	SMil_00012823	+	0.789825	0.0113326	0	0	0	0	0	0.495966	0	0	0	3.70297	3.86699	3.44977	3.88712	4.62532	5.14893	3.43185	3.66875	3.70548
SMscf2479-26700-27062	exon	SMil_00017359	+	0.788539	0.0115614	0	0	0.899848	1.57591	1.31328	2.46281	0.733228	1.0088	0.979272	3.99137	4.04786	6.4818	5.75438	5.62767	7.8295	5.59249	4.9888	7.38437
SMscf444-40855-41375	intron	SMil_00006500	+	0.785176	0.0121748	0	0	0	0	0	0.691888	0	0	0	0	0	0	0.578734	1.16529	1.88053	0	0.631946	0
SMscf664-38491-39518	exon	SMil_00002890	+	0.784943	0.012218	0	0	0	0	2.38064	2.99539	0.995327	2.01317	0	3.64514	2.89272	2.72054	3.82744	3.98002	5.32024	3.30555	3.70128	2.9747
SMscf1585-59309-59631	exon	SMil_00013865	+	0.783115	0.0125613	0	0	0	2.04857	2.38064	0	0.733228	0	0	2.8511	3.15493	2.97743	4.25798	3.98097	3.19351	3.90613	3.43816	3.76159
SMscf2581-13110-14421	intron	SMil_00017717	-	0.782566	0.0126654	1.5457	1.29623	1.28872	0	0	0	0	0	0	6.34858	7.91766	5.74973	4.0357	5.58443	3.99933	3.80323	5.35585	3.91722
SMscf1214-21367-21912	exon	SMil_00011872	-	0.782503	0.0126774	0	0	0	4.26012	4.78049	1.01839	0	0.684673	0.662554	0.792161	2.9256	2.1765	8.23061	8.83203	4.88795	5.53295	6.46644	6.51289
SMscf2943-49147-49697	exon	SMil_00010126	+	0.782298	0.0127165	1.76525	0	0	2.68894	2.38064	4.06997	1.31632	1.1471	1.23882	2.68614	3.69912	3.41874	5.52514	5.2452	6.84454	4.6199	4.85203	4.20208
SMscf2282-19604-20034	exon	SMil_00016631	+	0.781814	0.0128092	0.970657	0	0	1.31378	0.801182	0	1.11044	0	0.829587	6.38314	5.35417	4.18772	7.11846	4.95237	5.00366	6.57175	4.45392	4.78428
SMscf3291-29761-30705	exon	SMil_00019764	-	0.7801	0.0131411	2.4111	3.04951	2.15817	1.79765	1.16192	1.28447	2.16265	1.49672	2.45122	5.31893	3.90594	4.54375	3.39279	2.45469	2.23375	3.96992	2.87662	4.36808
SMscf628-65533-65989	exon	SMil_00004151	-	0.779428	0.0132729	0	0	0	0.73154	1.57535	1.28447	0	0	0	2.10733	3.04561	1.88708	4.62643	4.88021	3.96513	3.3542	3.57386	2.91504
SMscf5742-11880-12974	exon	SMil_00024539	-	0.778466	0.013463	0	0	0	0	0	0.495966	0	0	0	5.19844	4.47003	5.18315	5.09233	4.21842	6.14969	4.76997	4.68358	4.20027
SMscf2493-10317-10839	exon	SMil_00017418	+	0.778358	0.0134844	4.69783	4.04694	4.36642	6.47036	5.8313	3.29582	4.37191	4.82427	3.2844	2.53837	1.56073	1.38626	4.39901	3.75704	2.473	1.78396	2.71387	2.17997
SMscf2081-20980-21303	exon	SMil_00015862	+	0.777994	0.0135568	0	0	0	0	0	1.01839	0	0	0	2.94332	2.3897	1.83583	2.34919	3.36958	4.76981	1.02981	2.23925	1.68698
SMscf189-6627-6957	exon	SMil_00003897	-	0.775932	0.0139722	0	0	0	0.73154	0	0.864357	0	0	0	0.6031	0.329538	0.545204	4.46362	3.78352	3.85143	0.10813	0.147786	0.253423
SMscf10819-9540-9823	exon	SMil_00028769	-	0.77476	0.0142121	0	0	0.899848	0.73154	0	0	1.99298	1.27329	0	1.18815	2.34377	2.29728	1.69836	1.25519	1.58679	3.44812	2.72783	2.39666
SMscf750-48724-50278	exon	SMil_00003766	-	0.77321	0.0145335	0	0.978614	0	0	0	0	0	0	0	5.1421	6.17771	4.87909	5.41445	5.71953	5.20436	5.16153	5.53152	5.21718
SMscf952-45361-45942	exon	SMil_00006325	-	0.771361	0.0149234	0	0	0	0.993214	0	1.50903	0	0	0.473619	0.627379	2.11059	1.40556	4.80131	3.86538	5.32794	2.53095	2.70491	2.02344
SMscf3015-19909-20443	intron	SMil_00019039	-	0.771148	0.0149686	0	0	0	0.993214	1.79705	1.15756	0.412703	0	0.473619	3.81448	3.71244	4.30389	4.83632	5.06153	5.46274	4.65571	4.62141	4.78845
SMscf809-56237-57331	exon	SMil_00009439	+	0.770902	0.0150211	1.5457	1.77671	0	2.31106	3.30893	2.9578	1.65657	0	1.64949	6.00238	4.94002	5.211	6.49149	6.85975	6.60234	6.07253	5.49929	5.75059
SMscf656-20279-22733	exon	SMil_00006590	-	0.769694	0.0152805	1.28664	0	1.10735	0	0	0	0	0	0	6.10719	3.83993	5.78235	1.78355	1.09393	1.10366	3.4982	1.2259	4.56843
SMscf6615-12021-13373	exon	SMil_00025622	-	0.768914	0.0154497	0	0	0	0	0	1.15756	0	0	0	4.70412	4.86098	4.86669	4.46716	4.50977	5.46454	4.39758	4.3293	4.97542
SMscf5121-17352-19480	exon	SMil_00023621	-	0.768464	0.0155479	0	0	0	0	1.16192	1.79143	0	0	0	3.28122	2.86885	3.00292	4.23218	4.30702	4.60581	3.53948	3.48308	3.504
SMscf380-43933-45378	exon	SMil_00000810	-	0.768025	0.015644	0	0	0	1.79765	0.992796	1.7033	0	0	0.662554	5.79947	4.49653	4.7837	6.653	6.02988	6.17607	5.55519	4.54726	4.85907
SMscf5604-5327-13131	exon	SMil_00024356	+	0.767047	0.0158597	0	0	0	0.580442	0	0	0	0	0	4.43174	4.03664	3.86865	5.11468	4.42738	3.88013	4.54204	4.32591	3.94129
SMscf1-361372-362208	exon	SMil_00000038	+	0.765093	0.0162964	0	0	0	0	0	0.495966	0	0	0	5.45076	5.47567	5.33988	5.90677	5.92093	6.60008	5.55165	5.16304	5.97052
SMscf27-97135-97409	exon	SMil_00000722	-	0.7649	0.0163399	1.28664	0	0	1.10817	1.16192	1.95302	0.581849	0.684673	0	2.54656	2.63389	2.53631	4.44794	3.34014	5.6979	1.55352	2.42905	1.54034
SMscf148-30396-33441	exon	SMil_00003323	+	0.764771	0.0163692	1.28664	0	0	0	0	0	0	0	0	7.08904	4.13729	5.30508	4.37498	2.69371	3.54078	5.15904	3.55742	4.5423
SMscf148-30399-33441	exon	SMil_00003323	+	0.764771	0.0163692	0.970657	0	0	0	0	0	0	0	0	7.08904	4.13729	5.30508	4.37498	2.69371	3.54078	5.15904	3.55742	4.5423
SMscf4324-18751-19402	exon	SMil_00017069	-	0.763561	0.0166442	1.95576	1.9678	1.10735	0	1.31328	0.691888	0	1.27329	1.81796	4.65707	5.21347	4.34167	2.30928	3.37092	2.48508	3.21571	4.36425	3.52945
SMscf2475-37804-38237	exon	SMil_00017340	-	0.762109	0.0169787	0.970657	0	0	0	0	0	0	0	0	5.27409	4.30244	4.24926	5.0267	4.28277	4.17132	4.42409	4.27027	4.31746
SMscf268-36652-37170	exon	SMil_00004696	+	0.757854	0.0179839	1.28664	0	0	0.993214	1.31328	1.28447	0	0	0	4.47416	4.18591	3.52727	4.6156	4.89529	4.57499	4.22726	4.36715	3.58374
SMscf1939-53690-53974	exon	SMil_00015395	-	0.756903	0.0182139	0.970657	0	0.899848	0	0	0	0.870222	1.1471	0	1.84768	0.904125	1.63629	0	0	0	1.19346	1.46348	1.37067
SMscf2310-19198-19520	exon	SMil_00016764	-	0.755481	0.0185615	0	0	0	1.40655	0	0	0	0	0	0	0	0	6.26216	4.57213	0.82648	1.11485	1.5574	2.06602
SMscf2700-29784-30117	exon	SMil_00015957	-	0.75349	0.0190555	0	1.9678	1.28872	0	1.45026	2.51552	0	1.1471	0	3.02475	3.97413	4.56906	1.00485	2.89478	3.71876	0.98266	2.56752	1.7132
SMscf806-37465-37922	exon	SMil_00009419	-	0.752129	0.0193981	0	0	0	0	0	0.495966	0	0	0	0.255548	0.239933	0.363797	2.28444	1.15011	3.04406	0.148156	0	0.509318
SMscf3805-21242-21990	exon	SMil_00021039	+	0.750261	0.0198749	1.95576	0.978614	0	1.65367	1.89631	2.51552	1.57873	1.38933	1.55726	4.32859	3.2005	3.12377	4.07944	4.55172	4.21991	3.17563	3.66773	3.61212
SMscf2301-5870-6893	exon	SMil_00016704	-	0.749969	0.0199501	0	0	0	0.868302	0	0.691888	0	0	0	4.16256	4.62816	4.14142	5.53697	5.4787	6.068	4.54554	4.72947	4.75119
SMscf6044-17113-17454	exon	SMil_00024954	-	0.748482	0.0203362	0	0	0.657408	1.10817	1.45026	1.79143	0.995327	1.0088	0.473619	3.92709	4.1547	3.60719	4.77385	4.68654	5.04848	4.38086	4.00745	3.95267
SMscf5283-7463-7990	intron	SMil_00023845	-	0.748472	0.0203388	0	0	0	1.10817	0	0	0	0	0	2.70785	2.12127	2.99748	5.65433	1.79005	4.71524	2.57715	2.24532	3.19588
SMscf5283-7814-8394	intron	SMil_00023845	-	0.748472	0.0203388	0	0	0	0.993214	0	0	0	0	0	2.70785	2.12127	2.99748	5.65433	1.79005	4.71524	2.57715	2.24532	3.19588
SMscf4942-23637-24232	exon	SMil_00023322	-	0.747868	0.0204972	0	0.978614	0	0	1.16192	0.864357	0	0.855817	0	5.10582	5.69538	5.07731	5.47439	5.97807	6.21627	5.05692	5.40894	5.56242
SMscf4140-50187-50921	exon	SMil_00010423	-	0.746856	0.0207639	0	0	0	0.580442	2.23654	1.7033	0	0.855817	0.473619	4.00947	3.26777	3.12857	4.44121	4.90406	4.59176	4.11692	3.82494	4.34386
SMscf84-63624-64346	exon	SMil_00002204	-	0.746423	0.0208789	4.36978	4.20713	3.58107	4.97929	5.07344	3.29582	3.49397	4.01645	3.0675	4.96346	5.3062	5.079	5.60613	5.89999	5.35551	4.50185	5.04208	4.67417
SMscf2101-23489-23831	exon	SMil_00015939	-	0.746411	0.0208822	0	0	0	0.868302	0	0	0	0	0	0	0	0	2.01334	1.11135	1.11129	0.579974	0	0.688705
SMscf1113-63926-68243	exon	SMil_00011289	-	0.745503	0.0211244	0	0	0	0.993214	0.801182	1.87449	1.31632	1.0088	1.23882	5.32985	5.14986	5.39381	6.30581	5.855	6.59134	5.88323	5.28244	5.51894
SMscf1233-21627-22439	exon	SMil_00011989	+	0.744496	0.0213954	0	0	0	0.411649	0	0	0	0	0	3.87681	3.53166	3.93021	4.36534	3.65152	3.19308	3.50548	3.49922	3.28231
SMscf5604-11315-13131	exon	SMil_00024356	+	0.738881	0.0229484	1.28664	1.77671	1.44982	1.92856	1.31328	0.691888	1.73042	1.1471	0.829587	4.43174	4.03664	2.85904	5.11468	4.42738	2.21538	4.54204	4.32591	2.73068
SMscf5593-9281-9741	exon	SMil_00024340	+	0.738191	0.0231443	0	0	0	0	0	0.495966	0	0	0	4.43376	3.92225	4.09741	4.13125	3.90144	4.76031	4.19167	3.92167	3.6399
SMscf379-25860-29036	exon	SMil_00005782	-	0.737979	0.0232046	0.970657	0	1.10735	0	0	0	0.733228	0	0	7.30848	5.61137	6.80068	6.33715	4.53657	5.80963	6.21547	4.42087	5.78172
SMscf3131-4373-4733	exon	SMil_00019381	-	0.737249	0.0234133	0	0	0	0.73154	0	1.01839	0	0	0	2.19574	1.41188	1.7179	4.0466	4.62561	5.06595	1.90793	1.37542	1.02826
SMscf1144-29410-29828	exon	SMil_00011477	-	0.736614	0.023596	0	0	0	0	0	0	0.870222	0	0.829587	1.61568	0.936405	1.2589	0.387484	0	0.261841	2.168	1.25995	2.05739
SMscf2081-21378-21772	exon	SMil_00015862	+	0.73641	0.0236547	0	0	0	0.868302	1.31328	2.09832	0.581849	0	0	2.94332	2.3897	1.83583	2.34919	3.36958	4.76981	1.02981	2.23925	1.68698
SMscf145-48533-51162	exon	SMil_00003297	-	0.735943	0.0237899	0	0	0	0	0	1.15756	0	0	0	4.43225	4.43577	5.19485	5.35929	5.10638	6.23613	5.0169	5.05515	5.54434
SMscf3606-10848-11314	exon	SMil_00010615	-	0.735611	0.0238863	0	0	0.657408	1.40655	1.57535	1.01839	0.733228	0	0.662554	3.82017	2.6901	3.29586	5.28011	4.24731	5.01466	4.00628	3.5522	3.74995
SMscf798-53139-53619	exon	SMil_00009361	-	0.734883	0.0240983	3.11734	1.29623	2.24857	1.72746	2.31038	1.87449	1.99298	0	0	6.68731	5.34865	6.31808	4.7647	4.91538	5.16211	5.47471	2.77584	5.14542
SMscf1179-71204-71833	exon	SMil_00011704	+	0.73422	0.0242928	1.95576	0	0	1.65367	1.31328	1.15756	0	0	0.662554	2.90548	1.38829	1.78054	3.18721	2.58765	1.75816	1.9576	2.40933	1.99607
SMscf1419-54138-55296	exon	SMil_00013067	-	0.733615	0.0244709	1.28664	0	0	0.993214	0	0	0	0	0	4.70155	3.37419	3.92891	4.62997	4.06655	3.84595	4.54425	3.70216	3.62073
SMscf3015-20522-21535	exon	SMil_00019039	-	0.733329	0.0245555	0	0	0	0.580442	0.580164	1.01839	0	0	1.11488	3.81448	3.71244	4.30389	4.83632	5.06153	5.46274	4.65571	4.62141	4.78845
SMscf1058-99508-99873	exon	SMil_00004515	-	0.733037	0.024642	0	0	0	0	0	0.864357	0	0	0	4.4092	3.6574	3.79529	4.91103	4.65401	5.66013	4.47288	3.71455	3.79063
SMscf1148-21583-25214	exon	SMil_00010034	+	0.731806	0.0250088	0	0	0	0	0	0.864357	0	0	0	5.02936	4.38285	4.81986	5.69793	5.96448	6.65674	5.13293	4.92206	5.27426
SMscf1148-21583-28556	exon	SMil_00010034	+	0.731806	0.0250088	0	0	0	0	0	0.691888	0	0	0	5.02936	4.38285	4.81986	5.69793	5.96448	6.65674	5.13293	4.92206	5.27426
SMscf2818-43429-43820	exon	SMil_00011440	+	0.731009	0.0252483	0	0	0	1.21463	0	0	0.581849	0	1.11488	2.62454	2.49482	3.61022	3.54528	2.21235	1.92299	3.49379	3.04545	4.32897
SMscf262-62284-64194	exon	SMil_00004633	+	0.730982	0.0252564	0	0	0	0	0	0.864357	0	0	0	3.53805	2.51382	2.82089	3.77639	1.2979	5.21749	3.45309	2.26942	2.43722
SMscf7-143585-143971	exon	SMil_00000325	+	0.730937	0.0252699	0	0	0	0	0	0	1.65657	0.684673	0	0	0.606202	0.40273	0.792944	0.289654	1.37431	4.56009	4.23744	3.90318
SMscf1921-41868-42754	exon	SMil_00015321	-	0.730824	0.025304	0	0	0	0	0.801182	1.15756	0	0.490459	0	3.13403	3.80891	3.55395	4.94962	4.87717	5.19685	3.8879	4.59844	4.05297
SMscf5021-19985-20808	exon	SMil_00023444	+	0.730154	0.0255068	0	0	0.657408	0	0	0	1.11044	0.490459	1.11488	2.69847	1.5347	1.72122	2.10807	1.1231	1.20702	4.45435	4.24535	3.59233
SMscf6259-4531-4810	exon	SMil_00025196	+	0.729389	0.0257397	0	0	1.44982	0	0	0	0	0	0.473619	2.36566	1.70398	3.68629	0	0	0	1.70183	0	2.76834
SMscf3967-21042-22545	exon	SMil_00019552	+	0.729215	0.0257927	1.76525	0	0	2.21171	2.38064	2.35124	1.21705	0.684673	1.35296	5.17576	4.40867	4.12675	5.71094	5.08012	4.91223	4.70411	3.78134	4.01796
SMscf1682-82778-83288	exon	SMil_00006699	-	0.72856	0.0259935	1.76525	0	0	0.580442	0	0	0	0	0.829587	6.47294	5.14332	4.89336	5.31178	4.48796	4.68302	5.4863	4.44775	4.66174
SMscf1921-42814-43784	exon	SMil_00015321	-	0.728179	0.0261106	0	0	0	0	1.31328	1.79143	0	0.684673	0	3.13403	3.80891	3.55395	4.94962	4.87717	5.19685	3.8879	4.59844	4.05297
SMscf664-38647-39518	exon	SMil_00002890	+	0.727767	0.026238	0	0	0	0.580442	0	1.7033	0	0	0.662554	3.64514	2.89272	2.72054	3.82744	3.98002	5.32024	3.30555	3.70128	2.9747
SMscf3785-32620-33372	exon	SMil_00015926	-	0.727716	0.0262537	0	0	0	0.411649	0.801182	1.50903	0	0	0	4.08754	4.57422	4.38244	3.89039	4.66219	5.00087	3.88941	4.12879	4.06583
SMscf15-111940-114391	exon	SMil_00000300	+	0.727521	0.0263141	0	0	0	0	0.992796	0	0	0	0	5.06714	5.64811	4.66705	5.1566	6.11387	4.93675	5.06462	5.21807	4.42626
SMscf3131-28703-30047	exon	SMil_00019384	-	0.726482	0.026637	0	0	0	1.31378	1.69045	1.87449	0	0.490459	0	3.4237	3.96244	3.44695	5.19002	4.14069	4.76838	3.12681	2.61226	2.63744
SMscf294-100617-101321	exon	SMil_00004951	-	0.725872	0.026828	0	0	0	0.411649	0.801182	0	0	0	0	5.57914	5.56021	5.1883	6.11072	6.36388	6.09565	5.5601	5.87617	5.29955
SMscf7722-3703-4390	exon	SMil_00026765	-	0.725532	0.0269346	0	0	0	0.580442	0.992796	0	0	0	0	2.70214	2.98298	2.47136	4.22076	3.95654	3.13395	3.83258	2.78833	2.61169
SMscf1979-34338-34803	intron	SMil_00015534	+	0.725241	0.0270265	1.95576	0	1.10735	0	0	0	0	0	0	4.62505	3.53258	4.22983	0	0	0	1.73815	1.89584	2.3874
SMscf844-61898-62323	exon	SMil_00009685	-	0.725062	0.0270827	1.28664	0	0	0	0	0	0	0	0	2.97239	0.000467551	2.50448	0	0	0	0	0.000206637	0.517784
SMscf819-55504-58780	exon	SMil_00009495	-	0.724439	0.0272799	0	1.29623	0	0	0	0	0	0.684673	0	4.30981	10.767	5.43727	4.71029	8.55064	8.19009	4.5884	8.02121	6.69474
SMscf10-232410-232839	exon	SMil_00000184	+	0.722551	0.0278829	0	0	0	0	0	0.691888	0	0	0	4.03913	3.35084	3.88677	4.24629	4.1922	4.78272	3.60007	3.55127	3.5541
SMscf8113-3563-4035	exon	SMil_00025370	+	0.72193	0.0280831	1.95576	1.9678	2.49005	3.81179	4.2717	4.53321	4.37191	4.30943	3.22568	4.58224	2.73558	3.54337	6.33636	5.0451	6.12035	6.24274	4.38294	5.36749
SMscf6022-20994-21644	exon	SMil_00024925	+	0.720767	0.0284607	1.5457	0	1.28872	0	0	0	0.733228	1.0088	1.23882	9.24191	7.6922	8.98544	4.60095	2.56925	1.4756	6.41548	4.60263	7.94922
SMscf7933-10547-10989	exon	SMil_00026959	+	0.720677	0.0284899	0	0	0	0	1.57535	1.40112	0	0.490459	0	3.4061	3.22479	3.54369	3.04182	3.79565	3.74363	3.58597	3.29942	3.20036
SMscf1150-40870-43691	exon	SMil_00011514	-	0.719914	0.0287394	1.76525	0	0	0.993214	1.16192	1.01839	0	0	0	6.19723	4.13655	4.53458	5.86907	3.68573	7.04101	2.02653	1.51016	1.56186
SMscf3053-40715-41229	exon	SMil_00019148	-	0.717954	0.0293875	0	0	0	2.53306	2.57294	3.10264	1.21705	0	0.829587	1.87133	2.73771	2.58249	3.13131	2.72915	3.29921	2.27783	2.36143	2.16949
SMscf4365-22614-24139	exon	SMil_00022162	+	0.717555	0.0295203	0	0	0	0.411649	0.801182	1.01839	0.581849	0	0	5.67246	5.17617	5.1675	6.14297	5.59907	6.10456	5.79747	5.17822	5.46341
SMscf674-56668-57016	exon	SMil_00007607	+	0.716588	0.0298446	0	0	0	0.73154	0.801182	0	0	0	0	3.65781	3.18695	3.25181	4.2113	4.13545	3.84793	3.68091	3.06883	2.68994
SMscf1613-46861-47314	exon	SMil_00013978	+	0.716572	0.0298498	1.95576	1.55638	0	0	0	0	0	0	0	4.81499	4.1872	4.00398	1.40618	0.803185	1.33398	3.20093	1.98393	2.73279
SMscf1747-41114-43017	exon	SMil_00014554	-	0.716227	0.0299659	0	0	0	0	0	1.87449	0	0	0	2.42018	2.7068	3.37242	4.26984	3.62737	4.99656	3.68508	3.27783	2.9147
SMscf11240-5168-6673	exon	SMil_00027384	-	0.716114	0.0300042	0.970657	0	0	0	0	0	0	0	0	3.00664	0	1.44759	0	0	0	1.88443	0.786523	1.45832
SMscf6451-40099-40874	exon	SMil_00019265	-	0.715755	0.0301256	0	0	0	0	0	0.691888	0	0	0	2.39926	2.29169	1.73504	2.25648	2.43212	3.73758	2.8784	2.56338	3.21617
SMscf6451-40099-40993	exon	SMil_00019265	-	0.715755	0.0301256	0	0	0	0	0	0.691888	0	0	0	2.39926	2.29169	1.73504	2.25648	2.43212	3.73758	2.8784	2.56338	3.21617
SMscf2144-40373-41019	exon	SMil_00016127	+	0.715615	0.030173	0	0	0	0.868302	0	0.691888	0	0	0	3.22369	4.0298	2.43033	4.87407	3.34178	5.09502	1.10353	2.22961	0.613098
SMscf1483-7161-7442	exon	SMil_00013352	+	0.713986	0.030728	2.4111	1.77671	1.84704	2.21171	2.74259	1.15756	2.61665	2.78051	2.39903	5.8404	4.56802	5.17076	4.93835	4.43253	2.26109	5.52144	5.14276	5.85235
SMscf9802-12694-13616	exon	SMil_00028225	-	0.713868	0.0307685	0	0	0	0.73154	0	0	0	0	0	0	0	0	6.74392	5.64689	1.51171	1.47798	1.74337	0.618703
SMscf7897-15389-16501	exon	SMil_00026928	-	0.713095	0.0310344	0	1.29623	0.899848	0	0	0	0	0	0.662554	5.55037	8.00625	4.62236	1.49879	0	0	4.13931	0	3.47442
SMscf22-45149-50545	exon	SMil_00000753	-	0.709686	0.0322253	3.33878	2.96236	2.15817	2.7957	3.34452	2.9578	2.2656	2.21538	1.73619	4.65142	4.36733	4.5925	4.37203	4.59279	4.36934	3.66704	3.84319	3.86226
SMscf4156-32998-33454	exon	SMil_00021732	+	0.709408	0.0323237	0	0	0	0	1.57535	2.0275	0	0	0	3.03668	2.68521	3.24554	4.25064	4.38801	4.63994	3.86556	3.78406	3.37181
SMscf5187-5278-5657	exon	SMil_00023708	-	0.708078	0.032797	0	0	0	0	0.580164	0.691888	0.581849	1.27329	0	1.09015	1.27897	1.15298	0.821149	0.553921	1.65432	1.33571	2.28057	0.606357
SMscf1657-37470-37891	exon	SMil_00011217	+	0.707601	0.032968	0	1.55638	0	2.57364	3.54138	1.95302	1.21705	1.38933	0	4.03137	3.36628	3.11549	4.31859	4.37592	4.42179	3.50793	3.67019	3.22949
SMscf2505-37353-38229	exon	SMil_00017453	-	0.706989	0.0331879	0	0	0	0	0	1.01839	0.870222	0.684673	0	3.43649	2.75077	3.52258	3.46028	3.15081	4.19099	4.99586	4.58454	4.51175
SMscf1075-67138-67922	exon	SMil_00008748	+	0.70658	0.0333356	0	0	0	0.580442	0	0	0	0	0	0	0	0.468389	2.67668	0.779534	1.37019	1.77245	1.27801	1.12664
SMscf3469-32791-36955	exon	SMil_00020227	+	0.706423	0.0333925	0	0	0	0	0.580164	0	0	0	0	3.90267	3.82349	3.55482	4.40052	4.81756	4.19526	3.90786	4.04567	3.38627
SMscf550-26951-27637	exon	SMil_00007441	-	0.706216	0.0334673	1.28664	1.55638	0.899848	3.07547	4.42917	3.16995	1.31632	1.69015	0.979272	3.72874	4.77007	4.35943	4.47465	5.31473	4.75585	3.77411	4.62917	4.39096
SMscf377-13490-14265	exon	SMil_00005755	+	0.705991	0.0335488	0	0	0	0	0	0.864357	0	0	0	2.50811	3.42208	3.30177	4.11549	4.08165	5.2169	3.39886	4.02933	4.09988
SMscf5270-24024-24488	exon	SMil_00020683	-	0.703312	0.0345304	0	0	0	0.73154	0	0	0.870222	0.490459	0	0	1.55252	1.0986	3.08657	1.56402	1.5859	3.76005	3.85701	3.48607
SMscf1045-61230-61729	intron	SMil_00010890	-	0.703042	0.0346305	0.970657	1.55638	1.72639	0	0	0	0	0	0	4.48706	3.61618	4.66875	1.62553	0.332208	0.59716	2.95485	2.28191	3.67046
SMscf1219-66057-67544	exon	SMil_00010050	-	0.70038	0.0356259	3.33878	3.60426	0	1.57591	0	0	1.73042	2.21538	1.64949	5.70599	5.12991	4.91918	2.94648	1.6007	0.856001	4.96752	4.77954	4.70378
SMscf3680-3812-4714	exon	SMil_00020714	-	0.700247	0.0356762	0	0	0	0.73154	0.580164	0	0	0	0	1.66129	1.80803	1.13005	2.69095	2.31757	1.25708	2.39022	1.93354	1.758
SMscf380-43933-44743	exon	SMil_00000810	-	0.699362	0.0360115	0	1.29623	0	2.31106	2.74259	2.75354	0.733228	0	0	5.79947	4.49653	4.7837	6.653	6.02988	6.17607	5.55519	4.54726	4.85907
SMscf1430-67716-68091	intron	SMil_00011818	+	0.69896	0.0361645	0	0	0	0	0.580164	0	0	0	0	0.69011	0.38947	0.227182	4.22773	6.23507	4.28355	1.31979	1.95474	1.03782
SMscf3492-10074-10430	exon	SMil_00020266	-	0.698812	0.0362208	1.76525	0.978614	1.84704	0	0	0	0.581849	1.49672	0.473619	5.47324	6.01461	5.99144	3.99815	4.18234	5.24385	4.42988	4.97734	4.37005
SMscf1657-37470-38114	exon	SMil_00011217	+	0.698783	0.0362321	0	0	0	1.40655	2.31038	2.79677	1.11044	0	0.979272	4.03137	3.36628	3.11549	4.31859	4.37592	4.42179	3.50793	3.67019	3.22949
SMscf2038-53877-54313	exon	SMil_00015733	+	0.693442	0.0383072	0	0	0	0	0	0.495966	0	0	0	1.17008	1.83344	2.79216	2.02623	2.11323	3.32823	1.59941	1.72651	2.45112
SMscf3022-27806-30471	exon	SMil_00019054	-	0.693165	0.038417	3.5307	2.7705	2.06173	1.40655	0.580164	1.15756	1.65657	0.855817	1.55726	5.65539	4.99221	4.12949	4.86097	4.50976	4.34481	4.62915	4.537	4.19934
SMscf7746-16396-17096	exon	SMil_00026782	+	0.692735	0.0385875	0	0	0	0	0	0.864357	0	0	0	4.25424	4.44674	4.33102	5.60296	5.25627	6.11985	4.85095	5.11863	4.82004
SMscf2826-38410-40376	exon	SMil_00018501	-	0.692504	0.0386795	2.53572	1.9678	0	1.72746	2.44762	2.09832	1.21705	1.38933	1.11488	4.91713	4.76105	4.16015	5.79819	5.78597	5.74059	4.61742	4.36699	4.0906
SMscf354-48544-48880	exon	SMil_00005540	+	0.692232	0.0387881	0	4.24455	0	6.02735	6.74724	5.51472	4.69144	4.71731	4.23841	5.01234	4.84111	4.93637	6.5448	6.51079	5.66727	5.42291	5.17719	5.04113
SMscf992-28442-28797	exon	SMil_00010521	-	0.69215	0.0388204	0	0	0	0	0	1.15756	0	0	0	0	0	0	2.99816	2.70978	4.26116	0.601539	0.762859	0
SMscf645-76118-76686	intron	SMil_00008211	-	0.690135	0.0396301	0	0	0	0	0.992796	0	0	0	0	6.63418	6.83072	6.5821	4.43839	8.31048	4.48646	5.2918	6.167	5.16784
SMscf8103-8380-9488	exon	SMil_00027105	+	0.689279	0.0399769	0	0	0	0	0	1.28447	0	0	0	3.79326	3.71363	2.89398	4.18631	4.24762	5.15215	3.89234	4.08679	2.8918
SMscf3606-11063-11314	exon	SMil_00010615	-	0.689035	0.0400762	0	0	0	2.49131	3.1165	1.60943	0.870222	1.49672	0	3.82017	2.6901	3.29586	5.28011	4.24731	5.01466	4.00628	3.5522	3.74995
SMscf2059-10917-11378	exon	SMil_00015790	-	0.688889	0.040136	0	0	0	1.98981	2.63173	3.06777	1.80067	1.59668	0.829587	1.81776	2.05059	2.04223	3.56992	3.53891	3.38499	4.52699	3.73611	4.00397
SMscf8368-7980-10121	exon	SMil_00027330	-	0.687528	0.0406931	0	0	0	0	0	0.495966	0	0	0	1.6573	1.42016	1.78036	4.2749	0.940612	5.7887	3.1315	3.56582	3.50122
SMscf5415-22985-23481	exon	SMil_00020867	-	0.685047	0.0417221	0.970657	0	0	1.86459	2.84554	4.01612	0.733228	1.86068	1.11488	4.3104	4.80837	4.88162	4.56434	5.19235	5.64995	4.27688	4.7293	4.78737
SMscf6451-40290-40874	exon	SMil_00019265	-	0.684274	0.0420458	0	0	0	0	0.801182	0.864357	0	0.490459	0.979272	2.39926	2.29169	1.73504	2.25648	2.43212	3.73758	2.8784	2.56338	3.21617
SMscf673-40943-41850	exon	SMil_00008478	+	0.683704	0.0422859	0	0	0	0	0	0.691888	0	0	0	4.8058	4.8406	5.08938	4.9229	5.57794	5.67988	4.73466	4.90282	5.00509
SMscf7-144044-144475	exon	SMil_00000325	+	0.682809	0.0426642	0	0	0	0	0	0	0	0.855817	0.979272	0	0.606202	0.40273	0.792944	0.289654	1.37431	4.56009	4.23744	3.90318
SMscf1364-33372-36378	exon	SMil_00003430	-	0.679738	0.0439795	0	0	0	0	0	0	0.733228	0	0.473619	0.849873	0	0.555378	1.46202	0	1.60811	5.73183	6.297	5.8334
SMscf24-53722-53967	exon	SMil_00000982	+	0.675914	0.0456527	0	0	0	0.580442	0	0	0	0	0	4.51466	2.89641	2.73702	5.69234	4.61471	2.29606	3.3203	3.21972	1.8619
SMscf10161-7050-7630	exon	SMil_00028452	+	0.67565	0.04577	0	0	0	0	0	0.495966	0	0	0	0	2.01282	1.22994	3.84951	3.31913	5.49805	2.61119	2.76487	0.630834
SMscf3254-35752-36489	exon	SMil_00019693	-	0.674757	0.0461671	0	0	0	1.10817	0	0	0.581849	0	0	3.67962	3.15789	2.82962	4.78719	4.27926	3.94536	4.4094	4.16052	3.61819
SMscf4311-15797-16853	exon	SMil_00022078	+	0.674073	0.0464729	1.5457	0	0	0	0	0	0	0	0	5.99916	5.08911	4.79726	5.69512	5.52456	4.90871	5.30719	5.00733	4.81116
SMscf2087-26280-26955	exon	SMil_00010292	+	0.67385	0.0465728	0.970657	1.29623	0	0.73154	2.1587	1.7033	1.21705	0	1.23882	4.73167	4.98797	4.34251	4.63326	5.2771	4.87841	4.7196	4.95028	4.81899
SMscf5753-7268-8887	exon	SMil_00024562	-	0.67384	0.0465776	0	0	0	0.73154	1.89631	1.50903	0	0	0	5.09987	5.37284	4.02123	5.51958	5.91439	5.34643	4.70111	4.95837	3.93677
SMscf2188-16570-20024	exon	SMil_00016277	-	0.673386	0.0467813	0	0	0	2.44831	2.38064	2.51552	1.73042	2.08377	1.45872	2.77031	3.21422	3.56441	3.84689	4.07587	4.57234	4.66132	4.46998	5.20292
SMscf2551-14529-15134	exon	SMil_00017628	-	0.670408	0.0481336	0.970657	1.55638	0	0	0	0.864357	0	0	0	4.36681	3.86679	3.65733	2.88726	3.05933	3.42202	1.99319	3.23473	2.55694
SMscf882-23085-23410	exon	SMil_00009946	-	0.669711	0.0484534	0	0	0	1.31378	1.69045	1.15756	0.870222	1.86068	0.662554	2.46172	2.48657	2.03577	3.54776	2.93057	2.4333	3.40353	3.99626	3.61859
SMscf2-161136-162177	exon	SMil_00000258	-	0.669494	0.0485534	0	0	0	0.411649	0	0	0	0	0	4.20545	3.1505	3.99973	5.11601	3.89713	4.62006	4.19576	3.31158	3.65994
SMscf265-98647-100467	exon	SMil_00004678	+	0.669318	0.0486345	2.12402	1.77671	0.899848	2.15936	2.1587	1.95302	0.870222	0.855817	1.45872	5.03674	5.01423	3.96302	5.45217	5.31026	4.91295	4.68112	4.48291	3.54384
SMscf602-32989-33255	exon	SMil_00007851	-	0.668747	0.0488984	0	0	1.72639	3.42506	3.68711	2.91919	0	0	0.473619	5.99365	4.45312	5.02065	5.82995	5.60966	5.83478	4.05609	4.22103	4.15916
SMscf1356-15490-15872	exon	SMil_00009615	+	0.668307	0.0491024	4.03172	3.71503	3.64903	3.612	3.98646	2.87953	2.16265	3.33772	2.81211	5.7246	5.54717	5.12629	5.21002	5.15996	4.3346	4.97487	4.78182	4.50939
SMscf42-142623-143206	exon	SMil_00001294	-	0.668056	0.0492188	0	0	0	0	0	1.15756	0	0	0	1.65329	1.90012	2.15455	2.4627	2.03463	2.84174	2.42553	1.84441	2.33474
SMscf2859-19103-19522	exon	SMil_00018605	-	0.666614	0.049892	0	0	0	2.89511	2.98737	2.0275	1.11044	1.59668	0.662554	5.32681	5.90635	6.24461	6.61925	7.1379	8.16318	6.1462	6.86766	6.71043
SMscf9478-21841-22389	exon	SMil_00025510	+	-0.674989	0.0460638	0	0	0	0	0.580164	0	0	0	0	5.12535	4.22854	5.02767	5.12993	2.19249	4.59473	5.26548	2.44908	4.62571
SMscf2228-22824-23805	exon	SMil_00016467	-	-0.682727	0.042699	0	0	0	0.580442	0	0	0	0	0	4.3584	5.35265	5.82569	3.89363	4.99677	4.99078	4.84069	5.36161	5.78919
SMscf1663-57968-58947	exon	SMil_00014190	-	-0.693112	0.0384379	0	0	0.899848	0	0	0	0	0	0.662554	5.42588	5.32994	4.7403	5.45081	5.12511	4.79362	5.27315	5.04669	4.77287
SMscf567-49862-50513	exon	SMil_00007596	+	-0.696509	0.0371064	0	0	0	0	0	0	0	1.0088	0	5.72112	4.43337	4.62567	5.99749	4.25734	5.58444	5.01794	3.36439	5.08858
SMscf2459-4104-5191	exon	SMil_00017274	-	-0.69708	0.0368857	0	0	0.899848	0	0	0	0	0	0	3.27749	3.71423	2.6062	4.72519	4.974	4.39619	4.6534	4.62156	3.72832
SMscf4963-43069-43453	exon	SMil_00019271	-	-0.697154	0.0368571	0	0	0	0.868302	1.16192	0	0	0.684673	0	6.16859	6.10627	6.47445	5.3482	5.06169	5.47705	5.63386	5.54325	5.55049
SMscf5218-13059-14413	exon	SMil_00023754	-	-0.701153	0.035335	0	0	0	0.73154	0	0	0	0	0	3.70765	5.45095	6.02148	2.99364	5.37795	5.34298	4.36029	5.45549	6.09493
SMscf6002-3991-4782	exon	SMil_00024893	-	-0.702518	0.0348249	0.970657	0.978614	0	0	0	0	0	0	0	5.951	6.19595	6.43823	9.02506	8.53774	8.91397	7.56071	7.56157	7.35382
SMscf5994-13605-15088	exon	SMil_00024881	+	-0.75795	0.0179609	0	0	0	0	0	0	0	0.490459	0	4.97048	4.73066	5.11029	5.13509	4.89082	5.19484	5.23342	4.49034	5.1339
SMscf2450-13502-14902	exon	SMil_00017250	-	-0.786311	0.0119654	0	0	0	0	1.16192	0	0	0.684673	0	4.78481	4.56722	4.89581	4.4648	2.77683	3.97537	4.83589	4.43767	5.35922
SMscf882-53073-54060	exon	SMil_00009949	-	-0.819019	0.00692241	0	0	0	0	0.992796	1.01839	0.733228	0.855817	0	6.08558	6.05087	6.26801	5.94379	5.62661	5.67	5.87767	5.64479	5.82645
SMscf1154-66511-66969	intron	SMil_00011538	-	-0.827559	0.00589702	0	0	0	0.868302	0.801182	0	0	0	0	5.29072	4.14038	5.29738	3.5196	3.49194	4.51473	5.68477	5.2058	5.14996
SMscf8342-9113-9478	exon	SMil_00027296	-	-0.844285	0.00419801	0	0	0	0	0	0	0	0.490459	0	2.02053	1.77142	2.60405	2.3062	1.11331	1.76904	2.23327	0.000825486	2.13129
SMscf4192-27305-41498	exon	SMil_00012956	+	-0.867864	0.00242083	0	1.55638	0.899848	0	0	0.495966	0	1.0088	0	4.40592	0.552098	0.864328	3.85918	3.01235	1.91781	4.17315	0.152155	2.19436

## Sheet: TableS7
Table S7 The information of circRNAs with miRNA-binding sites and miRNAs in S. miltiorrhiza. UPE: unpaired energy.
CircRNA ID	Gene ID	MiRNA ID	Expectation	UPE$	CircRNAs		mRNA of parental genes		MiRNA		Alignment
					CircRNA_start	CircRNA_end	Gene_start	Gene_end	MiRNA_start	MiRNA_end	MiRNA_aligned_fragment	Alignment	Target_aligned_fragment	Inhibition
SMscf1007-5087-6261	SMil_00008644	mtr-miR2673a_L-1_1ss21AT	1.5	-1	812	832	1550	1570	1	21	CUCUUCCUCUUCCUCUUCCUC	:::::.:::::.:::::.:::	GAGGAGGAGGAGGAGGAGGAG	Cleavage
SMscf207-37757-38872	SMil_00004082	PC-5p-1579814_1	2	-1	794	814	1228	1248	1	21	CGAUGCAAGAAAAGAUCCAGC	.:::. :::::.::::::::	UUUGGGGCUUUUUUUGCAUCG	Cleavage
SMscf1179-71457-72061	SMil_00011704	mtr-miR172c-5p	2.5	-1	577	597	1113	1133	1	21	GUAGCAUCAUCAAGAUUCACA	: ::::.:::.:::::::.:	GGAGAAUUUUGGUGAUGCUGC	Cleavage
SMscf1179-71457-72213	SMil_00011704	mtr-miR172c-5p	2.5	-1	577	597	1113	1133	1	21	GUAGCAUCAUCAAGAUUCACA	: ::::.:::.:::::::.:	GGAGAAUUUUGGUGAUGCUGC	Cleavage
SMscf1400-12435-13806	SMil_00011522	mtr-miR2673a_L-1_1ss21AT	2.5	-1	1247	1267	1268	1288	1	21	CUCUUCCUCUUCCUCUUCCUC	:::::::::::.:::. ::	CCGGAAGAGGAAGGGGAGUAG	Cleavage
SMscf1963-102421-103550	SMil_00004714	mdm-miR397a_1ss20AC	2.5	-1	986	1006	736	756	1	21	UUGAGUGCAGCGUUGAUGACA	::: :::::.::::.:::.	CCUCAGCAACGUUGCAUUCAG	Cleavage
SMscf1602-11450-11836	SMil_00007148	cme-miR319c_L+1R+2	3	-1	340	362	651	673	1	23	CUUGGACUGAAGGGAGCUCCUCA	::. :: ::..:::::::::::	UGGAGAUAUCUUUUCAGUCCAAG	Cleavage
SMscf1602-11450-11836	SMil_00007148	mes-miR319h_R+1_1ss20CT	3	-1	341	362	652	673	1	22	CUUGGACUGAAGGGAGCUCUUC	:.::: ::..:::::::::::	GGAGAUAUCUUUUCAGUCCAAG	Cleavage
SMscf1602-11450-13253	SMil_00007148	cme-miR319c_L+1R+2	3	-1	340	362	651	673	1	23	CUUGGACUGAAGGGAGCUCCUCA	::. :: ::..:::::::::::	UGGAGAUAUCUUUUCAGUCCAAG	Cleavage
SMscf1602-11450-13253	SMil_00007148	mes-miR319h_R+1_1ss20CT	3	-1	341	362	652	673	1	22	CUUGGACUGAAGGGAGCUCUUC	:.::: ::..:::::::::::	GGAGAUAUCUUUUCAGUCCAAG	Cleavage
SMscf257-103495-103890	SMil_00004611	osa-miR5077_1ss5GA	3	-1	93	111	1341	1359	1	19	GUUCACGUCGGGUUCACCA	:: :::.:.:::::::::	UGUUGAGCUCGACGUGAAG	Cleavage
SMscf257-103495-104058	SMil_00004611	osa-miR5077_1ss5GA	3	-1	93	111	1341	1359	1	19	GUUCACGUCGGGUUCACCA	:: :::.:.:::::::::	UGUUGAGCUCGACGUGAAG	Cleavage
SMscf4583-23605-24306	SMil_00022562	zma-miR164a-3p_1ss20TA	3	-1	19	39	900	920	1	21	CACGUGUUCUCCUUCUCCAAC	::. ::::::.:::::::	GAAGGGAAAGGAGGACACGUG	Cleavage
SMscf4583-23605-24306	SMil_00022562	zma-miR164c-3p_2ss7CT16TC	3	-1	19	39	900	920	1	21	CAUGUGUCCUUCUUCCCCAUC	:: ::: :::.:::::::.::	GAAGGGAAAGGAGGACACGUG	Cleavage
SMscf4939-25049-26546	SMil_00023318	aly-miR858-5p_L-1R+1_1ss5GA	3	-1	1077	1097	1126	1146	1	21	UUCAUUGUCUGUUCGACCUUG	.::::: :::: :.::::::	GGAGGUCAAACAUAUAAUGAA	Cleavage
SMscf573-63822-66605	SMil_00007659	bdi-miR396c-3p_L-1R+2_1ss7TG	3	-1	2585	2606	1475	1496	1	22	UUCAAGAAAGCUGUGGGAAAUU	:.:::::..:::::::. ::::	AGUUUCCUGCAGCUUUUAUGAA	Cleavage
SMscf5818-12641-13526	SMil_00024668	osa-miR169h_L-2R+2	3	-1	231	251	156	176	1	21	GCCAAGGAUGACUUGCCUGUG	:..::. :::.:::::::::	AAUGGGUCAGUUAUCCUUGGC	Cleavage
SMscf7088-13685-14680	SMil_00026161	mtr-miR396b-3p_L-1_1ss12CT	3	-1	327	346	537	556	1	20	UUCAAUAAAGUUGUGGGAAG	::.:::.:.::::::: ::	GUUUCCAUAGCUUUAUUCAA	Cleavage
SMscf7291-3708-5612	SMil_00026364	cca-miR396a-3p_L-1R+1_1ss5AT	3	-1	1839	1859	1315	1335	1	21	UUCUAGAAAGCUGUGGGAAAA	:::::: :::::: :::.:::	UUUUCCAACAGCUAUCUGGAA	Cleavage
SMscf777-17636-18010	SMil_00004277	csi-miR166a_L+4R-1	3	-1	277	301	543	567	1	25	GUGGUCGGACCAGGCUUCAUUCCCC	:: :: ::::::.:::.::	GAAGUCUGCAGACUGGUCUGACUAC	Cleavage
SMscf7933-10547-10989	SMil_00026959	bdi-miR172d_R-1_1ss1AT	3	-1	416	435	711	730	1	20	UGAAUCCUGAUGAUGCUGCA	::.:: :.::::::::::	GGCGGCCUUAUCAGGAUUCC	Cleavage
SMscf7933-10547-10989	SMil_00026959	gma-miR172k_1ss7TC	3	-1	415	435	710	730	1	21	UGAAUCCUGAUGAUGCUGCAU	::.:: :.::::::::::	CGGCGGCCUUAUCAGGAUUCC	Cleavage
SMscf7933-10714-10989	SMil_00026959	bdi-miR172d_R-1_1ss1AT	3	-1	249	268	711	730	1	20	UGAAUCCUGAUGAUGCUGCA	::.:: :.::::::::::	GGCGGCCUUAUCAGGAUUCC	Cleavage
SMscf7933-10714-10989	SMil_00026959	gma-miR172k_1ss7TC	3	-1	248	268	710	730	1	21	UGAAUCCUGAUGAUGCUGCAU	::.:: :.::::::::::	CGGCGGCCUUAUCAGGAUUCC	Cleavage
SMscf8682-11391-14869	SMil_00027569	aqc-miR396b_R+3	3	-1	25	48	841	864	1	24	UUCCACAGCUUUCUUGAACUUUUU	::::::::::::: ::::	GACUUGUUCAAGAAAGCUUGGGAA	Cleavage
SMscf8682-11391-14869	SMil_00027569	bdi-miR396c-5p_L+3R+1_1ss24GT	3	-1	27	51	843	867	1	25	AUCUUCCACAGCUUUCUUGAACUUC	::::::::::::: :::::::	CUUGUUCAAGAAAGCUUGGGAAGAU	Cleavage
SMscf8682-11391-14869	SMil_00027569	csi-miR396a_1ss21GT	3	-1	28	48	844	864	1	21	UUCCACAGCUUUCUUGAACUU	::::::::::::: ::::	UUGUUCAAGAAAGCUUGGGAA	Cleavage
SMscf8682-11391-14869	SMil_00027569	smo-miR396_R+1_1ss7GA	3	-1	28	48	844	864	1	21	UUCCACAGCUUUCUUGAACCU	::::::::::::: ::::	UUGUUCAAGAAAGCUUGGGAA	Cleavage
SMscf1102-34756-35516	SMil_00011210	ath-miR394a	3.5	-1	114	133	1268	1287	1	20	UUGGCAUUCUGUCCACCUCC	:::: ::::::::::...	UGAGGCAGACAGAAUGCUGG	Cleavage
SMscf11460-2617-2961	SMil_00029003	PC-5p-2347272_1	3.5	-1	222	246	530	554	1	25	AAGGAUCCGGACCAAGCUGCAUUGU	.::::: ::.::::::::	UUAAAAGGGCUUGCUCUGGAUCCUU	Cleavage
SMscf1148-20995-21508	SMil_00010034	aly-miR319a-5p_L-1R-1_1ss19TG	3.5	-1	77	95	1393	1411	1	19	GAGCUUCCUUGAGUCCAGU	:.::::. ::::::::::	AUUGGAUACAAGGAAGCUG	Cleavage
SMscf11702-6135-6683	SMil_00029109	bdi-miR529-5p	3.5	-1	101	121	1364	1384	1	21	AGAAGAGAGAGAGUACAGCCU	: :. :: ::::.:.::::::	AAGUCGUUCUCUUUUUCUUCU	Cleavage
SMscf11702-6135-6683	SMil_00029109	ppt-miR529e	3.5	-1	101	121	1364	1384	1	21	AGAAGAGAGAGAGUACAGCCC	:. :: ::::.:.::::::	AAGUCGUUCUCUUUUUCUUCU	Cleavage
SMscf127-59727-60097	SMil_00003021	cca-miR396a-5p_R+1_1ss19CT	3.5	-1	298	319	535	556	1	22	UUCCACAGCUUUCUUGAAUUUU	: :.:::::::::::: :.	GGCAGUUAAGAAAGCUGUGCAG	Cleavage
SMscf1492-13244-16307	SMil_00013414	cme-miR1863_L-2R-3_1ss21TA	3.5	-1	432	450	673	691	1	19	CUCUGAUACCAUGUUAGAA	::: ::.:::::.:.:::	UUCAAAUAUGGUGUUAGAU	Cleavage
SMscf1602-11450-11836	SMil_00007148	pta-miR159a_R+2_1ss19CT	3.5	-1	340	361	651	672	1	22	UUGGAUUGAAGGGAGCUCUACU	: ::: ::..::::.:::::	UGGAGAUAUCUUUUCAGUCCAA	Cleavage
SMscf1602-11450-11836	SMil_00007148	pta-miR159b_1ss6TC	3.5	-1	342	361	653	672	1	20	UUGGACUGAAGAGAGCUCCC	: :: :::.::::::::::	GAGAUAUCUUUUCAGUCCAA	Cleavage
SMscf1602-11450-11836	SMil_00007148	pta-miR159c	3.5	-1	342	362	653	673	1	21	CUUGGAUUGAAGGGAGCUCCC	: :: ::..::::.::::::	GAGAUAUCUUUUCAGUCCAAG	Cleavage
SMscf1602-11450-13253	SMil_00007148	pta-miR159a_R+2_1ss19CT	3.5	-1	340	361	651	672	1	22	UUGGAUUGAAGGGAGCUCUACU	: ::: ::..::::.:::::	UGGAGAUAUCUUUUCAGUCCAA	Cleavage
SMscf1602-11450-13253	SMil_00007148	pta-miR159b_1ss6TC	3.5	-1	342	361	653	672	1	20	UUGGACUGAAGAGAGCUCCC	: :: :::.::::::::::	GAGAUAUCUUUUCAGUCCAA	Cleavage
SMscf1602-11450-13253	SMil_00007148	pta-miR159c	3.5	-1	342	362	653	673	1	21	CUUGGAUUGAAGGGAGCUCCC	: :: ::..::::.::::::	GAGAUAUCUUUUCAGUCCAAG	Cleavage
SMscf1664-16896-17978	SMil_00014192	PC-5p-376893_3	3.5	-1	293	313	1607	1627	1	21	CGUGGCAAUAUCUGCAGAAGA	:: :::: .::::::.:::	GGUUGUGCAAGUAUUGCUACG	Cleavage
SMscf2081-21378-21772	SMil_00015862	osa-miR5144-5p	3.5	-1	99	119	761	781	1	21	UUCUUGUGCUGCUGAAGAGAC	.::::::::.::....:.:	ACUUCUUCAGCGGCGUGGGGA	Cleavage
SMscf2332-34950-36910	SMil_00016828	PC-5p-468508_3	3.5	-1	876	897	4723	4744	1	22	GGAUUCGUGACGUUUAGAGAUU	::::.: ::.::::: :::::	CAUCUUUUAAUGUCACUAAUCC	Cleavage
SMscf257-103495-103890	SMil_00004611	ppt-miR894_R+1	3.5	-1	93	113	1341	1361	1	21	CGUUUCACGUCGGGUUCACCA	:: :::.:.:::::::::.:	UGUUGAGCUCGACGUGAAGCU	Cleavage
SMscf257-103495-104058	SMil_00004611	ppt-miR894_R+1	3.5	-1	93	113	1341	1361	1	21	CGUUUCACGUCGGGUUCACCA	:: :::.:.:::::::::.:	UGUUGAGCUCGACGUGAAGCU	Cleavage
SMscf2574-20963-25336	SMil_00017695	cme-miR1863_L-2R-3_1ss21TA	3.5	-1	2393	2411	1207	1225	1	19	CUCUGAUACCAUGUUAGAA	::::.:..:: :.::::::	UUCUGAUGUGAUGUCAGAG	Cleavage
SMscf2740-38785-41966	SMil_00018232	aly-miR393a-3p	3.5	-1	3140	3160	770	790	1	21	AUCAUGCUAUCUCUUUGGAUU	.:.::.::::.: :.:::::	UGUUCAGAGAGGUUGUAUGAU	Cleavage
SMscf2826-8919-10180	SMil_00018498	aly-miR408-3p_L-1R+1	3.5	-1	1126	1146	2037	2057	1	21	UGCACUGCCUCUUCCCUGGCU	.: ::::::::::::::::	GGACAGGGAAGAGGCAGUGGC	Cleavage
SMscf2912-56153-57434	SMil_00008587	gma-miR166h-5p_R+4	3.5	-1	1141	1165	1743	1767	1	25	GGAAUGUUGUUUGGCUCGAGGGAAC	:: :: :::.:::::::..	GUGAUAUCAAGGCAAGCAACAUUUU	Cleavage
SMscf2912-56153-57434	SMil_00008587	stu-miR166c-5p_R+2	3.5	-1	1143	1165	1745	1767	1	23	GGAAUGUUGUUUGGCUCGAGGCC	:: :: :::.:::::::..	GAUAUCAAGGCAAGCAACAUUUU	Cleavage
SMscf2912-57188-58814	SMil_00008587	gma-miR166h-5p_R+4	3.5	-1	106	130	1743	1767	1	25	GGAAUGUUGUUUGGCUCGAGGGAAC	:: :: :::.:::::::..	GUGAUAUCAAGGCAAGCAACAUUUU	Cleavage
SMscf2912-57188-58814	SMil_00008587	stu-miR166c-5p_R+2	3.5	-1	108	130	1745	1767	1	23	GGAAUGUUGUUUGGCUCGAGGCC	:: :: :::.:::::::..	GAUAUCAAGGCAAGCAACAUUUU	Cleavage
SMscf2928-37170-37549	SMil_00018783	aly-miR408-3p_L-1R+1	3.5	-1	307	327	1563	1583	1	21	UGCACUGCCUCUUCCCUGGCU	::::::::::::::. ::::	AGCCAGGGAAGAGGUCUUGCA	Cleavage
SMscf3056-47321-48160	SMil_00019161	cpa-miR390a	3.5	-1	63	83	79	99	1	21	AAGCUCAGGAGGGAUAGCGCC	: ::.::::::::::::	UUUACCAUUCCUCCUGAGCUU	Cleavage
SMscf3056-47321-48160	SMil_00019161	mes-miR166i_L+3R-2	3.5	-1	341	362	281	302	1	22	UCUUUGGACCAGGCUUCAUUCC	:::::::.::: ...::::	AAUAUGAAGCUUGGCUUGAAGA	Cleavage
SMscf4141-45656-46324	SMil_00017470	aly-miR408-3p_L-1R+1	3.5	-1	3	23	4117	4137	1	21	UGCACUGCCUCUUCCCUGGCU	::: :::::::::::.:	UUGCAGCAAAGAGGCAGUGUA	Cleavage
SMscf5090-23099-23933	SMil_00023557	PC-3p-131493_9	3.5	-1	721	739	2089	2107	1	19	AGGUGAAGGAGCUCAAGAA	::: ::::::..:: ::::	UUCAUGAGCUUUUUGACCU	Cleavage
SMscf546-871-1761	SMil_00007418	csi-miR164	3.5	-1	642	662	606	626	1	21	UGGAGAAGCAGGGCACGUGCA	:.: ::::::::::: ::.	CUCGCUUGCCCUGCUUCCCCG	Cleavage
SMscf546-871-1761	SMil_00007418	lus-miR164a_R-1	3.5	-1	643	662	607	626	1	20	UGGAGAAGCAGGGCACGUGC	:.: ::::::::::: ::.	UCGCUUGCCCUGCUUCCCCG	Cleavage
SMscf605-18959-19705	SMil_00003480	osa-miR812n-5p_L-1R+1	3.5	-1	514	537	877	900	1	24	AGUGCAGCCAUGAGUUUCCGUGCC	::: ::::..::.:::: ::.::	AGCAAGGAAGUUCGUGGCAGCGCU	Cleavage
SMscf68-104265-104635	SMil_00001920	mtr-miR319a-5p_L+2R-2	3.5	-1	175	195	495	515	1	21	AGAGAGCUUCCUUCAGUCCAC	: ::: :::::::::.::	AGGAACUCAAGGAAGCUUUCA	Cleavage
SMscf8682-16428-16764	SMil_00027569	cca-miR396a-5p_R+1_1ss19CT	3.5	-1	288	309	2274	2295	1	22	UUCCACAGCUUUCUUGAAUUUU	:: : :::::.:::.::: :::	AAUAGUCAAGGAAGUUGUUGAA	Cleavage
SMscf1075-67138-67922	SMil_00008748	aqc-miR396b_R+3	4	-1	686	709	1688	1711	1	24	UUCCACAGCUUUCUUGAACUUUUU	... ::::: ::::.:: :::::	GGGCAGUUCCAGAAGGCCGUGGAC	Cleavage
SMscf1075-67138-67922	SMil_00008748	csi-miR396a_1ss21GT	4	-1	689	709	1691	1711	1	21	UUCCACAGCUUUCUUGAACUU	::::: ::::.:: :::::	CAGUUCCAGAAGGCCGUGGAC	Cleavage
SMscf1075-67138-67922	SMil_00008748	smo-miR396_R+1_1ss7GA	4	-1	689	709	1691	1711	1	21	UUCCACAGCUUUCUUGAACCU	:::: ::::.:: :::::	CAGUUCCAGAAGGCCGUGGAC	Cleavage
SMscf111-70906-72374	SMil_00002833	osa-miR5144-5p	4	-1	46	66	490	510	1	21	UUCUUGUGCUGCUGAAGAGAC	.::::::::: :.:::::	AAUUCUUCAGCAUGAUAAGAA	Cleavage
SMscf1134-29556-31403	SMil_00002275	mtr-miR2673a_L-1_1ss21AT	4	-1	1424	1444	1731	1751	1	21	CUCUUCCUCUUCCUCUUCCUC	:: : :::::::::::::	CAGCCACAGGAAGAGGAAGAA	Cleavage
SMscf1134-29556-31403	SMil_00002275	ppe-miR2111a_1ss21AG	4	-1	1373	1393	1680	1700	1	21	UAAUCUGCAUCCUGAGGUUUG	::.::..:::::..: :::	UUAAUCUUGGGAUGUGGUUUA	Cleavage
SMscf1181-90573-91503	SMil_00003947	PC-5p-92321_13	4	-1	392	411	1125	1144	1	20	UAUAUACGUGGUUUCUGAUA	:::: ::.:..::::::: :	UAUCUGAGAUUACGUAUAAA	Cleavage
SMscf1243-13361-17224	SMil_00007298	bdi-miR396a-5p	4	-1	2438	2458	1580	1600	1	21	UCCACAGGCUUUCUUGAACUG	::::..::.:::.. :::::	AAGUUUGAGGAAGUUGGUGGA	Cleavage
SMscf1280-66530-68013	SMil_00008335	cpa-miR395a_L+1	4	-1	1301	1321	2037	2057	1	21	CUGAAGUGUUUGGGGGAACUC	.:::..:::::.. .:::::	CGGUUUUCCCAAGUCUUUCAG	Cleavage
SMscf1356-8306-8984	SMil_00009615	zma-miR164c-3p_2ss7CT16TC	4	-1	2	22	29	49	1	21	CAUGUGUCCUUCUUCCCCAUC	::::: :.:::::.: .:::	CAUGGGAAGGAAGGGCUUAUG	Cleavage
SMscf137-81159-81917	SMil_00003155	PC-5p-1579814_1	4	-1	361	381	559	579	1	21	CGAUGCAAGAAAAGAUCCAGC	:: ::::::::::::: :.	CCUCGAUCUUUUCUUGCUUUC	Cleavage
SMscf137-81159-82321	SMil_00003155	PC-5p-1579814_1	4	-1	361	381	559	579	1	21	CGAUGCAAGAAAAGAUCCAGC	:: ::::::::::::: :.	CCUCGAUCUUUUCUUGCUUUC	Cleavage
SMscf1393-16913-20300	SMil_00006249	pta-miR159a_R+2_1ss19CT	4	-1	1049	1070	1248	1269	1	22	UUGGAUUGAAGGGAGCUCUACU	:::::. :..: ::::::::	GAUAGAGUACUUUACAAUCCAA	Cleavage
SMscf1424-31305-34363	SMil_00013087	aly-miR172a-3p_L+3	4	-1	85	107	268	290	1	24	AUCAGAAUCUUGAUGAUGCUGCAU	:::. : .:::::::::::::	ACACAGUCU-GUCAAGAUUCUGAU	Cleavage
SMscf1471-66149-67260	SMil_00013302	bdi-miR166e-5p	4	-1	985	1005	870	890	1	21	GGAAUGUUGUCUGGCUCGAGG	:.:::...:::::::: :.	AGUUGAGUUGGACAACAUCCU	Cleavage
SMscf1480-9293-9748	SMil_00013326	mtr-miR399k_1ss13TA	4	-1	299	319	1436	1456	1	21	UGCCAAAGAAGAAUUGCCCUG	: :: :::.:::: :::::	UCGAGCCAUUUUUCUCUGGCA	Cleavage
SMscf1508-58975-59478	SMil_00013495	vvi-miR166a_R+2_1ss19CG	4	-1	473	493	1341	1361	1	21	UCGGACCAGGCUUCAUUCGUG	: :: :::.:::.::::.: :	CCCGUAUGGAGCUUGGUUCCA	Cleavage
SMscf15-111940-112963	SMil_00000300	gma-miR1509a	4	-1	24	45	1180	1201	1	22	UUAAUCAAGGAAAUCACGGUCG	: ::::::::::::: .:	ACCACUUGAUUUCCUUGAUGGA	Cleavage
SMscf15-111940-114391	SMil_00000300	gma-miR1509a	4	-1	24	45	1180	1201	1	22	UUAAUCAAGGAAAUCACGGUCG	: ::::::::::::: .:	ACCACUUGAUUUCCUUGAUGGA	Cleavage
SMscf1602-11450-11836	SMil_00007148	csi-miR159_L+3R-1	4	-1	343	365	654	676	1	23	GUUUUUGGAUUGAAGGGAGCUCU	::: ::..::::.:::::..:.	AGAUAUCUUUUCAGUCCAAGGAU	Cleavage
SMscf1602-11450-11836	SMil_00007148	ptc-miR159d_L-1R-1_1ss7TC	4	-1	343	361	654	672	1	19	UUGGACUGAAGGGAGCUCC	:: ::..::::::::::	AGAUAUCUUUUCAGUCCAA	Cleavage
SMscf1602-11450-11836	SMil_00007148	vvi-miR319b_R-1	4	-1	342	361	653	672	1	20	UUGGACUGAAGGGAGCUCCC	: :: ::..::::::::::	GAGAUAUCUUUUCAGUCCAA	Cleavage
SMscf1602-11450-13253	SMil_00007148	csi-miR159_L+3R-1	4	-1	343	365	654	676	1	23	GUUUUUGGAUUGAAGGGAGCUCU	::: ::..::::.:::::..:.	AGAUAUCUUUUCAGUCCAAGGAU	Cleavage
SMscf1602-11450-13253	SMil_00007148	ptc-miR159d_L-1R-1_1ss7TC	4	-1	343	361	654	672	1	19	UUGGACUGAAGGGAGCUCC	:: ::..::::::::::	AGAUAUCUUUUCAGUCCAA	Cleavage
SMscf1602-11450-13253	SMil_00007148	vvi-miR319b_R-1	4	-1	342	361	653	672	1	20	UUGGACUGAAGGGAGCUCCC	: :: ::..::::::::::	GAGAUAUCUUUUCAGUCCAA	Cleavage
SMscf160-33171-36457	SMil_00003408	osa-miR1876	4	-1	228	251	148	171	1	24	AUAAGUGGGUUUGUGGGCUGGCCC	: : :.: ..::::.::::::	GUACAACCUCCUGAACCUACUUAU	Cleavage
SMscf1624-37268-37637	SMil_00014031	bdi-miR396c-5p_L+3R+1_1ss24GT	4	-1	220	243	1557	1580	1	25	AUCUUCCACAGCUUUCUUGAACUUC	: :.::::.:::::: :::::	AAUCUACGAGAAGGCUGUG-AAGAU	Cleavage
SMscf1714-45635-49764	SMil_00014466	mdm-miR397a_1ss20AC	4	-1	4077	4097	4188	4208	1	21	UUGAGUGCAGCGUUGAUGACA	:: :::.::::::: :::	GCUCUACAAUGCUGCACGCAA	Cleavage
SMscf1714-48274-49764	SMil_00014466	mdm-miR397a_1ss20AC	4	-1	1438	1458	4188	4208	1	21	UUGAGUGCAGCGUUGAUGACA	:: :::.::::::: :::	GCUCUACAAUGCUGCACGCAA	Cleavage
SMscf1764-53480-54608	SMil_00003364	ppt-miR894_R+1	4	-1	853	873	595	615	1	21	CGUUUCACGUCGGGUUCACCA	: :. :.:::::::::::	AAGAGGUCUCGACGUGAAACU	Cleavage
SMscf2094-23124-24562	SMil_00015907	stu-miR171b-3p	4	-1	325	345	855	875	1	21	UUGAGCCGCGUCAAUAUCUCU	::: . :::::: ::::::	CAAGAAGAUGACGCCGCUCAA	Cleavage
SMscf229-108509-109803	SMil_00004333	osa-miR5144-5p	4	-1	666	686	1175	1195	1	21	UUCUUGUGCUGCUGAAGAGAC	::: ..:::::::.:::.	ACAUCUAUGGCAGCACGAGAG	Cleavage
SMscf2332-34950-36910	SMil_00016828	aly-miR319a-5p_L-1R-1_1ss19TG	4	-1	899	917	4746	4764	1	19	GAGCUUCCUUGAGUCCAGU	::: :::::::::.: .:.	ACUUGACUCAAGGGAUUUU	Cleavage
SMscf2550-7830-8902	SMil_00017621	ptc-miR167f-3p	4	-1	962	982	3392	3412	1	21	AGAUCAUGUGGCAGUUUCACC	::.:::::.:: : :::::	UUUGGAACUGUCAGAAGAUCU	Cleavage
SMscf262-47879-48573	SMil_00004632	cca-miR169b_R-2	4	-1	636	654	1732	1750	1	19	UAGCCAAGGAUGACUUGCU	:: : ::.::.:::::::	UGCUACUCGUCUUUGGCUA	Cleavage
SMscf265-106390-107089	SMil_00004679	mtr-miR2673a_L-1_1ss21AT	4	-1	199	219	314	334	1	21	CUCUUCCUCUUCCUCUUCCUC	:::::.:: ::.:: ::::::	GAGGAGGAUGAGGAAGAAGAG	Cleavage
SMscf265-106390-107089	SMil_00004679	osa-miR2118d	4	-1	147	168	262	283	1	22	UUCCUGAUGCCUCCCAUGCCUA	:::: : :::::: :.::::	AUGGCAAGCGAGGCAGCGGGAA	Cleavage
SMscf265-106398-107089	SMil_00004679	mtr-miR2673a_L-1_1ss21AT	4	-1	191	211	314	334	1	21	CUCUUCCUCUUCCUCUUCCUC	:::::.:: ::.:: ::::::	GAGGAGGAUGAGGAAGAAGAG	Cleavage
SMscf265-106398-107089	SMil_00004679	osa-miR2118d	4	-1	139	160	262	283	1	22	UUCCUGAUGCCUCCCAUGCCUA	:::: : :::::: :.::::	AUGGCAAGCGAGGCAGCGGGAA	Cleavage
SMscf2818-43429-43820	SMil_00011440	osa-miR5144-5p	4	-1	16	36	307	327	1	21	UUCUUGUGCUGCUGAAGAGAC	:.:::::.::.:..::: ::	AUUUCUUCGGCGGUGCAACAA	Cleavage
SMscf2818-43429-43997	SMil_00011440	osa-miR5144-5p	4	-1	16	36	307	327	1	21	UUCUUGUGCUGCUGAAGAGAC	:.:::::.::.:..::: ::	AUUUCUUCGGCGGUGCAACAA	Cleavage
SMscf2928-20949-22297	SMil_00018782	han-miR3630-3p_L-2_1ss22TC	4	-1	437	456	1483	1502	1	20	UGGGAAUCUCUCUGAUGCUC	: :: ::::::.::.:::	CAACACGAGAGAGGUUUCCA	Cleavage
SMscf333-44190-44897	SMil_00005267	osa-miR5527	4	-1	76	96	729	749	1	21	UCUCAGCCAGGGCAGUAACAG	:.: ::.::::::::::	UCACUGCAGCUCUGGCUGAGA	Cleavage
SMscf3542-36514-36821	SMil_00020381	aly-miR319a-5p_L-1R-1_1ss19TG	4	-1	26	44	783	801	1	19	GAGCUUCCUUGAGUCCAGU	:::: :::::::::::.	CGUGGAAUCAAGGAAGCUU	Cleavage
SMscf3592-20301-20739	SMil_00020495	PC-5p-485754_3	4	-1	363	382	7520	7539	1	20	CGAGUGGGUGCAGAACAUAC	: .:::::::::.: :::.:	GCGUGUUCUGCAUCAACUUG	Cleavage
SMscf3592-20301-21388	SMil_00020495	PC-5p-485754_3	4	-1	363	382	7520	7539	1	20	CGAGUGGGUGCAGAACAUAC	: .:::::::::.: :::.:	GCGUGUUCUGCAUCAACUUG	Cleavage
SMscf3675-32582-37130	SMil_00020707	ath-miR394a	4	-1	3445	3464	1390	1409	1	20	UUGGCAUUCUGUCCACCUCC	:: ::: :::::::::.:	AUAGUUGGUCAGAAUGCCGA	Cleavage
SMscf397-73795-74668	SMil_00005940	mes-miR166i_L+3R-2	4	-1	723	744	1458	1479	1	22	UCUUUGGACCAGGCUUCAUUCC	: :: ::::::::::: .::	AUAUUGCAGCCUGGUCCACGGA	Cleavage
SMscf4152-27831-28439	SMil_00021725	aly-miR159a-3p_R+2	4	-1	541	563	693	715	1	23	UUUGGAUUGAAGGGAGCUCUACA	.::: :..:::..::.::.:	GUCGGAGAUUUCUUUGAUUCAGA	Cleavage
SMscf4152-27831-28439	SMil_00021725	ath-miR159b_R+2	4	-1	541	563	693	715	1	23	UUUGGAUUGAAGGGAGCUCUUCU	.::: :..:::..::.::.:	GUCGGAGAUUUCUUUGAUUCAGA	Cleavage
SMscf4152-27831-28439	SMil_00021725	ath-miR159c_R+2_1ss20CT	4	-1	541	563	693	715	1	23	UUUGGAUUGAAGGGAGCUCUUUU	.::: :..:::..::.::.:	GUCGGAGAUUUCUUUGAUUCAGA	Cleavage
SMscf4152-27831-28439	SMil_00021725	gma-miR1509a	4	-1	540	561	692	713	1	22	UUAAUCAAGGAAAUCACGGUCG	: : : ::::::.:::::: :	AGUCGGAGAUUUCUUUGAUUCA	Cleavage
SMscf4152-27831-28439	SMil_00021725	pde-miR159_R+2_1ss6TA	4	-1	540	563	692	715	1	23	UUUGGAUUGAAGGGAGCUCU-ACU	::: .::: :..:::..::.::.:	AGUCGGAGAUUUCUUUGAUUCAGA	Cleavage
SMscf421-49839-51010	SMil_00006241	mtr-miR168c-3p	4	-1	779	799	1267	1287	1	21	CCCGCCUUGCAUCAACUGAAU	:..: :::::::.::.::	UCUUGGCUGAUGCAGGGUGGC	Cleavage
SMscf4373-395-2900	SMil_00022189	PC-3p-1488134_1	4	-1	1532	1553	730	751	1	22	AUUGGACUUAGGAGGAGGCGGG	:.::::::::: ::..::	UGGACUUCCUCCUAAUUCUGAU	Cleavage
SMscf4384-22579-25104	SMil_00022213	PC-5p-1795513_1	4	-1	775	798	1068	1091	1	24	UCAAGGAGGGGAAAGACAAGGCCC	: :::::::. ::.::::.	GUGGAUGGUCUUUCUGCUUCUUGG	Cleavage
SMscf4384-23338-25104	SMil_00022213	PC-5p-1795513_1	4	-1	16	39	1068	1091	1	24	UCAAGGAGGGGAAAGACAAGGCCC	: :::::::. ::.::::.	GUGGAUGGUCUUUCUGCUUCUUGG	Cleavage
SMscf487-60836-62207	SMil_00006897	gma-miR319d_L+1R-2_1ss21TC	4	-1	443	462	1676	1695	1	21	UUGGACUGAAGGGGAGCUCCC	::::::.:.:::::: ::::	AGGAGCUUCUCUUCAG-CCAA	Cleavage
SMscf4921-25002-25351	SMil_00022046	mtr-miR319a-5p_L+2R-2	4	-1	195	215	833	853	1	21	AGAGAGCUUCCUUCAGUCCAC	: .::: ::::.:.:::::	ACGUGCUGCAGGAGGUUCUCU	Cleavage
SMscf5-158002-161717	SMil_00000431	PC-5p-485754_3	4	-1	42	61	737	756	1	20	CGAGUGGGUGCAGAACAUAC	:.::::.::::..::: .:	CUGUGUUUUGCAUUCACCUG	Cleavage
SMscf5162-10325-11873	SMil_00020732	PC-3p-673758_2	4	-1	934	953	749	768	1	20	GAAUUGAGGCAUUAUGCUCC	:: :. :::::.::::::	UGAUCGAAAUGCUUCAAUUG	Cleavage
SMscf530-36901-38469	SMil_00007266	mtr-miR2673a_L-1_1ss21AT	4	-1	1503	1523	4442	4462	1	21	CUCUUCCUCUUCCUCUUCCUC	:::.:::::.::::.: :	UCGGAGGAGGAGGAGGGAUAU	Cleavage
SMscf5317-22881-24761	SMil_00023901	PC-3p-2674449_1	4	-1	87	107	424	444	1	21	UUGAGAUUGAAUCUAGGCCCC	::: :::::.::::::.	ACGGCGGAGAUUUAAUCUCGU	Cleavage
SMscf5317-22881-24913	SMil_00023901	PC-3p-2674449_1	4	-1	87	107	424	444	1	21	UUGAGAUUGAAUCUAGGCCCC	::: :::::.::::::.	ACGGCGGAGAUUUAAUCUCGU	Cleavage
SMscf5325-15831-16138	SMil_00023911	PC-3p-240808_5	4	-1	99	117	387	405	1	19	AGGGAGUUCGCGGCGAAGC	: ::.:::::::. :.:::	GGUUUGCCGCGAGGUUCCU	Cleavage
SMscf5325-15831-16138	SMil_00023911	csi-miR396a_1ss21GT	4	-1	248	268	536	556	1	21	UUCCACAGCUUUCUUGAACUU	: ::::::..:.:: ::::	GCGCUCAAGAGGGUUGAGGAA	Cleavage
SMscf5325-15831-16138	SMil_00023911	smo-miR396_R+1_1ss7GA	4	-1	248	268	536	556	1	21	UUCCACAGCUUUCUUGAACCU	: ::::::..:.:: ::::	GCGCUCAAGAGGGUUGAGGAA	Cleavage
SMscf5604-11315-13131	SMil_00024356	bdi-miR166h-3p_1ss4GA	4	-1	1779	1799	1284	1304	1	21	UCGAACCAGGCUUCAAUCCCU	:::::::.:.:::: :: :	UUGGAUUGAGGUCUGGAUCAA	Cleavage
SMscf5604-5327-13131	SMil_00024356	bdi-miR166h-3p_1ss4GA	4	-1	7767	7787	1284	1304	1	21	UCGAACCAGGCUUCAAUCCCU	:::::::.:.:::: :: :	UUGGAUUGAGGUCUGGAUCAA	Cleavage
SMscf573-63822-66605	SMil_00007659	aly-miR396b-3p_L-1_1ss21AG	4	-1	2587	2606	1477	1496	1	20	CUCAAGAAAGCUGUGGGAAG	.::::..:::::::. :::	UUUCCUGCAGCUUUUAUGAA	Cleavage
SMscf5772-4236-5082	SMil_00024588	mtr-miR168c-3p	4	-1	787	807	496	516	1	21	CCCGCCUUGCAUCAACUGAAU	: :::: : .::::::::::	AAUCAGCUUGUGCAAGGCGGU	Cleavage
SMscf5818-12641-13526	SMil_00024668	mtr-miR172c-5p	4	-1	647	667	384	404	1	21	GUAGCAUCAUCAAGAUUCACA	::.::::::.::: :.:..	GUUGGAUCUUGGUGAAGUUGU	Cleavage
SMscf5970-8890-10022	SMil_00020584	stu-miR156d-3p_R-1_1ss10GT	4	-1	200	220	367	387	1	21	GCUCUCUAUUCUUCUGUCAUC	:::::.::::: :::::	UGCAACAGAGGAAUACAGAGC	Cleavage
SMscf6-35951-37325	SMil_00000483	mtr-miR172c-5p	4	-1	1302	1322	727	747	1	21	GUAGCAUCAUCAAGAUUCACA	.::::::.::.:::::.	UAGUGAUCUUGGUGGUGCUAU	Cleavage
SMscf7088-13685-14680	SMil_00026161	bdi-miR396c-3p_L-1R+2_1ss7TG	4	-1	325	346	535	556	1	22	UUCAAGAAAGCUGUGGGAAAUU	.: ::.:::.:::::: :: ::	GAGUUUCCAUAGCUUUAUUCAA	Cleavage
SMscf7113-30779-31351	SMil_00020048	PC-5p-3162097_1	4	-1	28	52	408	432	1	25	GUUUGUCUUGAGAUUAAUCGCUCUU	:: :::::. .:::.::::.:.	GCCAGGGAUUAGCUUCAGGACAGAU	Cleavage
SMscf71-26901-27512	SMil_00001349	ppt-miR171a_L+1R-2	4	-1	62	81	388	407	1	20	UUGAGCCGCGCCAAUAUCAC	::.::::::::.::.::	UUGGUAUUGGCGUGGUUCUU	Cleavage
SMscf7291-3708-5612	SMil_00026364	bdi-miR396c-3p_L-1R+2_1ss7TG	4	-1	1838	1859	1314	1335	1	22	UUCAAGAAAGCUGUGGGAAAUU	::::: :::::: ::: :::	GUUUUCCAACAGCUAUCUGGAA	Cleavage
SMscf7704-10696-11826	SMil_00026750	PC-5p-1266277_1	4	-1	731	754	1327	1350	1	24	CAAUAGAUUGAGACCAUUGAGCUA	:.: :: :::::::::: ::	GGUGUUACUGAUCUCAAUCUAGUG	Cleavage
SMscf8103-7950-9488	SMil_00027105	PC-3p-292906_4	4	-1	505	524	624	643	1	20	UGGUGAUGGAUGCUCCGGCU	.::.: :::::..:::.::	GGCUGAAGCAUUUAUCGCCC	Cleavage
SMscf8103-8380-9488	SMil_00027105	PC-3p-292906_4	4	-1	75	94	624	643	1	20	UGGUGAUGGAUGCUCCGGCU	.::.: :::::..:::.::	GGCUGAAGCAUUUAUCGCCC	Cleavage
SMscf971-47491-49961	SMil_00008095	bdi-miR396c-5p_L+3R+1_1ss24GT	4	-1	1405	1429	651	675	1	25	AUCUUCCACAGCUUUCUUGAACUUC	::: : ::::.: ::::::::	CUUUUUCUAUAAAGUUUUGGAAGAU	Cleavage
SMscf100-109310-110151	SMil_00002632	PC-3p-673758_2	4.5	-1	573	592	681	700	1	20	GAAUUGAGGCAUUAUGCUCC	:: ::.::: ::::.:::	CGAUGAUGAUGACUCAGUUC	Cleavage
SMscf100-109310-110151	SMil_00002632	aly-miR398a-3p_L+1R-1	4.5	-1	6	26	382	402	1	21	UUGUGUUCUCAGGUCACCCCU	: ::::::..::: .:::...	AUGGGUGAUUUGAAGACAUGG	Cleavage
SMscf1131-47089-48269	SMil_00011393	ath-miR394a	4.5	-1	1064	1083	1401	1420	1	20	UUGGCAUUCUGUCCACCUCC	: :: :: :..:::::::::	GAAGCUGAAUGGAAUGCCAA	Cleavage
SMscf1155-10858-11149	SMil_00011542	osa-miR5527	4.5	-1	233	253	1148	1168	1	21	UCUCAGCCAGGGCAGUAACAG	:.:::..:::::::::	ACAGCAUUGCUUUGGCUGAGA	Cleavage
SMscf1161-5705-6610	SMil_00011576	PC-3p-292906_4	4.5	-1	561	580	1377	1396	1	20	UGGUGAUGGAUGCUCCGGCU	.::.: .::::::: ::..:	GGCUGAGGCAUCCAGCAUUA	Cleavage
SMscf1179-71204-71833	SMil_00011704	ptc-miR167f-3p	4.5	-1	280	300	801	821	1	21	AGAUCAUGUGGCAGUUUCACC	: ::::: ::.::: :::::	GAUGAAAGCGCUACAAGAUCU	Cleavage
SMscf1179-71457-72061	SMil_00011704	ptc-miR167f-3p	4.5	-1	27	47	801	821	1	21	AGAUCAUGUGGCAGUUUCACC	: ::::: ::.::: :::::	GAUGAAAGCGCUACAAGAUCU	Cleavage
SMscf1179-71457-72213	SMil_00011704	ptc-miR167f-3p	4.5	-1	27	47	801	821	1	21	AGAUCAUGUGGCAGUUUCACC	: ::::: ::.::: :::::	GAUGAAAGCGCUACAAGAUCU	Cleavage
SMscf1183-70523-71018	SMil_00011719	bdi-miR156e-3p_1ss21GT	4.5	-1	148	169	166	187	1	22	GCUCACUUCUCUCUCUGUCAUC	::.: ::::: :: :::::	AUAGAUAAAGAGAAAAUUGAGC	Cleavage
SMscf1201-47517-52217	SMil_00011806	mtr-miR168c-3p	4.5	-1	1327	1347	2415	2435	1	21	CCCGCCUUGCAUCAACUGAAU	::. :::::: :::::: :	CCUCGAUUGAUGAAAGGCGCG	Cleavage
SMscf1201-47517-52217	SMil_00011806	osa-miR319a-3p.2-3p_R+1	4.5	-1	132	152	1361	1381	1	21	UUGGACUGAAGGGUGCUCCCU	:: :: :: ::::::::.::.	AGAGACCAGCCUUCAGUUCAG	Cleavage
SMscf120-48141-49340	SMil_00002929	pta-miR159c	4.5	-1	911	931	1701	1721	1	21	CUUGGAUUGAAGGGAGCUCCC	:::: ::::::: : :.:::	AGGAGGUCCCUUCCAGCUAAG	Cleavage
SMscf1233-21627-22439	SMil_00011989	cpa-miR395a_L+1	4.5	-1	792	812	2431	2451	1	21	CUGAAGUGUUUGGGGGAACUC	::..:.::.:.:.::.::	GCAUUUUCUCAGAUAUUUUAG	Cleavage
SMscf12-56395-59367	SMil_00000266	bdi-miR169e-5p_L+2R-1	4.5	-1	2753	2774	1541	1562	1	22	GAUAGCCAAGGAUGACUUGCCU	: :::.::::::::::	AAUAUCGCCAUUCUUGGCUAUC	Cleavage
SMscf12-57793-59367	SMil_00000266	bdi-miR169e-5p_L+2R-1	4.5	-1	1355	1376	1541	1562	1	22	GAUAGCCAAGGAUGACUUGCCU	: :::.::::::::::	AAUAUCGCCAUUCUUGGCUAUC	Cleavage
SMscf1268-17709-19501	SMil_00012193	gma-miR166m_L+1_1ss2CT	4.5	-1	967	987	1157	1177	1	21	GUGGACCAGGCUUCAUUCCCC	:::::::::: : :.:::	GAAGAAUGAAGCCAGCUUCAC	Cleavage
SMscf127-59727-60097	SMil_00003021	aqc-miR396b_R+3	4.5	-1	296	319	533	556	1	24	UUCCACAGCUUUCUUGAACUUUUU	:.:::::::::::: :.	AUGGCAGUUAAGAAAGCUGUGCAG	Cleavage
SMscf127-59727-60097	SMil_00003021	bdi-miR396c-5p_L+3R+1_1ss24GT	4.5	-1	298	322	535	559	1	25	AUCUUCCACAGCUUUCUUGAACUUC	:.:::::::::::: :. .:	GGCAGUUAAGAAAGCUGUGCAGAGU	Cleavage
SMscf127-59727-60097	SMil_00003021	smo-miR396_R+1_1ss7GA	4.5	-1	299	319	536	556	1	21	UUCCACAGCUUUCUUGAACCU	:.:::::::::::: :.	GCAGUUAAGAAAGCUGUGCAG	Cleavage
SMscf131-128181-129800	SMil_00003069	aly-miR171c-5p_1ss21CT	4.5	-1	1539	1559	726	746	1	21	AGAUAUUGGUGCGGUUCAAUU	::: :.:::.::: ::::	GGGUGAUCUGCAUCAACAUCU	Cleavage
SMscf131-129514-131232	SMil_00003069	aly-miR171c-5p_1ss21CT	4.5	-1	206	226	726	746	1	21	AGAUAUUGGUGCGGUUCAAUU	::: :.:::.::: ::::	GGGUGAUCUGCAUCAACAUCU	Cleavage
SMscf131-129514-131232	SMil_00003069	zma-miR164c-3p_2ss7CT16TC	4.5	-1	1392	1412	1129	1149	1	21	CAUGUGUCCUUCUUCCCCAUC	::: : ::::::::::: :	UAUGUAGCAGAAGGACACAGG	Cleavage
SMscf135-33641-34995	SMil_00003139	bdi-miR172d_R-1_1ss1AT	4.5	-1	1187	1206	1633	1652	1	20	UGAAUCCUGAUGAUGCUGCA	::::.: ::::: :.:::.	GGCAGUAACAUCAUGGUUCG	Cleavage
SMscf135-33641-34995	SMil_00003139	gma-miR172k_1ss7TC	4.5	-1	1186	1206	1632	1652	1	21	UGAAUCCUGAUGAUGCUGCAU	: ::::.: ::::: :.:::.	AGGCAGUAACAUCAUGGUUCG	Cleavage
SMscf1356-11958-15872	SMil_00009615	PC-5p-92321_13	4.5	-1	3606	3625	873	892	1	20	UAUAUACGUGGUUUCUGAUA	:.:..::.:.::. ::::::	UGUUGGAGAUCAUAUAUAUA	Cleavage
SMscf1356-15490-15872	SMil_00009615	PC-5p-92321_13	4.5	-1	74	93	873	892	1	20	UAUAUACGUGGUUUCUGAUA	:.:..::.:.::. ::::::	UGUUGGAGAUCAUAUAUAUA	Cleavage
SMscf1424-31305-34363	SMil_00013087	aly-miR171c-5p_1ss21CT	4.5	-1	1636	1656	493	513	1	21	AGAUAUUGGUGCGGUUCAAUU	:::::: ::::...:::::	AAUUGACACGCAUUGAUAUCA	Cleavage
SMscf1461-40020-40969	SMil_00013250	PC-5p-659681_2	4.5	-1	292	311	507	526	1	20	GAGGUGGAUGCUGAUGGUAA	::::::. :: ::.::::.	GUACCAUUUGCUUCUACCUU	Cleavage
SMscf1461-40020-40969	SMil_00013250	aly-miR164b-3p	4.5	-1	927	947	1142	1162	1	21	CAUGUGCCCAUCUUCACCAUC	:: :::::::::: :..:	UUUGAUGAAGAUGGGAAUGUC	Cleavage
SMscf1471-66149-67260	SMil_00013302	gma-miR166h-5p_R+4	4.5	-1	981	1005	866	890	1	25	GGAAUGUUGUUUGGCUCGAGGGAAC	:.:::....::::::: :.	AAGGAGUUGAGUUGGACAACAUCCU	Cleavage
SMscf1471-66149-67260	SMil_00013302	gma-miR319c_1ss20TC	4.5	-1	762	781	721	740	1	20	UUGGACUGAAAGGAGCUCCC	::::::.::: :::.::	AAGAGCUCUUUUGAGUUCAU	Cleavage
SMscf1471-66149-67260	SMil_00013302	pta-miR159a_R+2_1ss19CT	4.5	-1	760	781	719	740	1	22	UUGGAUUGAAGGGAGCUCUACU	:::::::..:: :.:.::	UCAAGAGCUCUUUUGAGUUCAU	Cleavage
SMscf1471-66149-67260	SMil_00013302	pta-miR159b_1ss6TC	4.5	-1	762	781	721	740	1	20	UUGGACUGAAGAGAGCUCCC	:::::::.:: :::.::	AAGAGCUCUUUUGAGUUCAU	Cleavage
SMscf1471-66149-67260	SMil_00013302	stu-miR166c-5p_R+2	4.5	-1	983	1005	868	890	1	23	GGAAUGUUGUUUGGCUCGAGGCC	:: :.:::....::::::: :.	GGAGUUGAGUUGGACAACAUCCU	Cleavage
SMscf1482-30923-35408	SMil_00013349	aly-miR159a-3p_R+2	4.5	-1	306	328	764	786	1	23	UUUGGAUUGAAGGGAGCUCUACA	.:: ::..:::: :::.:.:	UUGGGAUCUUUCUUCCAUCUAGA	Cleavage
SMscf1482-30923-35408	SMil_00013349	ath-miR159b_R+2	4.5	-1	306	328	764	786	1	23	UUUGGAUUGAAGGGAGCUCUUCU	..:: ::..:::: :::.:.:	UUGGGAUCUUUCUUCCAUCUAGA	Cleavage
SMscf1482-30923-35408	SMil_00013349	ath-miR159c_R+2_1ss20CT	4.5	-1	306	328	764	786	1	23	UUUGGAUUGAAGGGAGCUCUUUU	..:: ::..:::: :::.:.:	UUGGGAUCUUUCUUCCAUCUAGA	Cleavage
SMscf1482-30923-35408	SMil_00013349	pde-miR159_R+2_1ss6TA	4.5	-1	306	328	764	786	1	23	UUUGGAUUGAAGGGAGCUCUACU	.:: ::..:::: :::.:.:	UUGGGAUCUUUCUUCCAUCUAGA	Cleavage
SMscf1508-58466-58905	SMil_00013495	gma-miR1509a	4.5	-1	265	286	852	873	1	22	UUAAUCAAGGAAAUCACGGUCG	.:::.:::::::: ::::::	UGACUGUGAUUUCGAUGAUUAU	Cleavage
SMscf1508-58626-58905	SMil_00013495	gma-miR1509a	4.5	-1	105	126	852	873	1	22	UUAAUCAAGGAAAUCACGGUCG	.:::.:::::::: ::::::	UGACUGUGAUUUCGAUGAUUAU	Cleavage
SMscf1508-58626-59286	SMil_00013495	gma-miR1509a	4.5	-1	105	126	852	873	1	22	UUAAUCAAGGAAAUCACGGUCG	.:::.:::::::: ::::::	UGACUGUGAUUUCGAUGAUUAU	Cleavage
SMscf1510-52303-54657	SMil_00013502	PC-5p-1795513_1	4.5	-1	2126	2149	536	559	1	24	UCAAGGAGGGGAAAGACAAGGCCC	::::::: .:.: :.::::	UUGAGUUGUCUUCUCUCCCUUUGA	Cleavage
SMscf1602-11450-11836	SMil_00007148	gma-miR319d_L+1R-2_1ss21TC	4.5	-1	340	361	651	672	1	21	UUGGACUGAAGGGG-AGCUCCC	:::: : .:..::::::::::	UGGAGAUAUCUUUUCAGUCCAA	Cleavage
SMscf1602-11450-13253	SMil_00007148	gma-miR319d_L+1R-2_1ss21TC	4.5	-1	340	361	651	672	1	21	UUGGACUGAAGGGG-AGCUCCC	:::: : .:..::::::::::	UGGAGAUAUCUUUUCAGUCCAA	Cleavage
SMscf1602-11450-13253	SMil_00007148	tcc-miR169g_L+2R-1	4.5	-1	746	767	721	742	1	22	GAUAGCCAGGGAUGACUUGCCU	:: ..:: :::..:::::: ::	AGAUGAGGCAUUUCUGGCUUUC	Cleavage
SMscf1730-1749-2013	SMil_00014508	mtr-miR2673a_L-1_1ss21AT	4.5	-1	48	68	525	545	1	21	CUCUUCCUCUUCCUCUUCCUC	:::.:: :::.:: :::::	AAGGGAGUGGAGGACGAAGAA	Cleavage
SMscf1730-1749-2519	SMil_00014508	mtr-miR2673a_L-1_1ss21AT	4.5	-1	48	68	525	545	1	21	CUCUUCCUCUUCCUCUUCCUC	:::.:: :::.:: :::::	AAGGGAGUGGAGGACGAAGAA	Cleavage
SMscf1737-33219-36951	SMil_00014532	aqc-miR399_1ss21AC	4.5	-1	3169	3189	1282	1302	1	21	UGCCAAAGGAGAGUUGCCCUC	.:: .::::::.::::: :	AGGGAUAACUCUUCUUUGCCC	Cleavage
SMscf1742-33076-33516	SMil_00012993	osa-miR1862a	4.5	-1	15	38	710	733	1	24	ACGAGGUUGGUUUAUUUUGGGACG	:::.:::::: :::: ::	UUCAGCAAGAUAAACAAACCACGA	Cleavage
SMscf1804-43682-44328	SMil_00012739	gma-miR1510b-5p_R-1	4.5	-1	581	601	1441	1461	1	21	AGGGAUAGGUAAAACAACUAC	:::::::::::.:::	UCCAAGGUUUUACCUAUUCCU	Cleavage
SMscf1839-51593-52850	SMil_00014940	PC-3p-131493_9	4.5	-1	1038	1056	1654	1672	1	19	AGGUGAAGGAGCUCAAGAA	::::::::::.::::	AUGAUGAGCUCCUUUACCU	Cleavage
SMscf1839-51593-52850	SMil_00014940	ptc-miR166a_L+5R-2	4.5	-1	971	994	1587	1610	1	24	AUCUCUCGGACCAGGCUUCAUUCC	: .:: .: .:::::: :::::::	GUGAUUGAUUCUGGUCAGAGAGAU	Cleavage
SMscf1942-49735-50485	SMil_00015411	aly-miR319a-5p_L-1R-1_1ss19TG	4.5	-1	706	724	667	685	1	19	GAGCUUCCUUGAGUCCAGU	:.::::.:::.:::: .:	AUUGGAUUCAGGGAAAUUA	Cleavage
SMscf2081-21378-21772	SMil_00015862	bdi-miR396c-5p_L+3R+1_1ss24GT	4.5	-1	283	307	945	969	1	25	AUCUUCCACAGCUUUCUUGAACUUC	:: ::...::: ::::::::.::	GAUAUUUGGGAAUGCUGUGGAGGAA	Cleavage
SMscf2094-23124-24562	SMil_00015907	zma-miR2275b-5p_1ss12CG	4.5	-1	16	37	626	647	1	21	AGGAUUAGAGGGAAC-UGAACC	:::: :::::::::::::	UCUUCACGUUCCCUCUAAUCGG	Cleavage
SMscf209-75430-76170	SMil_00004121	PC-3p-320069_4	4.5	-1	513	534	634	655	1	22	UAUAUAUACGUGGUUUCUGAUA	:.:.:.::::::.:. .::	CGGCGGGAGCCACGUGUGGGUA	Cleavage
SMscf2219-22252-24801	SMil_00016427	mtr-miR319a-5p_L+2R-2	4.5	-1	8	28	1633	1653	1	21	AGAGAGCUUCCUUCAGUCCAC	:::: :::::::: .:::.	AUGGAAUGAAGGAAAUUCUUC	Cleavage
SMscf224-101580-102765	SMil_00003704	aly-miR171c-5p_1ss21CT	4.5	-1	881	901	1909	1929	1	21	AGAUAUUGGUGCGGUUCAAUU	::: :..::::...::.:.:	CAUUUAGUCGCAUUGAUGUUU	Cleavage
SMscf232-84794-85459	SMil_00004356	aly-miR171c-5p_1ss21CT	4.5	-1	632	652	2103	2123	1	21	AGAUAUUGGUGCGGUUCAAUU	: :: :...:::.::: ::::	ACUUCAGUUGCAUCAAGAUCU	Cleavage
SMscf2395-42954-44864	SMil_00017033	mtr-miR2673a_L-1_1ss21AT	4.5	-1	1821	1841	5737	5757	1	21	CUCUUCCUCUUCCUCUUCCUC	:::: ::: ::::::: .:::	GAGGUAGAAGAAGAGGCGGAG	Cleavage
SMscf2426-17800-19446	SMil_00017143	zma-miR2275b-5p_1ss12CG	4.5	-1	1596	1616	1249	1269	1	21	AGGAUUAGAGGGAACUGAACC	::: :: :..::::.:::::	GGUGGAGAUUUCUCUGAUCCU	Cleavage
SMscf2426-17800-19838	SMil_00017143	zma-miR2275b-5p_1ss12CG	4.5	-1	1596	1616	1249	1269	1	21	AGGAUUAGAGGGAACUGAACC	::: :: :..::::.:::::	GGUGGAGAUUUCUCUGAUCCU	Cleavage
SMscf2479-44378-45057	SMil_00017360	zma-miR2275b-5p_1ss12CG	4.5	-1	87	107	3711	3731	1	21	AGGAUUAGAGGGAACUGAACC	:: :: ::::. ::::::.:	AGUCCAAUUCCUGCUAAUCUU	Cleavage
SMscf257-103495-103890	SMil_00004611	csi-miR166a_L+4R-1	4.5	-1	101	125	1349	1373	1	25	GAAUUCGGACCAGGCUUCAUUCCCC	.::::::. :: :::..:::	UCGACGUGAAGCUAGGACCGGGUUC	Cleavage
SMscf257-103495-104058	SMil_00004611	csi-miR166a_L+4R-1	4.5	-1	101	125	1349	1373	1	25	GAAUUCGGACCAGGCUUCAUUCCCC	.::::::. :: :::..:::	UCGACGUGAAGCUAGGACCGGGUUC	Cleavage
SMscf2574-20963-25336	SMil_00017695	pta-miR159a_R+2_1ss19CT	4.5	-1	3079	3100	1651	1672	1	22	UUGGAUUGAAGGGAGCUCUACU	::: ::.:.:::: ::::	ACCAGAUCUUCUUUCAUUCCAU	Cleavage
SMscf2623-11864-12973	SMil_00017832	PC-3p-131493_9	4.5	-1	457	475	1679	1697	1	19	AGGUGAAGGAGCUCAAGAA	::. :::::::.: :.:.:	UUUAUGAGCUCUUACGCUU	Cleavage
SMscf267-55289-55952	SMil_00004687	PC-5p-92321_13	4.5	-1	179	198	530	549	1	20	UAUAUACGUGGUUUCUGAUA	:::::.::....: ::.::	CAUCAGGAAUUGUGAAUGUA	Cleavage
SMscf279-47704-50825	SMil_00004842	PC-3p-1488134_1	4.5	-1	3029	3050	2064	2085	1	22	AUUGGACUUAGGAGGAGGCGGG	:.:: ::::.:::...::	UGAGUCUGAUCCUGAGUUUGAU	Cleavage
SMscf291-158673-159575	SMil_00000593	csi-miR827_1ss9CT	4.5	-1	80	99	3860	3879	1	21	UUAGAUGAUCAUCAACAAACA	:::::::::::: ::.::	AAUUUGUUGAUGAU-AUUUAU	Cleavage
SMscf2960-35306-37607	SMil_00018856	stu-miR156d-3p_R-1_1ss10GT	4.5	-1	1995	2015	772	792	1	21	GCUCUCUAUUCUUCUGUCAUC	: ::. . ::::::::::.:	GCUGGAGCAAGAAUAGAGGGG	Cleavage
SMscf2982-18091-20816	SMil_00018923	osa-miR815a_L+1R+2	4.5	-1	161	184	2949	2972	1	24	GAAGGGGAUUGAGGAGAUUGGGAA	:.::: :.::::: :.::::	AAACUAAUAUUCUCAAACUCCUUG	Cleavage
SMscf3102-30466-34020	SMil_00019280	cpa-miR395a_L+1	4.5	-1	1350	1370	1401	1421	1	21	CUGAAGUGUUUGGGGGAACUC	.:: ::::..:: ::::::	UGGUACCCCUGAAGACUUCAA	Cleavage
SMscf314-33639-34863	SMil_00002871	mtr-miR2673a_L-1_1ss21AT	4.5	-1	41	61	1050	1070	1	21	CUCUUCCUCUUCCUCUUCCUC	::::::::::::: : :.	AUGGAAGAGGAAGAGAACGGC	Cleavage
SMscf317-60979-62360	SMil_00005128	aly-miR408-3p_L-1R+1	4.5	-1	3	23	638	658	1	21	UGCACUGCCUCUUCCCUGGCU	.:::: :::::: :::::	GUUCAGGAAAGAGGACGUGCA	Cleavage
SMscf3261-22176-22673	SMil_00017880	aly-miR393a-3p	4.5	-1	457	477	2835	2855	1	21	AUCAUGCUAUCUCUUUGGAUU	.::...:::::: :::.:::	GAUUUGAAGAGAAAGCGUGAA	Cleavage
SMscf326-86836-87539	SMil_00005206	bdi-miR529-5p	4.5	-1	648	668	1375	1395	1	21	AGAAGAGAGAGAGUACAGCCU	::::: .: .:.:.::::::	CGGCUGAGCGUUUUUUCUUCU	Cleavage
SMscf326-86836-87539	SMil_00005206	ppt-miR529e	4.5	-1	648	668	1375	1395	1	21	AGAAGAGAGAGAGUACAGCCC	::::: .: .:.:.::::::	CGGCUGAGCGUUUUUUCUUCU	Cleavage
SMscf326-86836-87843	SMil_00005206	bdi-miR529-5p	4.5	-1	648	668	1375	1395	1	21	AGAAGAGAGAGAGUACAGCCU	::::: .: .:.:.::::::	CGGCUGAGCGUUUUUUCUUCU	Cleavage
SMscf326-86836-87843	SMil_00005206	ppt-miR529e	4.5	-1	648	668	1375	1395	1	21	AGAAGAGAGAGAGUACAGCCC	::::: .: .:.:.::::::	CGGCUGAGCGUUUUUUCUUCU	Cleavage
SMscf3284-10465-10895	SMil_00017075	cpa-miR390a	4.5	-1	83	103	676	696	1	21	AAGCUCAGGAGGGAUAGCGCC	: ::::.::::::.::. ::	GUCGCUGUCCCUCUUGGCGUU	Cleavage
SMscf3289-66762-67364	SMil_00009909	aly-miR398a-3p_L+1R-1	4.5	-1	457	477	1428	1448	1	21	UUGUGUUCUCAGGUCACCCCU	::::: ..:::::: :.:.	UUGGGUGCUUUGAGAAGAUAG	Cleavage
SMscf3289-66762-68771	SMil_00009909	aly-miR398a-3p_L+1R-1	4.5	-1	457	477	1428	1448	1	21	UUGUGUUCUCAGGUCACCCCU	::::: ..:::::: :.:.	UUGGGUGCUUUGAGAAGAUAG	Cleavage
SMscf3289-66765-67364	SMil_00009909	aly-miR398a-3p_L+1R-1	4.5	-1	454	474	1428	1448	1	21	UUGUGUUCUCAGGUCACCCCU	::::: ..:::::: :.:.	UUGGGUGCUUUGAGAAGAUAG	Cleavage
SMscf3301-27272-27793	SMil_00019799	PC-3p-3174174_1	4.5	-1	484	506	1116	1138	1	23	GAUAUCGAUUUACUUUGUGUGAU	: :::::::: :: :.:::::	UUGACACAAAGGAAUUUGAUAUG	Cleavage
SMscf333-43730-44119	SMil_00005267	nta-miR477a	4.5	-1	104	124	368	388	1	21	ACUCUCCCUCAAGGGCUUCUG	:.::.:::::: :::::	GCAAGGCUCUUGAGAGAGAGA	Cleavage
SMscf3675-21993-23935	SMil_00020705	osa-miR5145_L-1R-1_1ss13TC	4.5	-1	1466	1487	762	783	1	22	CCUGUUUGGAUCCUUGAGGGCU	::::.::::::.:. :.:	GAACCUCGAGGAUCUAGUCGGC	Cleavage
SMscf3675-23418-25543	SMil_00020705	osa-miR5145_L-1R-1_1ss13TC	4.5	-1	41	62	762	783	1	22	CCUGUUUGGAUCCUUGAGGGCU	::::.::::::.:. :.:	GAACCUCGAGGAUCUAGUCGGC	Cleavage
SMscf367-74519-75487	SMil_00005645	cpa-miR395a_L+1	4.5	-1	779	799	1161	1181	1	21	CUGAAGUGUUUGGGGGAACUC	::: :. ::::::::::::	GAGAGCUGCCAAACACUUCAA	Cleavage
SMscf367-74519-75634	SMil_00005645	cpa-miR395a_L+1	4.5	-1	779	799	1161	1181	1	21	CUGAAGUGUUUGGGGGAACUC	::: :. ::::::::::::	GAGAGCUGCCAAACACUUCAA	Cleavage
SMscf379-75349-75993	SMil_00005791	osa-miR815a_L+1R+2	4.5	-1	13	36	330	353	1	24	GAAGGGGAUUGAGGAGAUUGGGAA	:. .. ::::: :.::.::.:::	GUUGUGUUCUCCGCGAUUCCUUUC	Cleavage
SMscf3862-11923-15682	SMil_00021173	bdi-miR529-5p	4.5	-1	1673	1695	831	853	1	21	AGAAGAGAGAGAGUAC--AGCCU	:::: :: .:::.::::::::	UGGCUCAGUUUUCUUUCUCUUCU	Cleavage
SMscf3862-11923-15682	SMil_00021173	ppt-miR529e	4.5	-1	1673	1695	831	853	1	21	AGAAGAGAGAGAGUAC--AGCCC	:::: :: .:::.::::::::	UGGCUCAGUUUUCUUUCUCUUCU	Cleavage
SMscf3939-12832-14530	SMil_00021326	PC-3p-240808_5	4.5	-1	988	1006	2905	2923	1	19	AGGGAGUUCGCGGCGAAGC	:::. :::: :::::.::	ACUUUUCCGCCAACUCUCU	Cleavage
SMscf397-73795-74668	SMil_00005940	gma-miR166m_L+1_1ss2CT	4.5	-1	721	741	1456	1476	1	21	GUGGACCAGGCUUCAUUCCCC	: :: ::::::::::::	UCAUAUUGCAGCCUGGUCCAC	Cleavage
SMscf39-89566-89811	SMil_00001261	cca-miR156c_L+3	4.5	-1	147	170	385	408	1	24	AUCUUGACAGAAGAUAGAGAGCAC	:.:.:.:::: :::.:::	AAAUCAUUUGUUUUCUAUCAGGAU	Cleavage
SMscf410-51193-52441	SMil_00006101	osa-miR1862a	4.5	-1	974	997	944	967	1	24	ACGAGGUUGGUUUAUUUUGGGACG	:::: ::::.::.::.:	UGCUGAAAAACAAACUAAUCUUGA	Cleavage
SMscf421-49839-51010	SMil_00006241	bdi-miR529-5p	4.5	-1	62	82	550	570	1	21	AGAAGAGAGAGAGUACAGCCU	: :: :.::::.::::::.	AAGCAUUGCUCUUUCUCUUUG	Cleavage
SMscf421-49839-51010	SMil_00006241	ppt-miR529e	4.5	-1	62	82	550	570	1	21	AGAAGAGAGAGAGUACAGCCC	:: :.::::.::::::.	AAGCAUUGCUCUUUCUCUUUG	Cleavage
SMscf4224-6097-6805	SMil_00015109	ppe-miR2111a_1ss21AG	4.5	-1	500	520	474	494	1	21	UAAUCUGCAUCCUGAGGUUUG	:::: :::.:::: ::::::	CAAAGCUCGGGAUAAAGAUUA	Cleavage
SMscf4224-6097-7553	SMil_00015109	ppe-miR2111a_1ss21AG	4.5	-1	500	520	474	494	1	21	UAAUCUGCAUCCUGAGGUUUG	:::: :::.:::: ::::::	CAAAGCUCGGGAUAAAGAUUA	Cleavage
SMscf4224-6097-7553	SMil_00015109	zma-miR162-3p_R+1	4.5	-1	839	859	733	753	1	21	UCGAUAAACCUCUGCAUCCAG	:.: ::::::::.:.::	ACAGGUUGAGAGGUUUGUUGA	Cleavage
SMscf4224-6097-7558	SMil_00015109	ppe-miR2111a_1ss21AG	4.5	-1	500	520	474	494	1	21	UAAUCUGCAUCCUGAGGUUUG	:::: :::.:::: ::::::	CAAAGCUCGGGAUAAAGAUUA	Cleavage
SMscf4224-6097-7558	SMil_00015109	zma-miR162-3p_R+1	4.5	-1	839	859	733	753	1	21	UCGAUAAACCUCUGCAUCCAG	:.: ::::::::.:.::	ACAGGUUGAGAGGUUUGUUGA	Cleavage
SMscf4373-395-1539	SMil_00022189	bdi-miR156e-3p_1ss21GT	4.5	-1	842	863	374	395	1	22	GCUCACUUCUCUCUCUGUCAUC	:::: .::::::.::::	AGAGACAUGGAGAGAGGUGAAG	Cleavage
SMscf4373-395-2900	SMil_00022189	bdi-miR156e-3p_1ss21GT	4.5	-1	842	863	374	395	1	22	GCUCACUUCUCUCUCUGUCAUC	:::: .::::::.::::	AGAGACAUGGAGAGAGGUGAAG	Cleavage
SMscf457-43567-44346	SMil_00001341	cpa-miR390a	4.5	-1	572	592	687	707	1	21	AAGCUCAGGAGGGAUAGCGCC	:: :::::.:::::::: ::	GGGGCUAUUCCUCCUGACAUU	Cleavage
SMscf4583-23605-24306	SMil_00022562	PC-5p-1093449_2	4.5	-1	125	144	1006	1025	1	20	ACUGAAAGAGACGAGGCUUC	:.: :::: :.::::::::	GGAACCUCAUUUCUUUCAGA	Cleavage
SMscf4583-23605-24306	SMil_00022562	aly-miR319a-5p_L-1R-1_1ss19TG	4.5	-1	114	132	995	1013	1	19	GAGCUUCCUUGAGUCCAGU	::: ::::::::: :::	CCUGUUCUCAAGGAACCUC	Cleavage
SMscf4608-20154-21285	SMil_00022609	gma-miR168a	4.5	-1	847	867	7781	7801	1	21	UCGCUUGGUGCAGGUCGGGAA	:.: :::::::::. .:.::	AUUCGGACCUGCACUCGGUGA	Cleavage
SMscf4608-20154-21285	SMil_00022609	ppe-miR168_R+4	4.5	-1	843	867	7777	7801	1	25	UCGCUUGGUGCAGGUCGGGAACUUC	:.: :::::::::. .:.::	CCUUAUUCGGACCUGCACUCGGUGA	Cleavage
SMscf4716-21799-22950	SMil_00022878	bdi-miR156d-3p_3ss7TC8G-13GC	4.5	-1	368	388	714	734	1	21	GCUCACCCUCUCUCUGUCACC	: ::::::.:::: : ::::	GAUGACAGGGAGAAGUUGAGA	Cleavage
SMscf4788-11308-12055	SMil_00023005	osa-miR815a_L+1R+2	4.5	-1	682	705	622	645	1	24	GAAGGGGAUUGAGGAGAUUGGGAA	::.:.:::::::...::	CAUGGUAUUUUCUCAAUCUUUUUG	Cleavage
SMscf4788-11308-12055	SMil_00023005	pta-miR159a_R+2_1ss19CT	4.5	-1	708	729	648	669	1	22	UUGGAUUGAAGGGAGCUCUACU	:::: ::.:::.:.::. :	CUAAGAGGUCUCUUUAGUCUUA	Cleavage
SMscf4788-11308-12055	SMil_00023005	pta-miR159b_1ss6TC	4.5	-1	710	729	650	669	1	20	UUGGACUGAAGAGAGCUCCC	::: ::::::.::::. :	AAGAGGUCUCUUUAGUCUUA	Cleavage
SMscf4939-25049-26546	SMil_00023318	bdi-miR156e-3p_1ss21GT	4.5	-1	875	896	924	945	1	22	GCUCACUUCUCUCUCUGUCAUC	:.:: .:::::.::::::.:	GGUGUGGGAGAGGGAAGUGGGA	Cleavage
SMscf5120-11482-11900	SMil_00023617	ahy-miR167-3p_L+3	4.5	-1	316	339	628	651	1	24	AUCAGAUCAUGUGGCAGUUUCACC	:.:::: ::.::::.::.:	UGCUAGACUGAGACGUGAUUUGGU	Cleavage
SMscf521-84674-85986	SMil_00007199	mtr-miR396b-3p_L-1_1ss12CT	4.5	-1	1098	1117	475	494	1	20	UUCAAUAAAGUUGUGGGAAG	: :: ..:::::::::: ::	CAUCAUGCAACUUUAUUUAA	Cleavage
SMscf521-85757-86473	SMil_00007199	mtr-miR396b-3p_L-1_1ss12CT	4.5	-1	15	34	475	494	1	20	UUCAAUAAAGUUGUGGGAAG	: :: ..:::::::::: ::	CAUCAUGCAACUUUAUUUAA	Cleavage
SMscf530-36901-38469	SMil_00007266	cca-miR169b_R-2	4.5	-1	256	274	3266	3284	1	19	UAGCCAAGGAUGACUUGCU	:::.::::::::::::	AGCGAGUCAUCCUUGGAAG	Cleavage
SMscf530-36901-38469	SMil_00007266	osa-miR169h_L-2R+2	4.5	-1	252	272	3262	3282	1	21	GCCAAGGAUGACUUGCCUGUG	::.::::::::::::	AGAUAGCGAGUCAUCCUUGGA	Cleavage
SMscf5325-17795-19066	SMil_00023911	bdi-miR396a-5p	4.5	-1	1248	1268	1250	1270	1	21	UCCACAGGCUUUCUUGAACUG	:::..::::::: : :::.	UCGUUUGAGAAAGCAUCUGGG	Cleavage
SMscf53-94130-94864	SMil_00001490	cpa-miR395a_L+1	4.5	-1	370	390	815	835	1	21	CUGAAGUGUUUGGGGGAACUC	::: :::.::: ::.::..:	CAGUCCCCUCAACCAUUUUGG	Cleavage
SMscf556-30103-30638	SMil_00007497	nta-miR477a	4.5	-1	59	79	642	662	1	21	ACUCUCCCUCAAGGGCUUCUG	.::.: .::::: ::::::	GGGAGGAUCUUGAAGGAGAGC	Cleavage
SMscf5583-7133-8397	SMil_00024323	mes-miR319h_R+1_1ss20CT	4.5	-1	51	72	159	180	1	22	CUUGGACUGAAGGGAGCUCUUC	.::: .:::::: :::::	AACCGGCUGUCUUCAGGCCAAG	Cleavage
SMscf5658-11655-12908	SMil_00024436	aly-miR393a-3p	4.5	-1	887	907	792	812	1	21	AUCAUGCUAUCUCUUUGGAUU	:.:::.:::::.::: :.	UUUUCAAGGAGAUGGCACGGA	Cleavage
SMscf570-23080-28524	SMil_00007634	gma-miR166h-5p_R+4	4.5	-1	239	263	2225	2249	1	25	GGAAUGUUGUUUGGCUCGAGGGAAC	: :.: ::::::::.:.:: :..	UCUACUUGGAGCCAAAUAGCAGUUU	Cleavage
SMscf570-23080-28524	SMil_00007634	stu-miR166c-5p_R+2	4.5	-1	241	263	2227	2249	1	23	GGAAUGUUGUUUGGCUCGAGGCC	:.: ::::::::.:.:: :..	UACUUGGAGCCAAAUAGCAGUUU	Cleavage
SMscf573-63822-66605	SMil_00007659	bdi-miR156e-3p_1ss21GT	4.5	-1	1280	1302	1252	1274	1	22	GCUCACU-UCUCUCUCUGUCAUC	:. :::::::::::: :: ::::	GGAGACAGAGAGAGAGAGAGAGC	Cleavage
SMscf573-63822-66605	SMil_00007659	cca-miR396a-3p_L-1R+1_1ss5AT	4.5	-1	2586	2606	1476	1496	1	21	UUCUAGAAAGCUGUGGGAAAA	:::::..:::::::. :::	GUUUCCUGCAGCUUUUAUGAA	Cleavage
SMscf5818-12641-13526	SMil_00024668	lus-miR169b_R-1	4.5	-1	234	253	159	178	1	20	UAGCCAAGGAUGACUUGCCU	.::. :::.:::::::::	GGGUCAGUUAUCCUUGGCGG	Cleavage
SMscf594-107503-108445	SMil_00001898	gma-miR166h-5p_R+4	4.5	-1	17	41	473	497	1	25	GGAAUGUUGUUUGGCUCGAGGGAAC	.::::..::.::..::.:	AUAUGGCUGAGCUGAAUAAUGUUUC	Cleavage
SMscf594-107503-108445	SMil_00001898	stu-miR166c-5p_R+2	4.5	-1	19	41	475	497	1	23	GGAAUGUUGUUUGGCUCGAGGCC	.::::..::.::..::.:	AUGGCUGAGCUGAAUAAUGUUUC	Cleavage
SMscf6346-18704-19391	SMil_00021935	gma-miR166h-5p_R+4	4.5	-1	26	50	1307	1331	1	25	GGAAUGUUGUUUGGCUCGAGGGAAC	:..:.:::.:.::: :::: ::	UGCCUUUUGAGUCGAACUACAUGCC	Cleavage
SMscf6346-18704-19391	SMil_00021935	stu-miR166c-5p_R+2	4.5	-1	28	50	1309	1331	1	23	GGAAUGUUGUUUGGCUCGAGGCC	..:.:::.:.::: :::: ::	CCUUUUGAGUCGAACUACAUGCC	Cleavage
SMscf6396-1178-1506	SMil_00018122	mdm-miR397a_1ss20AC	4.5	-1	146	166	358	378	1	21	UUGAGUGCAGCGUUGAUGACA	.::: ::::::: ::::.	UACUAUCCACGCUGCCCUCAG	Cleavage
SMscf6628-12083-12565	SMil_00025636	aly-miR156a-5p_L+3_1ss22AC	4.5	-1	344	366	1947	1969	1	23	AGUUGACAGAAGAGAGUGAGCCC	:.:..::::.:: :::: :::	AAGUUUGCUCUUUUAUGUCUACU	Cleavage
SMscf664-38491-39518	SMil_00002890	stu-miR156h-3p	4.5	-1	877	898	1267	1288	1	22	GCUCACUGCUCUAUCUGUCACC	::::..:::::.:: :::::	CGUGAUGGAUAGGGCUCUGAGC	Cleavage
SMscf664-38647-39518	SMil_00002890	stu-miR156h-3p	4.5	-1	721	742	1267	1288	1	22	GCUCACUGCUCUAUCUGUCACC	::::..:::::.:: :::::	CGUGAUGGAUAGGGCUCUGAGC	Cleavage
SMscf664-39146-39518	SMil_00002890	stu-miR156h-3p	4.5	-1	222	243	1267	1288	1	22	GCUCACUGCUCUAUCUGUCACC	::::..:::::.:: :::::	CGUGAUGGAUAGGGCUCUGAGC	Cleavage
SMscf679-123278-123581	SMil_00001379	aly-miR858-5p_L-1R+1_1ss5GA	4.5	-1	272	292	1349	1369	1	21	UUCAUUGUCUGUUCGACCUUG	:: : .:::::::::::	GCAGAUACGACAGACAAUGAC	Cleavage
SMscf679-123278-124581	SMil_00001379	aly-miR858-5p_L-1R+1_1ss5GA	4.5	-1	272	292	1349	1369	1	21	UUCAUUGUCUGUUCGACCUUG	:: : .:::::::::::	GCAGAUACGACAGACAAUGAC	Cleavage
SMscf679-123278-124581	SMil_00001379	osa-miR1873_L-3R-1_1ss19TA	4.5	-1	635	654	1521	1540	1	20	ACAUGGUAUCAGAGCAGGAA	:::.: :::::.:::::	GCACUGUUAUGAUAUCAUGU	Cleavage
SMscf679-123772-124843	SMil_00001379	osa-miR1873_L-3R-1_1ss19TA	4.5	-1	141	160	1521	1540	1	20	ACAUGGUAUCAGAGCAGGAA	:::.: :::::.:::::	GCACUGUUAUGAUAUCAUGU	Cleavage
SMscf713-61342-62286	SMil_00008744	vvi-miR166a_L+2_1ss13CT	4.5	-1	19	39	1349	1369	1	21	UGUCGGACCAGGUUUCAUUCC	:::::::.:::: .. :::	CAAAUGAAAUCUGGGUUCACA	Cleavage
SMscf7225-18835-19855	SMil_00026297	stu-miR156d-3p_R-1_1ss10GT	4.5	-1	853	873	3601	3621	1	21	GCUCUCUAUUCUUCUGUCAUC	:.: :::: .:.::.:::.::	GGUUACAGCGGGAUGGAGGGC	Cleavage
SMscf7225-19421-19855	SMil_00026297	stu-miR156d-3p_R-1_1ss10GT	4.5	-1	267	287	3601	3621	1	21	GCUCUCUAUUCUUCUGUCAUC	:.: :::: .:.::.:::.::	GGUUACAGCGGGAUGGAGGGC	Cleavage
SMscf7291-3708-5612	SMil_00026364	cpa-miR395a_L+1	4.5	-1	1371	1391	1152	1172	1	21	CUGAAGUGUUUGGGGGAACUC	: :: ::. :::..:::::.:	GCGUCCCUGCAAGUACUUCGG	Cleavage
SMscf7704-10696-11826	SMil_00026750	ppt-miR894_R+1	4.5	-1	27	47	1104	1124	1	21	CGUUUCACGUCGGGUUCACCA	:::::::.::. : ::.::	CAGUGAACCUGAUAUCAAGCG	Cleavage
SMscf777-17636-18010	SMil_00004277	PC-5p-485754_3	4.5	-1	179	198	512	531	1	20	CGAGUGGGUGCAGAACAUAC	: ::: ::::: :::::::	GCAUGCUCUGCUCCCACUCC	Cleavage
SMscf8450-12104-12744	SMil_00027397	gma-miR390a-3p	4.5	-1	570	589	1437	1456	1	20	CGCUAUCCAUCCUGAGUUUC	:::: ..:::: :.:::.:	UAAACAUGGGAUCGGUAGUG	Cleavage
SMscf849-32533-33711	SMil_00009713	gma-miR156p	4.5	-1	198	218	1396	1416	1	21	UUGACAGAAGAAAGGGAGCAC	:. ::.::::: ::::::	CAGUGCCUUUUCUGCUGUCAU	Cleavage
SMscf8645-16753-17014	SMil_00027548	osa-miR5144-5p	4.5	-1	75	95	683	703	1	21	UUCUUGUGCUGCUGAAGAGAC	::: : :..:::::::::	AACUCAGCUGUGGCACAAGAA	Cleavage
SMscf8645-16753-17325	SMil_00027548	osa-miR5144-5p	4.5	-1	75	95	683	703	1	21	UUCUUGUGCUGCUGAAGAGAC	::: : :..:::::::::	AACUCAGCUGUGGCACAAGAA	Cleavage
SMscf8645-16753-17473	SMil_00027548	osa-miR5144-5p	4.5	-1	75	95	683	703	1	21	UUCUUGUGCUGCUGAAGAGAC	::: : :..:::::::::	AACUCAGCUGUGGCACAAGAA	Cleavage
SMscf8682-16428-16764	SMil_00027569	aqc-miR396b_R+3	4.5	-1	287	309	2273	2295	1	24	UUCCACAGCUUUCUUGAACUUUUU	:: ::: ::::.:::.::: :::	CAAUAGU-CAAGGAAGUUGUUGAA	Cleavage
SMscf8682-16428-16764	SMil_00027569	smo-miR396_R+1_1ss7GA	4.5	-1	289	309	2275	2295	1	21	UUCCACAGCUUUCUUGAACCU	:::::.:::.::: :::	AUAGUCAAGGAAGUUGUUGAA	Cleavage
SMscf87-97788-98285	SMil_00001825	mes-miR166i_L+3R-2	4.5	-1	64	85	69	90	1	22	UCUUUGGACCAGGCUUCAUUCC	::::::.. :.::::: ::::.	GGAAUGGGCCUUGGUCAAAAGG	Cleavage
SMscf883-21607-22422	SMil_00009956	bdi-miR156d-3p_3ss7TC8G-13GC	4.5	-1	341	361	541	561	1	21	GCUCACCCUCUCUCUGUCACC	:: :.:.:::::.:: ::.::	GGAGGCGGAGAGGGGAUGGGC	Cleavage
SMscf893-51948-52798	SMil_00010020	aqc-miR398b_L+2R-2	4.5	-1	801	821	897	917	1	21	CAUGUGUUCUCAGGUCGCCCC	: ::: : :::.:.:...:::	GCGGCAAGCUGGGGAUGUAUG	Cleavage
SMscf893-51948-54058	SMil_00010020	aqc-miR398b_L+2R-2	4.5	-1	801	821	897	917	1	21	CAUGUGUUCUCAGGUCGCCCC	: ::: : :::.:.:...:::	GCGGCAAGCUGGGGAUGUAUG	Cleavage
SMscf893-51948-54058	SMil_00010020	zma-miR162-3p_R+1	4.5	-1	1715	1735	945	965	1	21	UCGAUAAACCUCUGCAUCCAG	: ::::.:.:: ::.:.::	UGGCAUGCGGGGGAUUGUUGA	Cleavage
SMscf893-52740-54058	SMil_00010020	aqc-miR398b_L+2R-2	4.5	-1	9	29	897	917	1	21	CAUGUGUUCUCAGGUCGCCCC	: ::: : :::.:.:...:::	GCGGCAAGCUGGGGAUGUAUG	Cleavage
SMscf893-52740-54058	SMil_00010020	zma-miR162-3p_R+1	4.5	-1	923	943	945	965	1	21	UCGAUAAACCUCUGCAUCCAG	: ::::.:.:: ::.:.::	UGGCAUGCGGGGGAUUGUUGA	Cleavage
SMscf899-77428-78461	SMil_00007255	csi-miR159_L+3R-1	4.5	-1	559	581	297	319	1	23	GUUUUUGGAUUGAAGGGAGCUCU	:.:. :::::::: :::.:.	CUCGUUUGCUUCAAUCAAAAGAU	Cleavage
SMscf959-49181-50662	SMil_00001650	aly-miR164b-3p	4.5	-1	130	150	834	854	1	21	CAUGUGCCCAUCUUCACCAUC	:: :: :::::::::: ::	CAUUGUAAAGAUGGGCAGAUC	Cleavage
SMscf959-49181-50662	SMil_00001650	lus-miR156a	4.5	-1	997	1017	1412	1432	1	20	UGACAGAAGAGAGUG-AGCAC	::::: .:::.::::::: ::	GUGCUGUACUUUCUUCUGGCA	Cleavage
SMscf965-27237-31168	SMil_00010413	mtr-miR172c-5p_R-1	4.5	-1	1243	1261	560	578	1	20	GUAGCAUCAUCAAGAUUCAC	:::.: ::::::.:::: :	UUGAGU-UUGAUGGUGCUUC	Cleavage
SMscf10146-5747-6562	SMil_00023666	aly-miR399b-3p_1ss8GT	5	-1	81	101	372	392	1	21	UGCCAAAUGAGAGUUGCCCUG	::::: ::::.. :::::.	GAGGGCUUCUCUUGCUUGGCG	Cleavage
SMscf10146-5747-6562	SMil_00023666	gma-miR166h-5p_R+4	5	-1	552	576	498	522	1	25	GGAAUGUUGUUUGGCUCGAGGGAAC	: : ..:::: .:::.::: ::: :	GAUAUUUCGAAUCAAGCAAGAUUAC	Cleavage
SMscf1022-32997-37271	SMil_00010687	bdi-miR529-5p	5	-1	4163	4183	1317	1337	1	21	AGA-AGAGAGAGAGUACAGCCU	: ::: :::::::::::: :::	AAGCU-UACUCUCUCUCUCUCU	Cleavage
SMscf106-126593-128046	SMil_00000392	nta-miR160a	5	-1	1340	1360	1500	1520	1	21	UGCCUGGCUCCCUGUAUGCCA	::::.:::::. :: ::..	GAGCAUGCAGGGGACCUGGUG	Cleavage
SMscf106-186756-189202	SMil_00000396	PC-5p-92321_13	5	-1	1686	1705	1120	1139	1	20	UAUAUACGUGGUUUCUGAUA	::: .:::::: ::.::::	UAUGGGAAACCUGGUGUAUA	Cleavage
SMscf106-187711-189195	SMil_00000396	PC-5p-92321_13	5	-1	731	750	1120	1139	1	20	UAUAUACGUGGUUUCUGAUA	::: .:::::: ::.::::	UAUGGGAAACCUGGUGUAUA	Cleavage
SMscf106-187711-189202	SMil_00000396	PC-5p-92321_13	5	-1	731	750	1120	1139	1	20	UAUAUACGUGGUUUCUGAUA	::: .:::::: ::.::::	UAUGGGAAACCUGGUGUAUA	Cleavage
SMscf106-187890-189202	SMil_00000396	PC-5p-92321_13	5	-1	552	571	1120	1139	1	20	UAUAUACGUGGUUUCUGAUA	::: .:::::: ::.::::	UAUGGGAAACCUGGUGUAUA	Cleavage
SMscf106-188080-189195	SMil_00000396	PC-5p-92321_13	5	-1	362	381	1120	1139	1	20	UAUAUACGUGGUUUCUGAUA	::: .:::::: ::.::::	UAUGGGAAACCUGGUGUAUA	Cleavage
SMscf106-188080-189202	SMil_00000396	PC-5p-92321_13	5	-1	362	381	1120	1139	1	20	UAUAUACGUGGUUUCUGAUA	::: .:::::: ::.::::	UAUGGGAAACCUGGUGUAUA	Cleavage
SMscf1078-56621-57626	SMil_00011054	ppt-miR166j_L+1R-1	5	-1	703	723	2472	2492	1	21	CUCCGGACCAGGCUUCAUUCC	: :.::.::::: :..::::	GUAGUGGAGCCUAAUUUGGAG	Cleavage
SMscf109-102434-102787	SMil_00002802	han-miR3630-3p_L-2_1ss22TC	5	-1	173	192	195	214	1	20	UGGGAAUCUCUCUGAUGCUC	.: :::. ::.::::.::.	UGGGAUCGAAGGGAUUUCCG	Cleavage
SMscf1094-70531-71633	SMil_00011162	aly-miR171c-5p_1ss21CT	5	-1	999	1019	1236	1256	1	21	AGAUAUUGGUGCGGUUCAAUU	: :::: ::.::::.:::	UUUGGAACAACAUCAAUGUCU	Cleavage
SMscf1096-12685-14133	SMil_00002722	PC-5p-376893_3	5	-1	936	956	2410	2430	1	21	CGUGGCAAUAUCUGCAGAAGA	:: ::.:::::::::..	AGUUAUGUAGAUAUUGCUGGA	Cleavage
SMscf1096-12759-14130	SMil_00002722	PC-5p-376893_3	5	-1	862	882	2410	2430	1	21	CGUGGCAAUAUCUGCAGAAGA	:: ::.:::::::::..	AGUUAUGUAGAUAUUGCUGGA	Cleavage
SMscf1102-15099-17336	SMil_00011208	bdi-miR396c-5p_L+3R+1_1ss24GT	5	-1	1349	1373	1523	1547	1	25	AUCUUCCACAGCUUUCUUGAACUUC	: :::: ::.::::::::	UGAAAUAAAGAUAGUUGUGGAAGCA	Cleavage
SMscf1102-15099-17336	SMil_00011208	csi-miR396a_1ss21GT	5	-1	1552	1572	1638	1658	1	21	UUCCACAGCUUUCUUGAACUU	::::: ::.::: :::.:	GUGUUCACAAAGGCUAUGGGA	Cleavage
SMscf1102-15099-17336	SMil_00011208	smo-miR396_R+1_1ss7GA	5	-1	1350	1370	1638	1658	1	21	UUCCACAGCUUUCUUGAACCU	::::: ::.::: :::.:	GUGUUCACAAAGGCUAUGGGA	Cleavage
SMscf1117-30982-31268	SMil_00011318	zma-miR166l-3p_L+5R-2	5	-1	55	78	501	524	1	24	AGGCGUCGGACCAGGCUUCAUUCC	:: :.::::::::: ..:	GCAUAAAAACUUGGUCCGACUUUU	Cleavage
SMscf1121-63298-64143	SMil_00011350	stu-miR408b-5p	5	-1	118	138	392	412	1	21	ACGGGGACGAGACAGAGCAUG	::::::: ::::::.:..:	CAUGCUCAUUCUCGUUCUUGG	Cleavage
SMscf1148-20995-21508	SMil_00010034	aly-miR393a-3p	5	-1	53	73	1369	1389	1	21	AUCAUGCUAUCUCUUUGGAUU	.::. .::::::: : :::::	GAUUGGAAGAGAUUGAAUGAU	Cleavage
SMscf1148-20995-21508	SMil_00010034	cca-miR396a-5p_R+1_1ss19CT	5	-1	79	100	1395	1416	1	22	UUCCACAGCUUUCUUGAAUUUU	..:: ::::.:::::: ::.	UGGAUACAAGGAAGCUGACGAG	Cleavage
SMscf1161-5705-6610	SMil_00011576	ppe-miR2111a_1ss21AG	5	-1	875	895	1635	1655	1	21	UAAUCUGCAUCCUGAGGUUUG	:.. ::::::::: :.::	ACAGUGUCAGGAUGCUGGUUU	Cleavage
SMscf116-197061-197404	SMil_00000668	PC-5p-255267_4	5	-1	298	317	2734	2753	1	20	CCGACUCUGAGCUCAGGCAG	:::::::.::::.::	ACAAGUGAGCUCGGAGUUGG	Cleavage
SMscf116-197065-197404	SMil_00000668	PC-5p-255267_4	5	-1	294	313	2734	2753	1	20	CCGACUCUGAGCUCAGGCAG	:::::::.::::.::	ACAAGUGAGCUCGGAGUUGG	Cleavage
SMscf11702-6135-6683	SMil_00029109	PC-5p-1093449_2	5	-1	8	26	1271	1289	1	20	ACUGAAAGAGACGAGGCUUC	::::: :.:::::: ::::	GAAGC-UUGUCUCUCUCAGC	Cleavage
SMscf1183-70523-71018	SMil_00011719	gma-miR166h-5p_R+4	5	-1	342	366	360	384	1	25	GGAAUGUUGUUUGGCUCGAGGGAAC	::::::::::::: :.	UUUCGAGAGAGCCAAACAACAGUUG	Cleavage
SMscf1183-70523-71018	SMil_00011719	osa-miR5527	5	-1	179	199	197	217	1	21	UCUCAGCCAGGGCAGUAACAG	::: : ::..:: :::::.	GGGUUUCAGCUUUGUCUGAGG	Cleavage
SMscf1183-70523-71018	SMil_00011719	stu-miR166c-5p_R+2	5	-1	344	366	362	384	1	23	GGAAUGUUGUUUGGCUCGAGGCC	::::::::::::: :.	UCGAGAGAGCCAAACAACAGUUG	Cleavage
SMscf1201-47517-52217	SMil_00011806	PC-3p-673758_2	5	-1	1316	1335	2404	2423	1	20	GAAUUGAGGCAUUAUGCUCC	: :: : :::::::.:::	CGCGCCUUAUGCCUCGAUUG	Cleavage
SMscf1201-47517-52217	SMil_00011806	cca-miR396a-3p_L-1R+1_1ss5AT	5	-1	2304	2324	2553	2573	1	21	UUCUAGAAAGCUGUGGGAAAA	:.:::::::::::. :.	GCGCCUCACAGCUUUCUGCAG	Cleavage
SMscf1201-47517-52217	SMil_00011806	cme-miR319c_L+1R+2	5	-1	2308	2330	1360	1382	1	23	CUUGGACUGAAGGGAGCUCCUCA	:: : ::::::::.::.	UAGAGACCAGCCUUCAGUUCAGC	Cleavage
SMscf1201-47517-52217	SMil_00011806	mes-miR319h_R+1_1ss20CT	5	-1	2309	2330	1361	1382	1	22	CUUGGACUGAAGGGAGCUCUUC	.::: : ::::::::.::.	AGAGACCAGCCUUCAGUUCAGC	Cleavage
SMscf120-48141-49340	SMil_00002929	aly-miR159a-3p_R+2	5	-1	909	931	1699	1721	1	23	UUUGGAUUGAAGGGAGCUCUACA	: .::: ::::::: : :.::.	AGAGGAGGUCCCUUCCAGCUAAG	Cleavage
SMscf120-48141-49340	SMil_00002929	ath-miR159b_R+2	5	-1	909	931	1699	1721	1	23	UUUGGAUUGAAGGGAGCUCUUCU	:::.::: ::::::: : :.::.	AGAGGAGGUCCCUUCCAGCUAAG	Cleavage
SMscf120-48141-49340	SMil_00002929	pde-miR159_R+2_1ss6TA	5	-1	909	931	1699	1721	1	23	UUUGGAUUGAAGGGAGCUCUACU	:: .::: ::::::: : :.::.	AGAGGAGGUCCCUUCCAGCUAAG	Cleavage
SMscf122-126255-127205	SMil_00002979	zma-miR2275b-5p_1ss12CG	5	-1	52	72	450	470	1	21	AGGAUUAGAGGGAACUGAACC	::. :::.::::: :::.	CCUUUCGUUUCCUCUCAUCUG	Cleavage
SMscf1243-13361-17224	SMil_00007298	osa-miR1873_L-3R-1_1ss19TA	5	-1	1184	1203	1039	1058	1	20	ACAUGGUAUCAGAGCAGGAA	::. :::.::::.::::	CUCUCGCUUUGAUGCCAUUA	Cleavage
SMscf12-56395-59367	SMil_00000266	PC-5p-485754_3	5	-1	2867	2886	1655	1674	1	20	CGAGUGGGUGCAGAACAUAC	: :::::::: ::::.:	UCCUCUUCUGCACACACUUG	Cleavage
SMscf12-56395-59367	SMil_00000266	tcc-miR169g_L+2R-1	5	-1	2753	2774	1541	1562	1	22	GAUAGCCAGGGAUGACUUGCCU	: :::.:.::::::::	AAUAUCGCCAUUCUUGGCUAUC	Cleavage
SMscf12-57793-59367	SMil_00000266	PC-5p-485754_3	5	-1	1469	1488	1655	1674	1	20	CGAGUGGGUGCAGAACAUAC	: :::::::: ::::.:	UCCUCUUCUGCACACACUUG	Cleavage
SMscf12-57793-59367	SMil_00000266	tcc-miR169g_L+2R-1	5	-1	1355	1376	1541	1562	1	22	GAUAGCCAGGGAUGACUUGCCU	: :::.:.::::::::	AAUAUCGCCAUUCUUGGCUAUC	Cleavage
SMscf126-109597-110172	SMil_00002791	PC-5p-434679_3	5	-1	451	469	977	995	1	19	CCGUCUGCUUGCUUGCCUG	:::: .::::: .:::::	CAGGAGAGCAACGGGACGG	Cleavage
SMscf131-128181-129800	SMil_00003069	cpa-miR395a_L+1	5	-1	995	1015	569	589	1	21	CUGAAGUGUUUGGGGGAACUC	:: :::..::.:.: .:::::	GAAUUCUUCCGAGCCUUUCAG	Cleavage
SMscf1311-94375-94953	SMil_00005449	mtr-miR396b-3p_L-1_1ss12CT	5	-1	277	296	1044	1063	1	20	UUCAAUAAAGUUGUGGGAAG	::::::::: :.:::.:	GAUCCCACAACCAUGUUGGA	Cleavage
SMscf1329-60490-61693	SMil_00007957	gma-miR166h-5p_R+4	5	-1	16	40	1820	1844	1	25	GGAAUGUUGUUUGGCUCGAGGGAAC	:.::: ::. :::::::: ::.	AGCCUCUCAAGUAAAACAACAAUCU	Cleavage
SMscf1329-60490-61693	SMil_00007957	stu-miR166c-5p_R+2	5	-1	18	40	1822	1844	1	23	GGAAUGUUGUUUGGCUCGAGGCC	.::: ::. :::::::: ::.	CCUCUCAAGUAAAACAACAAUCU	Cleavage
SMscf1332-44209-44696	SMil_00012598	PC-5p-1795513_1	5	-1	151	174	449	472	1	24	UCAAGGAGGGGAAAGACAAGGCCC	::: : :::: .:::::.:::.	GGGGAUACUCUUCUCCCUCUUUGG	Cleavage
SMscf1332-44956-46372	SMil_00012598	PC-5p-1795513_1	5	-1	606	629	449	472	1	24	UCAAGGAGGGGAAAGACAAGGCCC	::: : :::: .:::::.:::.	GGGGAUACUCUUCUCCCUCUUUGG	Cleavage
SMscf134-14312-15053	SMil_00002772	PC-5p-3162097_1	5	-1	166	192	2358	2384	1	25	GUUUGUCUUGAGAUUA--AUCGCUCUU	.::. .::: ::::::.:: :.::::	GAGGAUGAUAAUAAUCUUAACAUAAAC	Cleavage
SMscf134-14312-15053	SMil_00002772	bdi-miR396c-5p_L+3R+1_1ss24GT	5	-1	454	479	2569	2594	1	25	AUCUUCCACAGCUU-UCUUGAACUUC	:::::. :::::: ::::::	GGCUCUCAAGGCAAGCUGAGGAAGAC	Cleavage
SMscf1377-32519-33485	SMil_00010758	osa-miR1425-5p	5	-1	858	878	3342	3362	1	21	UAGGAUUCAAUCCUUGCUGCU	::::: . :::::::: ::.	UGCAGCUGUGAUUGAAUGCUG	Cleavage
SMscf1393-16913-20300	SMil_00006249	cpa-miR395a_L+1	5	-1	1282	1301	1481	1500	1	21	CUGAAGUGUUUGGGGGAACUC	.::::. :.::: :::::::	AGGUUCUGCUAAA-ACUUCAG	Cleavage
SMscf1393-16913-20300	SMil_00006249	csi-miR159_L+3R-1	5	-1	1076	1098	1275	1297	1	23	GUUUUUGGAUUGAAGGGAGCUCU	:. : ::::::: ::.::.:	ACCGUCCACUUCAAUACAGAAGC	Cleavage
SMscf1423-17400-17813	SMil_00001565	PC-5p-1795513_1	5	-1	58	81	1101	1124	1	24	UCAAGGAGGGGAAAGACAAGGCCC	:..::: : :::..::.:: ::	CAGUUUUGGCGUUCUUCUUCUCGA	Cleavage
SMscf1435-57071-57568	SMil_00003987	bdi-miR169e-5p_L+2R-1	5	-1	17	38	500	521	1	22	GAUAGCCAAGGAUGACUUGCCU	:: : : ::::::::: ::	UUACAUGCCCUCCUUGGCUUUC	Cleavage
SMscf1435-57071-57568	SMil_00003987	osa-miR1873_L-3R-1_1ss19TA	5	-1	33	52	516	535	1	20	ACAUGGUAUCAGAGCAGGAA	..: ::.::::.:::::	GCUUUCCUUUGAUGCCAUGA	Cleavage
SMscf1471-66149-67260	SMil_00013302	ptc-miR159d_L-1R-1_1ss7TC	5	-1	763	781	722	740	1	19	UUGGACUGAAGGGAGCUCC	::::::..:: :::.::	AGAGCUCUUUUGAGUUCAU	Cleavage
SMscf1471-66149-67260	SMil_00013302	vvi-miR319b_R-1	5	-1	762	781	721	740	1	20	UUGGACUGAAGGGAGCUCCC	::::::..:: :::.::	AAGAGCUCUUUUGAGUUCAU	Cleavage
SMscf1476-17641-17972	SMil_00013313	aly-miR399b-3p_1ss8GT	5	-1	149	169	807	827	1	21	UGCCAAAUGAGAGUUGCCCUG	: ::: .:::: ::::::..	GACGGCUGCUCUGAUUUGGUG	Cleavage
SMscf1476-17641-17972	SMil_00013313	bdi-miR156b-5p_L+1_1ss20AC	5	-1	255	276	913	934	1	21	UUGACAGAAGAG-AGUGAGCCC	::::.::: :::: :::::::	AGGCUUACUUCUCUACUGUCAA	Cleavage
SMscf1480-9293-9748	SMil_00013326	aqc-miR399_1ss21AC	5	-1	299	319	1436	1456	1	21	UGCCAAAGGAGAGUUGCCCUC	: :: :.:.:.:: :::::	UCGAGCCAUUUUUCUCUGGCA	Cleavage
SMscf1482-5291-6993	SMil_00013346	mtr-miR399k_1ss13TA	5	-1	706	726	567	587	1	21	UGCCAAAGAAGAAUUGCCCUG	: : :::::::::: ::: :	GAAGACAAUUCUUCUAUGGAA	Cleavage
SMscf1508-58626-59286	SMil_00013495	aly-miR164b-3p	5	-1	365	385	1042	1062	1	21	CAUGUGCCCAUCUUCACCAUC	: ::::: ::::: ..::::	GUUGGUGUAGAUGUCUGCAUG	Cleavage
SMscf1508-58975-59478	SMil_00013495	aly-miR164b-3p	5	-1	16	36	1042	1062	1	21	CAUGUGCCCAUCUUCACCAUC	: ::::: ::::: ..::::	GUUGGUGUAGAUGUCUGCAUG	Cleavage
SMscf1508-58975-59478	SMil_00013495	ptc-miR166p_L+2R-2	5	-1	475	495	1343	1363	1	21	UCUCGGACCAGGCUCCAUUCC	: :::::::.::::.: : :	CGUAUGGAGCUUGGUUCCAUA	Cleavage
SMscf1510-40062-41286	SMil_00013501	vvi-miR166a_L+2_1ss13CT	5	-1	1101	1121	1269	1289	1	21	UGUCGGACCAGGUUUCAUUCC	:: :::::::: ::: :::	AGAUGGAAACCUGAUCCCACA	Cleavage
SMscf1510-52303-54657	SMil_00013502	bdi-miR529-5p	5	-1	2128	2148	538	558	1	21	AGAAGAGAGAGAGUACAGCCU	:.::: .:::::: :::.	GAGUUGUCUUCUCUCCCUUUG	Cleavage
SMscf1510-52303-54657	SMil_00013502	ppt-miR529e	5	-1	2128	2148	538	558	1	21	AGAAGAGAGAGAGUACAGCCC	: :.::: .:::::: :::.	GAGUUGUCUUCUCUCCCUUUG	Cleavage
SMscf1515-65744-66253	SMil_00008887	ppe-miR2111a_1ss21AG	5	-1	428	448	758	778	1	21	UAAUCUGCAUCCUGAGGUUUG	.: .:.: ::::::.:: :::	UAUGCUUGAGGAUGUAGUUUA	Cleavage
SMscf1553-1658-2082	SMil_00013769	aly-miR164b-3p	5	-1	36	56	530	550	1	21	CAUGUGCCCAUCUUCACCAUC	:: ::::.: ::: :::.:::	GAAGGUGGAAAUGAGCAUAUG	Cleavage
SMscf156-47710-48191	SMil_00002475	har-miR403a	5	-1	439	459	1321	1341	1	21	UUAGAUUCACGCACAAACUCG	::::::::::.::. :.	AGUAUUUGUGCGUGGAUUCAG	Cleavage
SMscf1602-11450-11836	SMil_00007148	mdm-miR397a_1ss20AC	5	-1	55	75	463	483	1	21	UUGAGUGCAGCGUUGAUGACA	:: ::.:::::: ::::	CACCAGAAAUGCUGCAGUCAA	Cleavage
SMscf1602-11450-11836	SMil_00007148	osa-miR159f_1ss5GT	5	-1	342	362	653	673	1	21	CUUGUAUUGAAGGGAGCUCUA	::: ::..::::.: ::::	GAGAUAUCUUUUCAGUCCAAG	Cleavage
SMscf1602-11450-11836	SMil_00007148	osa-miR319a-3p.2-3p_R+1	5	-1	341	361	652	672	1	21	UUGGACUGAAGGGUGCUCCCU	.: :: :..::::::::::	GGAGAUAUCUUUUCAGUCCAA	Cleavage
SMscf1602-11450-11836	SMil_00007148	sof-miR159e_R-1_1ss4GA	5	-1	343	362	654	673	1	20	UUUAGAUUGAAAGGAGCUCU	::: ::.:::::.:: ::.	AGAUAUCUUUUCAGUCCAAG	Cleavage
SMscf1602-11450-13253	SMil_00007148	mdm-miR397a_1ss20AC	5	-1	55	75	463	483	1	21	UUGAGUGCAGCGUUGAUGACA	:: ::.:::::: ::::	CACCAGAAAUGCUGCAGUCAA	Cleavage
SMscf1602-11450-13253	SMil_00007148	osa-miR159f_1ss5GT	5	-1	342	362	653	673	1	21	CUUGUAUUGAAGGGAGCUCUA	::: ::..::::.: ::::	GAGAUAUCUUUUCAGUCCAAG	Cleavage
SMscf1602-11450-13253	SMil_00007148	osa-miR319a-3p.2-3p_R+1	5	-1	341	361	652	672	1	21	UUGGACUGAAGGGUGCUCCCU	.: :: :..::::::::::	GGAGAUAUCUUUUCAGUCCAA	Cleavage
SMscf1602-11450-13253	SMil_00007148	sof-miR159e_R-1_1ss4GA	5	-1	343	362	654	673	1	20	UUUAGAUUGAAAGGAGCUCU	::: ::.:::::.:: ::.	AGAUAUCUUUUCAGUCCAAG	Cleavage
SMscf1624-37268-37637	SMil_00014031	aqc-miR396b_R+3	5	-1	218	241	1555	1578	1	24	UUCCACAGCUUUCUUGAACUUUUU	.::: : :.::::.:::::: :.	GAAAUCUACGAGAAGGCUGUGAAG	Cleavage
SMscf1624-37268-37637	SMil_00014031	csi-miR396a_1ss21GT	5	-1	221	241	1558	1578	1	21	UUCCACAGCUUUCUUGAACUU	: :.::::.:::::: :.	AUCUACGAGAAGGCUGUGAAG	Cleavage
SMscf1624-37268-37637	SMil_00014031	smo-miR396_R+1_1ss7GA	5	-1	221	241	1558	1578	1	21	UUCCACAGCUUUCUUGAACCU	: :.::::.:::::: :.	AUCUACGAGAAGGCUGUGAAG	Cleavage
SMscf1657-60834-61490	SMil_00011218	gma-miR168a	5	-1	76	96	2291	2311	1	21	UCGCUUGGUGCAGGUCGGGAA	::...:...::::::.:: ::	UUUUUGGUUUGCACCGAGAGA	Cleavage
SMscf1657-60834-61490	SMil_00011218	ppe-miR168_R+4	5	-1	71	96	2286	2311	1	25	UCGCUUGGUGCAGGUCGGGAA-CUUC	:::: ::...:...::::::.:: ::	GAAGAUUUUUGGUUUGCACCGAGAGA	Cleavage
SMscf1705-29732-31132	SMil_00010232	PC-5p-659681_2	5	-1	883	902	2371	2390	1	20	GAGGUGGAUGCUGAUGGUAA	.::::::: ::.:.:::	ACUUCAUCAGCUUCUAUCUC	Cleavage
SMscf1714-45635-49764	SMil_00014466	PC-3p-294250_4	5	-1	2713	2732	3788	3807	1	20	UGAACGGUCAGGAUCUGGAC	:.:: :: ::::.::: ::	CUUCACAUACUGAUCGUGCA	Cleavage
SMscf1714-45635-49764	SMil_00014466	stu-miR156d-3p_R-1_1ss10GT	5	-1	3983	4003	4094	4114	1	21	GCUCUCUAUUCUUCUGUCAUC	::..: .:::: ::.:::.	CUUGGUACGAGAAGAGGGAGU	Cleavage
SMscf1714-48274-49764	SMil_00014466	PC-3p-294250_4	5	-1	74	93	3788	3807	1	20	UGAACGGUCAGGAUCUGGAC	:.:: :: ::::.::: ::	CUUCACAUACUGAUCGUGCA	Cleavage
SMscf1714-48274-49764	SMil_00014466	stu-miR156d-3p_R-1_1ss10GT	5	-1	1344	1364	4094	4114	1	21	GCUCUCUAUUCUUCUGUCAUC	::..: .:::: ::.:::.	CUUGGUACGAGAAGAGGGAGU	Cleavage
SMscf1730-1749-2519	SMil_00014508	mes-miR166i_L+3R-2	5	-1	726	747	958	979	1	22	UCUUUGGACCAGGCUUCAUUCC	: .: : : :::: :::.::::	GAGACGUACCCUGAUCCGAAGA	Cleavage
SMscf1790-35429-36059	SMil_00014727	ptc-miR166a_L+5R-2	5	-1	34	57	1183	1206	1	24	AUCUCUCGGACCAGGCUUCAUUCC	: :::.: ::.::.::::	GACUAGUAGCUUUGUUCGGGAGAG	Cleavage
SMscf1839-51593-52850	SMil_00014940	aly-miR858-5p_L-1R+1_1ss5GA	5	-1	1025	1045	1641	1661	1	21	UUCAUUGUCUGUUCGACCUUG	:.: :. .:::::..::::.	AAGGCUUUGACAGAUGAUGAG	Cleavage
SMscf1839-51593-52850	SMil_00014940	ptc-miR166p_L+2R-2	5	-1	971	991	1587	1607	1	21	UCUCGGACCAGGCUCCAUUCC	: .:: :: .:::::: ::::	GUGAUUGAUUCUGGUCAGAGA	Cleavage
SMscf193-61089-61852	SMil_00003957	PC-5p-1795513_1	5	-1	705	728	905	928	1	24	UCAAGGAGGGGAAAGACAAGGCCC	.:::::. :::..::::::	CUCUCUUGUUCUUCUUCUCCUUCU	Cleavage
SMscf1942-49735-50485	SMil_00015411	PC-3p-673758_2	5	-1	120	139	465	484	1	20	GAAUUGAGGCAUUAUGCUCC	::: : :::::. ::..:::	GGAUCCUAAUGUGUCGGUUC	Cleavage
SMscf1942-49735-50485	SMil_00015411	osa-miR166c-5p_R+1	5	-1	24	44	369	389	1	21	GGAAUGUUGUCUGGUCCGAGG	.:: .:::..:::::::	AUAUGGCAUAGAUGACAUUCC	Cleavage
SMscf2058-31048-31633	SMil_00015787	PC-3p-131493_9	5	-1	197	215	837	855	1	19	AGGUGAAGGAGCUCAAGAA	:.::::::::.:: ::.	CUUUUGAGCUCUUUGACUC	Cleavage
SMscf2058-31048-31633	SMil_00015787	pab-miR535	5	-1	155	175	795	815	1	21	UGACAACGAGAGAGAGCACGC	: :.:::::::::: ::.	AGGGGUUCUCUCUCGUAUUCG	Cleavage
SMscf209-75430-76170	SMil_00004121	cpa-miR395a_L+1	5	-1	693	713	814	834	1	21	CUGAAGUGUUUGGGGGAACUC	: : ::..::: ::::::.:	UAUUGCCUUCAAUCACUUCGG	Cleavage
SMscf2147-17123-18666	SMil_00016130	nta-miR172d	5	-1	1480	1500	645	665	1	21	AGAAUCUUGAUG-AUGCUGCAU	: ::: ::: ::::::::::::	AGGCA-CAUGCAUCAAGAUUCU	Cleavage
SMscf2152-35489-36312	SMil_00016139	zma-miR164c-3p_2ss7CT16TC	5	-1	240	259	798	817	1	21	CAUGUGUCCUUCUUCCCCAUC	::: ::::::::.: .:::	CUUGGUGAAGAAGGGC-UAUG	Cleavage
SMscf2152-41087-41464	SMil_00016140	har-miR403a	5	-1	317	337	730	750	1	21	UUAGAUUCACGCACAAACUCG	::::: : ::::: :::..	GAAGUUUCUCCGUGAUUCUGG	Cleavage
SMscf216-19611-20162	SMil_00004201	stu-miR171b-3p	5	-1	117	137	2229	2249	1	21	UUGAGCCGCGUCAAUAUCUCU	::::::: :::.::: .: ::	AGAGAUACUGAUGCGCUUAAA	Cleavage
SMscf2185-16574-17453	SMil_00016273	osa-miR812n-5p_L-1R+1	5	-1	391	414	937	960	1	24	AGUGCAGCCAUGAGUUUCCGUGCC	:: : ...::::::.::.:.:	CCCAAUGUGGUUCAUGGUUGUAUU	Cleavage
SMscf2185-16697-17453	SMil_00016273	osa-miR812n-5p_L-1R+1	5	-1	268	291	937	960	1	24	AGUGCAGCCAUGAGUUUCCGUGCC	:: : ...::::::.::.:.:	CCCAAUGUGGUUCAUGGUUGUAUU	Cleavage
SMscf2219-20799-21079	SMil_00016427	ptc-miR167f-3p	5	-1	88	108	1190	1210	1	21	AGAUCAUGUGGCAGUUUCACC	: : ::::::..::: :::.	GAUAAAACUGUUACACGAUUG	Cleavage
SMscf2219-22252-24801	SMil_00016427	vvi-miR166a_L+2_1ss13CT	5	-1	1247	1267	2250	2270	1	21	UGUCGGACCAGGUUUCAUUCC	:: :::..::: :.::::	UUAACAAAAUUUGGGCUGACA	Cleavage
SMscf2265-33147-34367	SMil_00016571	aly-miR858-5p_L-1R+1_1ss5GA	5	-1	26	46	642	662	1	21	UUCAUUGUCUGUUCGACCUUG	:.: : :::.::::::::.	CGAAGCAGAAUAGACAAUGGC	Cleavage
SMscf2277-31785-32936	SMil_00016604	mtr-miR168c-3p	5	-1	1048	1068	800	820	1	21	CCCGCCUUGCAUCAACUGAAU	:::.. ::::::::::: : :	AUUUGUUUGAUGCAAGGAGAG	Cleavage
SMscf229-108509-109803	SMil_00004333	osa-miR319a-3p.2-3p_R+1	5	-1	1227	1247	1407	1427	1	21	UUGGACUGAAGGGUGCUCCCU	:: ::::.:: :::::..	UUGGUGCACUCUCCAGUCUGU	Cleavage
SMscf2301-13498-15093	SMil_00016705	mtr-miR166a_L+3R-2	5	-1	1	20	1969	1989	1	22	GAUUCGGACCAGGCUUCAUUCC	:::: :.::::..::.::	GAUCUGAA-CUUGGUUUGAGUC	Cleavage
SMscf2351-1125-5494	SMil_00016906	mtr-miR168c-3p	5	-1	4227	4247	443	463	1	21	CCCGCCUUGCAUCAACUGAAU	::: :.::::::::: :	CAACAGCAGGUGCAAGGCGUG	Cleavage
SMscf2372-21197-21749	SMil_00016961	sof-miR159e_R-1_1ss4GA	5	-1	260	279	437	456	1	20	UUUAGAUUGAAAGGAGCUCU	.:.::.::::::::::	GUGGUUCUUUUCAAUCUAUG	Cleavage
SMscf2395-40370-40714	SMil_00017033	dpr-miR166a_L+3R-2	5	-1	147	168	2230	2251	1	22	GCAUCGGACCAGGCUUCAUUCC	:: : :: :::::: .:::::	AGACUUAAUCCUGGUAUGAUGC	Cleavage
SMscf2395-40370-40714	SMil_00017033	zma-miR166l-3p_L+5R-2	5	-1	147	170	2230	2253	1	24	AGGCGUCGGACCAGGCUUCAUUCC	:: : :: :::::: .::.::.:	AGACUUAAUCCUGGUAUGAUGCUU	Cleavage
SMscf2395-42954-44864	SMil_00017033	PC-5p-99703_12	5	-1	789	812	4705	4728	1	24	AAAAGUGCGCUCAUACAUAACGGU	:::::: ::::: .. ::::	GAAAUUAUGUCUGAGCUUGGUUUU	Cleavage
SMscf2395-42954-44864	SMil_00017033	gma-miR319d_L+1R-2_1ss21TC	5	-1	536	556	4452	4472	1	21	UUGGACUGAAGGGGAGCUCCC	:: :: ..:::::: ::.:	UCGAACUGUUCUUCAGACCGA	Cleavage
SMscf2395-45979-47247	SMil_00017033	PC-5p-3162097_1	5	-1	166	190	6477	6501	1	25	GUUUGUCUUGAGAUUAAUCGCUCUU	.::: :.::::::::: :. :::	GAGACGGGUUAAUCUCAUGGAAAAG	Cleavage
SMscf2409-37347-38775	SMil_00017097	PC-5p-376893_3	5	-1	477	497	1261	1281	1	21	CGUGGCAAUAUCUGCAGAAGA	: .::.::::.::: ..::	GGUGUUGUAGAUGUUGAUGCG	Cleavage
SMscf2426-16904-17731	SMil_00017143	csi-miR166e-5p_L-1R+3	5	-1	73	95	541	563	1	23	GAAUGUUGUCUGGCUCGAGGAAA	:: : : :::..: :::.::::	GUUGCACCAGCUGGCCAAUAUUC	Cleavage
SMscf2481-26237-28707	SMil_00017367	aly-miR164b-3p	5	-1	2299	2319	2076	2096	1	21	CAUGUGCCCAUCUUCACCAUC	::::::.:::: : :.::	CUUGGUGAGGAUGUGGAUAUA	Cleavage
SMscf2550-7830-8902	SMil_00017621	dpr-miR166a_L+3R-2	5	-1	473	494	2978	2999	1	22	GCAUCGGACCAGGCUUCAUUCC	: :. ::: :.:: ::.:::::	GCAGAGAACCUUGCUCUGAUGC	Cleavage
SMscf2550-7830-8902	SMil_00017621	osa-miR1873_L-3R-1_1ss19TA	5	-1	480	498	2985	3003	1	20	ACAUGGUAUCAGAGCAGGAA	:.:::::::::.:: :::	ACCUUGCUCUGAUGCC-UGU	Cleavage
SMscf2550-8152-8641	SMil_00017621	dpr-miR166a_L+3R-2	5	-1	151	172	2978	2999	1	22	GCAUCGGACCAGGCUUCAUUCC	: :. ::: :.:: ::.:::::	GCAGAGAACCUUGCUCUGAUGC	Cleavage
SMscf2550-8152-8641	SMil_00017621	osa-miR1873_L-3R-1_1ss19TA	5	-1	158	176	2985	3003	1	20	ACAUGGUAUCAGAGCAGGAA	:.:::::::::.:: :::	ACCUUGCUCUGAUGCC-UGU	Cleavage
SMscf2574-20963-25336	SMil_00017695	ath-miR159b_R+2	5	-1	3079	3101	1651	1673	1	23	UUUGGAUUGAAGGGAGCUCUUCU	::: ::.:.:::: :::: :	ACCAGAUCUUCUUUCAUUCCAUA	Cleavage
SMscf2574-20963-25336	SMil_00017695	ath-miR159c_R+2_1ss20CT	5	-1	3079	3101	1651	1673	1	23	UUUGGAUUGAAGGGAGCUCUUUU	::: ::.:.:::: :::: :	ACCAGAUCUUCUUUCAUUCCAUA	Cleavage
SMscf2574-20963-25336	SMil_00017695	gma-miR319c_1ss20TC	5	-1	3081	3100	1653	1672	1	20	UUGGACUGAAAGGAGCUCCC	:: ::.:::::: ::::	CAGAUCUUCUUUCAUUCCAU	Cleavage
SMscf2574-20963-25336	SMil_00017695	pde-miR159_R+2_1ss6TA	5	-1	3079	3101	1651	1673	1	23	UUUGGAUUGAAGGGAGCUCUACU	::: ::.:.:::: :::: :	ACCAGAUCUUCUUUCAUUCCAUA	Cleavage
SMscf2599-14679-15157	SMil_00013431	osa-miR5538_L-1R+1	5	-1	394	415	692	713	1	22	CUGAACUCAAUCACUUGCUGCC	: ::.:: ::::::.:: .:	CGAAGUAAAUGAUUGGGUGUAU	Cleavage
SMscf2643-4645-5502	SMil_00017907	aly-miR171c-5p_1ss21CT	5	-1	327	347	688	708	1	21	AGAUAUUGGUGCGGUUCAAUU	:::: :::.:.:::::: ::	AAUUCAACUGUACCAAUUGCU	Cleavage
SMscf265-62602-65238	SMil_00004675	PC-5p-262178_4	5	-1	31	50	817	836	1	20	GUUUUGGAAGGCUGAACACU	::::::.::: :::::	AAGCUUCAGCUUUCAAAAAC	Cleavage
SMscf2674-18490-18955	SMil_00018021	aly-miR319a-5p_L-1R-1_1ss19TG	5	-1	111	129	1829	1847	1	19	GAGCUUCCUUGAGUCCAGU	:: ::::..: ::::.::	CCUCGACUUGAUGAAGUUC	Cleavage
SMscf267-55289-55952	SMil_00004687	csi-miR159_L+3R-1	5	-1	69	91	420	442	1	23	GUUUUUGGAUUGAAGGGAGCUCU	: :..:::::::: :.:::	GUCGAUUUCUUCAAUCAAGAAAA	Cleavage
SMscf267-55289-55952	SMil_00004687	mdm-miR397a_1ss20AC	5	-1	483	503	759	779	1	21	UUGAGUGCAGCGUUGAUGACA	:..:..:.:::::: :..:	ACUUGUUGAUGCUGCAGUUGA	Cleavage
SMscf2718-42165-42692	SMil_00012823	zma-miR2275b-5p_1ss12CG	5	-1	308	328	958	978	1	21	AGGAUUAGAGGGAACUGAACC	::.:: ::::::: ::.:	CCUUUAGCUCCCUCUUUUCUU	Cleavage
SMscf2718-42197-42692	SMil_00012823	zma-miR2275b-5p_1ss12CG	5	-1	276	296	958	978	1	21	AGGAUUAGAGGGAACUGAACC	::.:: ::::::: ::.:	CCUUUAGCUCCCUCUUUUCUU	Cleavage
SMscf275-32713-33664	SMil_00003303	aqc-miR399_1ss21AC	5	-1	903	923	708	728	1	21	UGCCAAAGGAGAGUUGCCCUC	:::..:.::::: ::::	GGAUGCAGUUUUCCUUGGGCA	Cleavage
SMscf275-32713-35046	SMil_00003303	aqc-miR399_1ss21AC	5	-1	903	923	708	728	1	21	UGCCAAAGGAGAGUUGCCCUC	:::..:.::::: ::::	GGAUGCAGUUUUCCUUGGGCA	Cleavage
SMscf275-32884-33664	SMil_00003303	aqc-miR399_1ss21AC	5	-1	732	752	708	728	1	21	UGCCAAAGGAGAGUUGCCCUC	:::..:.::::: ::::	GGAUGCAGUUUUCCUUGGGCA	Cleavage
SMscf2785-13283-13839	SMil_00018360	aly-miR167d-5p_L-2R+1_1ss22GT	5	-1	392	412	338	358	1	21	AAGCUGCCAGCAUGAUCUGUU	.:::::::::::..::	CUGGGAUCAUGCUGGUGGCAA	Cleavage
SMscf2785-13283-14071	SMil_00018360	aly-miR167d-5p_L-2R+1_1ss22GT	5	-1	392	412	338	358	1	21	AAGCUGCCAGCAUGAUCUGUU	.:::::::::::..::	CUGGGAUCAUGCUGGUGGCAA	Cleavage
SMscf2785-13283-14361	SMil_00018360	aly-miR167d-5p_L-2R+1_1ss22GT	5	-1	392	412	338	358	1	21	AAGCUGCCAGCAUGAUCUGUU	.:::::::::::..::	CUGGGAUCAUGCUGGUGGCAA	Cleavage
SMscf2789-56983-60209	SMil_00012453	han-miR3630-3p_L-2_1ss22TC	5	-1	2238	2258	3869	3889	1	20	UGGGAAUCUCUCUG-AUGCUC	::::: :::::.::: ..::	CAGCAUGCAGAGGGAUGUUCA	Cleavage
SMscf2838-4855-5293	SMil_00014878	han-miR3630-3p_L-2_1ss22TC	5	-1	372	391	770	789	1	20	UGGGAAUCUCUCUGAUGCUC	: .::::::::: :::..	UAUUAUCAGAGAGUUUCUUC	Cleavage
SMscf2838-4855-5293	SMil_00014878	ptc-miR167f-3p	5	-1	359	379	757	777	1	21	AGAUCAUGUGGCAGUUUCACC	::.:.:::::.:: :::	GUGGAGAUUGCCAUAUUAUCA	Cleavage
SMscf2859-18491-19522	SMil_00018605	bdi-miR166e-5p	5	-1	159	179	568	587	1	21	GGAAUGUUGUCUGGCUCGAGG	:::: .:::.:: ::::::	AAUCGAAUCAGGCA-CAUUCC	Cleavage
SMscf2859-18622-19522	SMil_00018605	bdi-miR166e-5p	5	-1	28	48	568	587	1	21	GGAAUGUUGUCUGGCUCGAGG	:::: .:::.:: ::::::	AAUCGAAUCAGGCA-CAUUCC	Cleavage
SMscf2912-56153-57434	SMil_00008587	bdi-miR396c-3p_L-1R+2_1ss7TG	5	-1	456	477	1483	1504	1	22	UUCAAGAAAGCUGUGGGAAAUU	::.. :. :.:::.:::::	GGGUUUUGAUCGUUUUUUUGAA	Cleavage
SMscf294-58009-60101	SMil_00004950	stu-miR156h-3p	5	-1	1667	1688	2063	2084	1	22	GCUCACUGCUCUAUCUGUCACC	: :: .: .: ::::::::::.	GUUGCUAAGUUGAGCAGUGAGU	Cleavage
SMscf2960-35306-37607	SMil_00018856	pab-miR535	5	-1	2228	2248	908	928	1	21	UGACAACGAGAGAGAGCACGC	::: :::::::::: .:	AAUUGCCAUCUCUCGUUGAUA	Cleavage
SMscf3032-61085-61483	SMil_00012759	PC-5p-3088866_1	5	-1	348	371	663	686	1	24	GCUGAGUUCCAGCGCUCGCUGGCU	::: : :::::.::::::	GAAAAGCAAAGACUGGAGCUCAGC	Cleavage
SMscf303-57986-59402	SMil_00005018	mtr-miR172c-5p	5	-1	605	626	1157	1178	1	21	GUAGCA-UCAUCAAGAUUCACA	: .::.::::::: ::::::	AAUUGAUUUUGAUGAGUGCUAC	Cleavage
SMscf3040-72083-72987	SMil_00010985	gma-miR2118a-3p_R+1	5	-1	663	684	3021	3042	1	22	UUGCCGAUUCCACCCAUUCCUA	:.:::.:: :::::. :::::	UGGGAGUGAGUGGAGCAGGCAA	Cleavage
SMscf3040-72083-73349	SMil_00010985	gma-miR2118a-3p_R+1	5	-1	663	684	3021	3042	1	22	UUGCCGAUUCCACCCAUUCCUA	:.:::.:: :::::. :::::	UGGGAGUGAGUGGAGCAGGCAA	Cleavage
SMscf3040-72083-73349	SMil_00010985	han-miR3630-3p_L-2_1ss22TC	5	-1	1026	1045	3313	3332	1	20	UGGGAAUCUCUCUGAUGCUC	::::. ::.:::::::.	CGCCAUCGUAGGGAUUCCCG	Cleavage
SMscf3040-72083-73349	SMil_00010985	pab-miR951	5	-1	1141	1161	3428	3448	1	22	UGUUCUUGACGUCUGGACCACG	::::..::.: :::::.::	UCAGGUCUGGAUG-CAAGAGCA	Cleavage
SMscf3049-20072-20420	SMil_00012473	hbr-miR6173_L+1	5	-1	17	37	1505	1525	1	21	UAGCCGUAAACGAUGGAUACU	: :::.:::::::::.::	AAUAUUCAUCGUUUAUGGGCG	Cleavage
SMscf305-108416-108698	SMil_00001252	osa-miR1423-5p_L-2R+2	5	-1	1	22	1834	1857	1	24	GCAACUACACGUUGGGCGCUCGAU	::.:: :.::::: : ::::	AGGUAGUGCACGACGUGGAUUUGC	Cleavage
SMscf305-108788-109073	SMil_00001252	PC-3p-525182_3	5	-1	101	121	2218	2238	1	21	CUCACAACUGUGACCUGCGAA	:::.: :.::::::: ::	CCCGCGGUUUACAGUUGACAG	Cleavage
SMscf305-108788-109073	SMil_00001252	bdi-miR156d-3p_3ss7TC8G-13GC	5	-1	22	42	2139	2159	1	21	GCUCACCCUCUCUCUGUCACC	::: .:.:::::::::.	AUUGAAGGGGAGAGGGUGGCU	Cleavage
SMscf3056-47321-48160	SMil_00019161	aly-miR166a-3p_L+4R-2	5	-1	341	363	281	303	1	23	AUUCUCGGACCAGGCUUCAUUCC	:::::::.::: ..:: .::	AAUAUGAAGCUUGGCUUGAAGAU	Cleavage
SMscf3056-47321-48160	SMil_00019161	gma-miR319d_L+1R-2_1ss21TC	5	-1	122	142	138	158	1	21	UUGGACUGAAGGGGAGCUCCC	:: :::::::::.:.:	CAAUGCAACCCUUCAGUUCGA	Cleavage
SMscf3074-18542-20139	SMil_00019211	lus-miR159b_R+1_1ss19CT	5	-1	1555	1576	93	114	1	22	UUUGGAUUGAAGGGAGCUUUCU	.:.:::::::::.::::	UCGAGGCUCCCUUCGAUCCCCC	Cleavage
SMscf308-93989-96075	SMil_00005066	stu-miR156d-3p_R-1_2ss1GA10GA	5	-1	1864	1884	1161	1181	1	21	ACUCUCUAUACUUCUGUCAUC	:::::.. ::::: : :::::	GAUGAUGCAAGUAGAUAGAGU	Cleavage
SMscf308-96162-97832	SMil_00005066	osa-miR2118d	5	-1	1613	1634	1629	1650	1	22	UUCCUGAUGCCUCCCAUGCCUA	:: : :::::::: : :::::	UAAGGAUGGGAGGAAACAGGAU	Cleavage
SMscf3102-30466-34020	SMil_00019280	gma-miR1510b-5p_R-1	5	-1	2736	2756	1606	1626	1	21	AGGGAUAGGUAAAACAACUAC	:: ::::::.: : :::.:	CAAGAUGUUUUGCAUUUCCUU	Cleavage
SMscf3110-16902-18901	SMil_00019295	osa-miR5077_1ss5GA	5	-1	1283	1300	456	473	1	19	GUUCACGUCGGGUUCACCA	:::: ::::.::.: ::::	UGGUAAACCUGAUG-GAAC	Cleavage
SMscf3119-12499-13057	SMil_00019332	aly-miR858-5p_L-1R+1_1ss5GA	5	-1	485	505	663	683	1	21	UUCAUUGUCUGUUCGACCUUG	: : ::.::::::::::	AUAUGACGGACAGACAAUGCC	Cleavage
SMscf3155-7383-9843	SMil_00019438	mtr-miR319a-5p_L+2R-2	5	-1	2050	2070	1573	1593	1	21	AGAGAGCUUCCUUCAGUCCAC	:::: ::::::::: ::	GAUGACUUCAGGAAGCUCGCU	Cleavage
SMscf3160-27555-27960	SMil_00016039	sof-miR159e_R-1_1ss4GA	5	-1	37	56	724	743	1	20	UUUAGAUUGAAAGGAGCUCU	:: .:::::: :::.::.:	AGCUUUCCUUUGAAUUUAGA	Cleavage
SMscf3261-22176-22673	SMil_00017880	bdi-miR156e-3p_1ss21GT	5	-1	472	493	2850	2871	1	22	GCUCACUUCUCUCUCUGUCAUC	.::: : .:::::: :::::	CGUGAAAUGGAGAGACGUGAGG	Cleavage
SMscf326-86836-87539	SMil_00005206	aly-miR167d-5p_L-2R+1_1ss22GT	5	-1	36	56	1127	1147	1	21	AAGCUGCCAGCAUGAUCUGUU	: .::.:.::::::: ::. :	ACUAGGUUAUGCUGGGAGUAU	Cleavage
SMscf326-86836-87843	SMil_00005206	aly-miR167d-5p_L-2R+1_1ss22GT	5	-1	36	56	1127	1147	1	21	AAGCUGCCAGCAUGAUCUGUU	: .::.:.::::::: ::. :	ACUAGGUUAUGCUGGGAGUAU	Cleavage
SMscf3284-10465-10895	SMil_00017075	gma-miR168a	5	-1	279	299	872	892	1	21	UCGCUUGGUGCAGGUCGGGAA	:::.: :::::::: :.:: :	UUCUCAACCUGCACAAGGCUA	Cleavage
SMscf3284-10465-10895	SMil_00017075	ppe-miR168_R+4	5	-1	275	299	868	892	1	25	UCGCUUGGUGCAGGUCGGGAACUUC	:::.: :::::::: :.:: :	UAUUUUCUCAACCUGCACAAGGCUA	Cleavage
SMscf3284-9661-10377	SMil_00017075	PC-5p-376893_3	5	-1	32	52	223	243	1	21	CGUGGCAAUAUCUGCAGAAGA	.:::: ::::: :::. .::	GUUUCUCCAGAUCUUGUAGCG	Cleavage
SMscf3289-66762-67364	SMil_00009909	PC-5p-1579814_1	5	-1	477	497	1448	1468	1	21	CGAUGCAAGAAAAGAUCCAGC	::. :::::. ::.::::	GAAGGGACUUUUUGUGUAUCG	Cleavage
SMscf3289-66762-68771	SMil_00009909	PC-5p-1579814_1	5	-1	477	497	1448	1468	1	21	CGAUGCAAGAAAAGAUCCAGC	::. :::::. ::.::::	GAAGGGACUUUUUGUGUAUCG	Cleavage
SMscf3289-66765-67364	SMil_00009909	PC-5p-1579814_1	5	-1	474	494	1448	1468	1	21	CGAUGCAAGAAAAGAUCCAGC	::. :::::. ::.::::	GAAGGGACUUUUUGUGUAUCG	Cleavage
SMscf3-29119-30354	SMil_00000282	PC-5p-994633_2	5	-1	1185	1206	1099	1120	1	22	AGUGUUCAACAACCACGCCGGC	: :: ::::::: ::::::	AACAGCUUGGUUGUCAAACACU	Cleavage
SMscf3-29119-32305	SMil_00000282	PC-5p-994633_2	5	-1	1185	1206	1099	1120	1	22	AGUGUUCAACAACCACGCCGGC	: :: ::::::: ::::::	AACAGCUUGGUUGUCAAACACU	Cleavage
SMscf329-86750-87223	SMil_00005240	osa-miR1423-5p_L-2R+2	5	-1	406	429	549	572	1	24	GCAACUACACGUUGGGCGCUCGAU	.::: :::.::: :: :::.	UGACGGCGACCAGCGUCUACUUGU	Cleavage
SMscf3324-74950-75298	SMil_00007821	mdm-miR164a_1ss4AC	5	-1	73	93	1201	1221	1	21	UGGCGAAGCAGGGCACAUGCC	.:: :::::: :::::..	UUUAUCUGCCCUCCUUCGUUC	Cleavage
SMscf333-43730-44119	SMil_00005267	zma-miR2275b-5p_1ss12CG	5	-1	20	40	284	304	1	21	AGGAUUAGAGGGAACUGAACC	:: :: ::.::: :::::	ACUUGAGCUCUCUCGAAUCCC	Cleavage
SMscf340-107426-111906	SMil_00005362	PC-5p-1027277_2	5	-1	2655	2679	3427	3451	1	25	CAUCAUUGAGACCGAGAAGAGCUAC	:::.:.:::: ..:::: :	UCAUGGCUUUUUGGUCAUGAUGAAG	Cleavage
SMscf340-109704-110111	SMil_00005362	PC-5p-1027277_2	5	-1	377	401	3427	3451	1	25	CAUCAUUGAGACCGAGAAGAGCUAC	:::.:.:::: ..:::: :	UCAUGGCUUUUUGGUCAUGAUGAAG	Cleavage
SMscf3430-18575-21050	SMil_00020155	PC-5p-262178_4	5	-1	1926	1944	2270	2289	1	20	GUUUUGGAAGGCUGAACACU	::: :.::..::::...::	AGUAGUUAGUUUUCCGGGAC	Cleavage
SMscf343-73233-76217	SMil_00005376	csi-miR827_1ss9CT	5	-1	2630	2650	1016	1036	1	21	UUAGAUGAUCAUCAACAAACA	:::: :::::: :.: :.:	AAUUUGAUGAUGAGCGUGUGA	Cleavage
SMscf343-74995-76217	SMil_00005376	csi-miR827_1ss9CT	5	-1	868	888	1016	1036	1	21	UUAGAUGAUCAUCAACAAACA	:::: :::::: :.: :.:	AAUUUGAUGAUGAGCGUGUGA	Cleavage
SMscf345-65982-66413	SMil_00002562	stu-miR156d-3p_R-1_2ss1GA10GA	5	-1	378	398	1054	1074	1	21	ACUCUCUAUACUUCUGUCAUC	:::::.::. ::::.::	UUCUACAGAGGUGCAGAGGGU	Cleavage
SMscf3531-15307-16274	SMil_00020356	PC-3p-1488134_1	5	-1	35	56	1602	1623	1	22	AUUGGACUUAGGAGGAGGCGGG	.::: :::.::: :::..::	GUCGCAACCUUCUACGUCUGAU	Cleavage
SMscf3542-36514-36821	SMil_00020381	aly-miR398a-3p_L+1R-1	5	-1	162	182	919	939	1	21	UUGUGUUCUCAGGUCACCCCU	: :::...:::::: .::.	UAGAGUGGUUUGAGAAGGCAG	Cleavage
SMscf3543-38690-39899	SMil_00020383	osa-miR2118d	5	-1	1002	1023	1009	1030	1	22	UUCCUGAUGCCUCCCAUGCCUA	::: ::::::. :.:: ::	GUAGCAGGGGAGGUUUUAGAAA	Cleavage
SMscf354-48544-48880	SMil_00005540	pta-miR159c	5	-1	255	275	2791	2811	1	21	CUUGGAUUGAAGGGAGCUCCC	:.:: .:::: ::::...:	UUGGGCAUCCUUGAAUCUGGG	Cleavage
SMscf354-48544-49348	SMil_00005540	pta-miR159c	5	-1	255	275	2791	2811	1	21	CUUGGAUUGAAGGGAGCUCCC	:.:: .:::: ::::...:	UUGGGCAUCCUUGAAUCUGGG	Cleavage
SMscf3592-20301-21388	SMil_00020495	gma-miR1509a	5	-1	982	1003	7739	7760	1	22	UUAAUCAAGGAAAUCACGGUCG	.: ::.: :.:::::::..	GCUUCUUGGUCUUCUUGAUUGG	Cleavage
SMscf3623-14710-15293	SMil_00020560	mtr-miR2673a_L-1_1ss21AT	5	-1	25	45	106	126	1	21	CUCUUCCUCUUCCUCUUCCUC	:: ::: .:::.::: :.:::	GAAGAAAGGGAGGAGCAGGAG	Cleavage
SMscf3647-34454-35411	SMil_00020628	aly-miR166a-3p_L+4R-2	5	-1	16	38	454	476	1	23	AUUCUCGGACCAGGCUUCAUUCC	:. : ::: . :::.::::.::	UGGUUAAAGAUGGGUUCGAGGAU	Cleavage
SMscf3647-34454-35411	SMil_00020628	stu-miR156d-3p_R-1_2ss1GA10GA	5	-1	79	98	517	536	1	21	ACUCUCUAUACUUCUGUCAUC	:: :::::::: ::::::	UGAGAAAGAAGUAU-GAGAGU	Cleavage
SMscf367-42436-43118	SMil_00005640	mtr-miR2673a_L-1_1ss21AT	5	-1	166	186	472	492	1	21	CUCUUCCUCUUCCUCUUCCUC	:::::. :::::: :::::	GAGGAGACGGAAGAAGAAGAA	Cleavage
SMscf368-32768-34300	SMil_00005659	cpa-miR395a_L+1	5	-1	687	707	2638	2658	1	21	CUGAAGUGUUUGGGGGAACUC	:::::: ::::::.. :: ::	GAGUUCACCCAAAUGAUUAAG	Cleavage
SMscf3769-8870-10206	SMil_00020932	zma-miR164a-3p_1ss20TA	5	-1	237	257	1327	1347	1	21	CACGUGUUCUCCUUCUCCAAC	::: :: .::::::..: ::	CUUGAAGUGGGAGAAUGCUUG	Cleavage
SMscf3862-11923-15682	SMil_00021173	nta-miR477a	5	-1	2475	2495	1050	1070	1	21	ACUCUCCCUCAAGGGCUUCUG	::: .:. ::::::::: :	ACGAACUCUAUGAGGGAGAAU	Cleavage
SMscf392-32836-33955	SMil_00005879	aly-miR319a-5p_L-1R-1_1ss19TG	5	-1	603	621	821	839	1	19	GAGCUUCCUUGAGUCCAGU	:.::::.::.::: .:: :	AUUGGAUUCGAGGUGGCGC	Cleavage
SMscf392-33376-33955	SMil_00005879	aly-miR319a-5p_L-1R-1_1ss19TG	5	-1	63	81	821	839	1	19	GAGCUUCCUUGAGUCCAGU	:.::::.::.::: .:: :	AUUGGAUUCGAGGUGGCGC	Cleavage
SMscf395-46838-47465	SMil_00005906	stu-miR171b-3p	5	-1	443	463	1311	1331	1	21	UUGAGCCGCGUCAAUAUCUCU	::: :.:::..:.::::::	AGAAUUGUUGGUGUGGCUCAU	Cleavage
SMscf396-80134-81333	SMil_00005928	han-miR3630-3p_L-2_1ss22TC	5	-1	1161	1179	1938	1957	1	20	UGGGAAUCUCUCUGAUGCUC	:::: .: :::::::..:	CAGCAAUAAAGAGAUUUUCU	Cleavage
SMscf397-73795-74668	SMil_00005940	bdi-miR396a-5p	5	-1	123	143	1148	1168	1	21	UCCACAGGCUUUCUUGAACUG	::: ::: .:: .:::::::	AAGUGCAAAGAAAUCUGUGGA	Cleavage
SMscf397-73795-74668	SMil_00005940	osa-miR166g-3p_L+2R-2	5	-1	723	742	1458	1477	1	21	CGUCGGACCAGGCUUCAUUCC	: :: :::::::::: :::	AUAUUGCAGCCUGGUCC-ACG	Cleavage
SMscf400-25690-26249	SMil_00005980	PC-3p-296841_4	5	-1	500	520	1603	1623	1	21	UUCUGUAAAAGAUUUUGAGCC	..::.::::: ::::::	GUGCUGAAGUCUUUGACAGAA	Cleavage
SMscf404-16880-17509	SMil_00006031	PC-3p-115345_10	5	-1	148	171	1460	1483	1	24	GCCGCGGCCGCUGGAACUCAGCGC	:::: :.:.:::.: :::	CCAAGAAGUUGCGGUGGCUGAGGC	Cleavage
SMscf4045-51321-52129	SMil_00013762	aly-miR319a-5p_L-1R-1_1ss19TG	5	-1	242	260	1268	1286	1	19	GAGCUUCCUUGAGUCCAGU	:::: :. .: ::::::::	ACUGCAUGUAUGGAAGCUC	Cleavage
SMscf410-51193-52441	SMil_00006101	PC-5p-262178_4	5	-1	1175	1194	1145	1164	1	20	GUUUUGGAAGGCUGAACACU	:: ::::::: ::::::	UGUUUUCAGCCGGCCAAAAG	Cleavage
SMscf4141-39615-40026	SMil_00017470	gma-miR482a-3p_L-2	5	-1	184	205	979	1000	1	22	UUCCCAAUUCCGCCCAUUCCUA	: :.: ::.::..:::::..	CUGCAGUUGGUGGGGUUGGGGG	Cleavage
SMscf4156-32998-33454	SMil_00021732	mtr-miR399k_1ss13TA	5	-1	76	96	2119	2139	1	21	UGCCAAAGAAGAAUUGCCCUG	:: .: ::::::::: ::	GUGGUUAUUUCUUCUUUUGCC	Cleavage
SMscf416-56213-57069	SMil_00006156	zma-miR164c-3p_2ss7CT16TC	5	-1	142	162	1328	1348	1	21	CAUGUGUCCUUCUUCCCCAUC	:::: :::.:::.. :::	AUUGGGAAAGGAGGGUCCAUA	Cleavage
SMscf4192-27305-41498	SMil_00012956	PC-3p-2980871_1	5	-1	12859	12881	1680	1702	1	23	GAUGUUUAUGGAUAUGAAGCUCC	.: : :::::.:: ::.:::.	ACGGGUGCAUAUUCAGAAGCAUU	Cleavage
SMscf4201-19636-20762	SMil_00021841	PC-5p-468508_3	5	-1	992	1013	607	628	1	22	GGAUUCGUGACGUUUAGAGAUU	::. :.: ::.:::.:::.	GCCCUUGAGAAGUUACGGAUCU	Cleavage
SMscf421-49839-51010	SMil_00006241	csi-miR166e-5p_L-1R+3	5	-1	531	553	1019	1041	1	23	GAAUGUUGUCUGGCUCGAGGAAA	: :.::: ::: :: :..:::::	UCUUCUCAAGCAAGCCGGCAUUC	Cleavage
SMscf421-49839-51010	SMil_00006241	lus-miR156b_1ss12TG	5	-1	67	88	555	576	1	21	UUGACA-GAAGAGAGAGAGCAC	::::::.::::::. :::..:	UUGCUCUUUCUCUUUGUGUUGA	Cleavage
SMscf421-49839-51010	SMil_00006241	smo-miR156c_L-1R+3_1ss12AG	5	-1	64	87	552	575	1	23	UGACA-GAAGAGAGAGAGCACAUU	::::::.::::::. :::..	GCAUUGCUCUUUCUCUUUGUGUUG	Cleavage
SMscf4255-33666-33979	SMil_00014697	aly-miR858-5p_L-1R+1_1ss5GA	5	-1	136	156	824	844	1	21	UUCAUUGUCUGUUCGACCUUG	:: ::.::::.:::::	GGGUGUGGAGCAGAUAAUGAU	Cleavage
SMscf4271-19304-19717	SMil_00021993	bdi-miR169e-5p_L+2R-1	5	-1	353	374	901	922	1	22	GAUAGCCAAGGAUGACUUGCCU	.::: . :::::::.:.:.	AACUAAGGUUUCCUUGGUUGUU	Cleavage
SMscf4271-19304-19717	SMil_00021993	gma-miR1509a	5	-1	352	373	900	921	1	22	UUAAUCAAGGAAAUCACGGUCG	::. :.::::::::.::.	UAACUAAGGUUUCCUUGGUUGU	Cleavage
SMscf429-129312-130180	SMil_00000800	lus-miR171h_L-1R+1	5	-1	802	822	1632	1652	1	21	UGAGCCGAACCAAUAUCACUC	: ::::: ::::: .: :::.	GUGUGAUUUUGGUAUGUCUCG	Cleavage
SMscf4311-15797-16853	SMil_00022078	cca-miR396a-5p_R+1_1ss19CT	5	-1	79	101	596	618	1	22	UUCCACAGC-UUUCUUGAAUUUU	.:::::: ::: :.:::::::	CUGAUUCAAAAAAUGUUGUGGAA	Cleavage
SMscf4384-21947-22999	SMil_00022213	ptc-miR171j_L-1R+1_1ss10TC	5	-1	415	434	587	606	1	20	GAGCCGAACCAAUAUCACUC	::::::.::::: ::.:	CAGUGAUGUUGGUGAGGUUA	Cleavage
SMscf4402-26744-27095	SMil_00022248	PC-5p-1266277_1	5	-1	195	217	1044	1066	1	24	CAAUAGAUUGAGACCAUUGAGCUA	:. .:::: :::::: :::::::	UGAUUCAA-GGUCUCUUUCUAUUG	Cleavage
SMscf4402-26744-27391	SMil_00022248	PC-5p-1266277_1	5	-1	195	217	1044	1066	1	24	CAAUAGAUUGAGACCAUUGAGCUA	:. .:::: :::::: :::::::	UGAUUCAA-GGUCUCUUUCUAUUG	Cleavage
SMscf4402-26744-29297	SMil_00022248	PC-5p-1266277_1	5	-1	195	217	1044	1066	1	24	CAAUAGAUUGAGACCAUUGAGCUA	:. .:::: :::::: :::::::	UGAUUCAA-GGUCUCUUUCUAUUG	Cleavage
SMscf4404-2254-2870	SMil_00022249	PC-5p-92321_13	5	-1	503	522	895	914	1	20	UAUAUACGUGGUUUCUGAUA	::::: :::..:. :::::	UAUCAAAAAUUAUUUAUAUC	Cleavage
SMscf442-21024-22727	SMil_00006477	ath-miR159a_R-1	5	-1	766	785	2116	2135	1	20	UUUGGAUUGAAGGGAGCUCU	: :::.:::: :::: :.:	UGUGCUUCCUUGAAUCAAGA	Cleavage
SMscf442-21024-22727	SMil_00006477	ath-miR159c_R+2_1ss20CT	5	-1	763	785	2113	2135	1	23	UUUGGAUUGAAGGGAGCUCUUUU	.:: : :::.:::: :::: :.:	GAAUGUGCUUCCUUGAAUCAAGA	Cleavage
SMscf444-84014-84801	SMil_00006502	bdi-miR166e-5p	5	-1	99	119	551	571	1	21	GGAAUGUUGUCUGGCUCGAGG	:.::: :.:: : ::::::	UAUUGAGGCGGAAACCAUUCC	Cleavage
SMscf445-11837-13601	SMil_00006506	rco-miR156f	5	-1	127	146	876	895	1	21	UUGACAGAAGAUAGAGAGCAC	:::: :.:.:: :.::::::	AUGCU-UUUGUCGUUUGUCAA	Cleavage
SMscf457-43567-44346	SMil_00001341	osa-miR1876	5	-1	708	731	734	757	1	24	AUAAGUGGGUUUGUGGGCUGGCCC	:. :.:: : ::::::::::	GAUCUUGUCCUCCAACCCACUUAC	Cleavage
SMscf4608-20154-21285	SMil_00022609	cpa-miR395a_L+1	5	-1	591	611	7627	7647	1	21	CUGAAGUGUUUGGGGGAACUC	: :::..:::::: ::: :	ACGAUCCUUCAAACAGUUCCG	Cleavage
SMscf4608-9359-10131	SMil_00022609	bdi-miR396c-5p_L+3R+1_1ss24GT	5	-1	352	376	3440	3467	1	25	AUCUUCCACAGCUUUCUUGA---ACUUC	::::: :.. :.:::.:: :::.:::	GAAGUCAGUUGCGGAAGUUGCGGAGGAU	Cleavage
SMscf4608-9359-9876	SMil_00022609	bdi-miR396c-5p_L+3R+1_1ss24GT	5	-1	352	376	3440	3467	1	25	AUCUUCCACAGCUUUCUUGA---ACUUC	::::: :.. :.:::.:: :::.:::	GAAGUCAGUUGCGGAAGUUGCGGAGGAU	Cleavage
SMscf4673-11236-11955	SMil_00022770	aly-miR319a-5p_L-1R-1_1ss19TG	5	-1	12	30	878	896	1	19	GAGCUUCCUUGAGUCCAGU	.:: .:::::::::::	UUUGUCUUCAAGGAAGCUG	Cleavage
SMscf467-63821-64447	SMil_00006742	PC-3p-292906_4	5	-1	606	625	1309	1328	1	20	UGGUGAUGGAUGCUCCGGCU	:: :::.:::.:::. ::	CUCCAGAGUAUCUAUCGACA	Cleavage
SMscf4692-5751-6093	SMil_00022819	gma-miR2118a-3p_R+1	5	-1	97	118	1310	1331	1	22	UUGCCGAUUCCACCCAUUCCUA	: ::.: :::::: :.::.::	UUGGGAGAGGUGGAUUUGGUAA	Cleavage
SMscf4716-21799-22950	SMil_00022878	PC-5p-659681_2	5	-1	105	124	451	470	1	20	GAGGUGGAUGCUGAUGGUAA	::. .::..:::::::: :.	UUGGUAUUGGCAUCCACAUU	Cleavage
SMscf4736-18432-19151	SMil_00022910	PC-5p-434679_3	5	-1	627	645	1386	1404	1	19	CCGUCUGCUUGCUUGCCUG	::: ::.:::. ::::.:	CAGCCAGGCAGACAGAUGC	Cleavage
SMscf4736-19239-20502	SMil_00022910	PC-3p-240808_5	5	-1	1165	1182	1959	1976	1	19	AGGGAGUUCGCGGCGAAGC	::::.:. :.:::.:::::	GCUUUGU-GUGAAUUCCCU	Cleavage
SMscf4784-25099-25981	SMil_00022994	stu-miR171b-3p	5	-1	855	876	1137	1158	1	21	UUGA-GCCGCGUCAAUAUCUCU	: ::::.::::.:.::: :.::	AAAGAUGUUGAUGUGGCGUUAA	Cleavage
SMscf4788-11308-12055	SMil_00023005	cme-miR319c_L+1R+2	5	-1	708	730	648	670	1	23	CUUGGACUGAAGGGAGCUCCUCA	: ::: ::.:::.::::. :	CUAAGAGGUCUCUUUAGUCUUAU	Cleavage
SMscf4788-11308-12055	SMil_00023005	mes-miR319h_R+1_1ss20CT	5	-1	709	730	649	670	1	22	CUUGGACUGAAGGGAGCUCUUC	::::: ::.:::.::::. :	UAAGAGGUCUCUUUAGUCUUAU	Cleavage
SMscf4788-11308-12055	SMil_00023005	ptc-miR159d_L-1R-1_1ss7TC	5	-1	711	729	651	669	1	19	UUGGACUGAAGGGAGCUCC	::: ::.:::.::::. :	AGAGGUCUCUUUAGUCUUA	Cleavage
SMscf4788-11308-12055	SMil_00023005	vvi-miR319b_R-1	5	-1	710	729	650	669	1	20	UUGGACUGAAGGGAGCUCCC	::: ::.:::.::::. :	AAGAGGUCUCUUUAGUCUUA	Cleavage
SMscf4798-6887-11347	SMil_00023018	csi-miR164	5	-1	2300	2320	3350	3370	1	21	UGGAGAAGCAGGGCACGUGCA	..: : :.::::::::::	UUAGUGCGGCUUGCUUCUCCA	Cleavage
SMscf4798-6887-11347	SMil_00023018	lus-miR164a_R-1	5	-1	2301	2320	3351	3370	1	20	UGGAGAAGCAGGGCACGUGC	..: : :.::::::::::	UAGUGCGGCUUGCUUCUCCA	Cleavage
SMscf4798-6887-14998	SMil_00023018	csi-miR164	5	-1	2300	2320	3350	3370	1	21	UGGAGAAGCAGGGCACGUGCA	..: : :.::::::::::	UUAGUGCGGCUUGCUUCUCCA	Cleavage
SMscf4798-6887-14998	SMil_00023018	lus-miR164a_R-1	5	-1	2301	2320	3351	3370	1	20	UGGAGAAGCAGGGCACGUGC	..: : :.::::::::::	UAGUGCGGCUUGCUUCUCCA	Cleavage
SMscf4798-9024-11347	SMil_00023018	csi-miR164	5	-1	163	183	3350	3370	1	21	UGGAGAAGCAGGGCACGUGCA	..: : :.::::::::::	UUAGUGCGGCUUGCUUCUCCA	Cleavage
SMscf4798-9024-11347	SMil_00023018	lus-miR164a_R-1	5	-1	164	183	3351	3370	1	20	UGGAGAAGCAGGGCACGUGC	..: : :.::::::::::	UAGUGCGGCUUGCUUCUCCA	Cleavage
SMscf484-57550-62072	SMil_00006875	PC-3p-59794_23	5	-1	4329	4349	1652	1672	1	21	CUUCAUCCGGGCGUCGAUUGA	:.:.::::: .:. :.:::::	UUAGUCGACUUCUUGGUGAAG	Cleavage
SMscf484-57550-62072	SMil_00006875	bdi-miR528-5p	5	-1	1039	1058	399	418	1	21	UGGAAGGGGCAUGCAGAGGAG	.::.:: :::::.::::.:	UAUCUUUG-AUGCCUCUUCUA	Cleavage
SMscf484-57550-62072	SMil_00006875	mtr-miR172c-5p	5	-1	727	747	216	236	1	21	GUAGCAUCAUCAAGAUUCACA	::::: ::. ::::::.:	AAUGAAUGCUGGAGAUGCUGC	Cleavage
SMscf487-59616-60317	SMil_00006897	bdi-miR529-3p	5	-1	402	422	733	753	1	21	GCUGUACCCUCUCUCUUCUUC	:.: .::::::::::. .::	GGACUGGAGAGAGGGUGGGGC	Cleavage
SMscf487-59885-60317	SMil_00006897	bdi-miR529-3p	5	-1	133	153	733	753	1	21	GCUGUACCCUCUCUCUUCUUC	:.: .::::::::::. .::	GGACUGGAGAGAGGGUGGGGC	Cleavage
SMscf4878-10814-11934	SMil_00023200	osa-miR1425-5p	5	-1	26	46	66	86	1	21	UAGGAUUCAAUCCUUGCUGCU	::::.:::::: :.:::	CAAAGCAGGGAUUGCCUUCUA	Cleavage
SMscf4939-25049-26546	SMil_00023318	bdi-miR156b-3p_L+1_1ss22CT	5	-1	875	897	924	946	1	23	UGCUCACUUCUCUCUCUGUCAUC	:.:: .:::::.::::::.: :	GGUGUGGGAGAGGGAAGUGGGAA	Cleavage
SMscf4977-3558-3864	SMil_00023375	aly-miR164b-3p	5	-1	178	198	685	705	1	21	CAUGUGCCCAUCUUCACCAUC	.:::::.: ::: :.::::	UGUGGUGGAAAUGAGUACAUA	Cleavage
SMscf4977-3558-4341	SMil_00023375	aly-miR164b-3p	5	-1	178	198	685	705	1	21	CAUGUGCCCAUCUUCACCAUC	.:::::.: ::: :.::::	UGUGGUGGAAAUGAGUACAUA	Cleavage
SMscf5021-19985-20808	SMil_00023444	osa-miR1862a	5	-1	397	420	903	926	1	24	ACGAGGUUGGUUUAUUUUGGGACG	::: .:::::.::.:.:. :	AGCACCAUGAUAAAUCAGCUUUUU	Cleavage
SMscf505-16037-18227	SMil_00007048	aly-miR393a-3p	5	-1	240	260	1312	1332	1	21	AUCAUGCUAUCUCUUUGGAUU	.::: ::: ::.:.::: :::	GAUCGAAAAAGGUGGCAAGAU	Cleavage
SMscf5090-23099-23591	SMil_00023557	PC-3p-320069_4	5	-1	441	462	1890	1911	1	22	UAUAUAUACGUGGUUUCUGAUA	.:.::::::.:::.::	GCACCUGAGCCACGUGUAUGUA	Cleavage
SMscf5090-23099-23591	SMil_00023557	mtr-miR319a-5p_L+2R-2	5	-1	110	130	1627	1647	1	21	AGAGAGCUUCCUUCAGUCCAC	:::.. :::::::.: :::	CUGGGUCAAAGGAAGUUAUCU	Cleavage
SMscf5090-23099-23933	SMil_00023557	mtr-miR319a-5p_L+2R-2	5	-1	110	130	1627	1647	1	21	AGAGAGCUUCCUUCAGUCCAC	:::.. :::::::.: :::	CUGGGUCAAAGGAAGUUAUCU	Cleavage
SMscf5120-11482-11900	SMil_00023617	bdi-miR166e-5p	5	-1	158	178	537	557	1	21	GGAAUGUUGUCUGGCUCGAGG	.:.:.: :::.::...:::	GUUUGGGGCAGGCAGUGUUCG	Cleavage
SMscf5120-11482-11900	SMil_00023617	osa-miR166c-5p_R+1	5	-1	158	178	537	557	1	21	GGAAUGUUGUCUGGUCCGAGG	.:.::. :::.::...:::	GUUUGGGGCAGGCAGUGUUCG	Cleavage
SMscf5152-25513-25810	SMil_00018802	gma-miR393a_1ss21CT	5	-1	135	154	1532	1551	1	21	UCCAAAGGGAUCGCAUUGAUU	:::: :.:::.: ::::::	UUUCAAGGUGAUUC-UUUGGA	Cleavage
SMscf5-158002-161717	SMil_00000431	gma-miR1510b-5p_R-1	5	-1	896	915	2547	2567	1	21	AGGGAUAGGUAAAACAACUAC	: ::::::::::. :::. :	CUUGUUGUUUUACUGAUCUGU	Cleavage
SMscf5162-10325-11873	SMil_00020732	mtr-miR172c-5p	5	-1	1177	1197	878	898	1	21	GUAGCAUCAUCAAGAUUCACA	: :::.:::::::: :.:	ACUAAAUUUUGAUGAUAAUGC	Cleavage
[truncated: 100 more rows]

## Sheet: TableS8
TableS8 Significantly enriched KEGG pathway for modules had the significant correlation with circRNAs.
[truncated: 7 more rows]

[truncated: 1 more sheets: TableS9]
